# Supplementary material for: A newly emerging alphasatellite affects banana bunchy top virus replication, transcription, siRNA production and transmission by aphids
Source: PLoS Pathog. 2022 Apr 12;18(4):e1010448. doi: 10.1371/journal.ppat.1010448 (PMC9049520; doi:10.1371/journal.ppat.1010448)
Supplement: S2 Dataset — A summary spreadsheet of the aphid transmission experiments C and D with (i) viral DNA concentrations and normalized loads in the source plants, the aphid pools following a 4-days inoculation period and the recipient plants and (ii) delays (in days post-inoculation) in development of first and systemic disease symptoms in the recipient plants. (XLSX) [file ppat.1010448.s017.xlsx]

## Sheet: Legend
S2 Dataset. A summary spreadsheet of the aphid transmission experiments C and D with (i) viral DNA concentations and normalized loads in the source plants, the aphid pools following a 4-days inoculation period and the recipient plants and (ii) delays (in days post-inoculation) in development of first and systemic disease symptoms in the recipient plants.

## Sheet: C and D transmissions
Exp.	Source plants (SP) and DNA sampling dates	BBTV all DNA conc in SPs	mean BBTV	% of the highest among all SPs	Alpha DNA conc in SPs	mean Alpha	% of the highest Alpha among all SPs	DNA-R conc in SPs	mean DNA-R	% of the highest among all SPs	RPS2 conc. in SP	BBTV all DNA load in SPs	% of the highest among all SPs	Alpha DNA load in SPs	% of the highest among all SPs	DNA-R loads in SPs	% of the highest among all SPs	Aphid pool (AP) from recipient plants	No. of aphids in APs	BBTV all DNA conc in APs	% of the highest BBTV within AP	mean BBTV in APs	% of the highest BBTV among all APs	Alpha DNA conc in APs	% of the highest Alpha within AP	mean Alpha	% of the highest Alpha among all APs	BBTV DNA-R conc in APs	% of the highest R within AP	mean DNA-R	% of the highest R among all APs	EF1a concentation in APs	mean EF1a	BBTV all DNA load in APs	mean BBTV all DNA load in APs	% of the highest BBTV among all APs	Alpha DNA load in APs	mean Alpha DNA load in APs	% of the highest Alpha among all Aps	BBTV DNA-R load in APs	mean BBTV DNA-R load in APs	% of the highest BBTV among all APs	Disease in recipient plants (RP)	RP	BBTV all DNA conc. in RP	% of the highest BBTV among RPs	Alpha DNA conc. in RPs	% of the highest Alpha among RPs	DNA-R conc. In RPs
D	P6 p1_29.09.2020	0.00757129	0.00785122	100	2.9915e-09			0.00122697	0.00132226	100	0.000702893	10.7716				1.7456		P6.2.1	4	0.000170549	25.8518	0.000165731	28.921	0	/			3.22756e-05	29.9461	2.84194e-05	55.5252	3.46894e-06	1.79073e-06	49.1645	92.5493	30.7067				9.30417	15.8703	48.2746	yes	P6.2.1	0.00958994	100	8.26431e-09		0.000835002
D	P6 p2_15.10.2020	0.00813115			1.65335e-08			0.00141755			0.00057562	14.1259				2.46266		P6.2.6	4	0.000184204	27.9217			6.98446e-10	/			3.50823e-05	32.5502			1.36584e-06		134.865						25.6854			yes	P6.2.6	0.0061767	64.4081	0		0.00113848
D	P6										mean					mean		P6.2.8	4	0.000116208	17.6149			3.88258e-10	/			1.86642e-05	17.3171			1.76543e-06		65.8243						10.5721			yes	P6.2.8	0.00882587	92.0326	5.42779e-10		0.000687971
D	P6										0.000639257	12.4488	22.7475			2.10413	37.2314	P6.2.10	3	2.58597e-06	0.391982			0	/			4.44336e-07	0.412265			1.99364e-06		1.29711						0.222876			yes	P6.2.10	0.00610403	63.6504	1.09722e-09		0.000798424
D	P6																	P6.2.12	4	0.000659717	100			3.54311e-10	/			0.000107779	100			1.75549e-06		375.803						61.3955			yes	P6.2.12	0.00733756	76.5131	1.01929e-09		0.000924239
D	P6																	P6.2.2	5	1.66821e-06	0.252868			0	/			3.66287e-07	0.33985			1.36802e-06		1.21943						0.267749			no	P6.2.2	NA		NA
D	P6																	P6.2.9	5	2.51819e-05	3.81707			1.61523e-10	/			4.32412e-06	4.01202			8.17722e-07		30.7951						5.288			no	P6.2.9	NA		NA
D	P6																	P6.2.3	1	NA				NA				NA															no	P6.2.3	NA		NA
D	P6																	P6.2.4	3	NA				NA				NA															no	P6.2.4	NA		NA
D	P6																	P6.2.5	?	NA				NA				NA															no	P6.2.5	NA		NA
D	P6																	P6.2.7	1	NA				NA				NA															no	P6.2.7	NA		NA
D	P6																	P6.2.11	3	NA				NA				NA															no	P6.2.11	NA		NA
C	P10_26.05.2020	0.001941	0.001941	24.7223	0			0.000282306	0.000282306	21.3503	6.81752e-05	28.4708	52.0243			4.1409	73.2709	P10.2.3.2	4	4.99134e-06	1.99151	6.20518e-05	10.8284	1.44245e-09	/			7.89221e-07	2.26135	8.82204e-06	17.2363	2.52217e-06	1.46306e-06	1.97899	42.4124	14.0719				0.312914	6.02987	18.3417	yes	P10.2.3	0.019404	100	5.25587e-10		0.00398432
C	P10																	P10.2.5	6	2.18427e-06	0.871508			2.79531e-10	/			2.72545e-07	0.780923			9.82381e-07		2.22345						0.277433			yes	P10.2.5	0.0111071	57.2412	1.43413e-08		0.00193517
C	P10																	P10.2.6.2	6	6.88087e-06	2.74542			1.94647e-10	/			9.15777e-07	2.62397			9.20028e-07		7.47898						0.99538			yes	P10.2.6	0.00543448	28.007	1.18737e-09		0.000902872
C	P10																	P10.2.8	5	1.44424e-05	5.76241			4.32201e-09	/			2.30037e-06	6.59125			8.06559e-07		17.9062						2.85208			yes	P10.2.8	0.00494737	25.4966	0		0.000336297
C	P10																	P10.2.10	5	0.000151013	60.2532			3.00568e-09	/			2.19207e-05	62.8092			9.2829e-07		162.679						23.614			yes	P10.2.10	0.00663901	34.2146	5.58841e-10		0.00117995
C	P10																	P10.2.12	5	0.000250631	100			2.26161e-09	/			3.49004e-05	100			2.11479e-06		118.514						16.503			yes	P10.2.12	0.00363926	18.7552	8.70244e-10		0.00114878
C	P10																	P10.2.9	5	NA				NA				non-qPCR positive															yes	P10.2.9	NA		NA
C	P10																	P10.2.4.2	5	4.21905e-06	1.68337			2.16148e-08	/			6.55335e-07	1.87773			1.96718e-06		2.14472						0.333135			no	P10.2.4	NA		NA
C	P10																	P10.2.1	5	NA				NA				non-qPCR positive															no	P10.2.1	NA		NA
C	P10																	P10.2.2	4	NA				NA				NA															no	P10.2.2	NA		NA
C	P10																	P10.2.7	6	NA				NA				NA															no	P10.2.7	NA		NA
C	P10																	P10.2.11	2	NA				NA				NA															no	P10.2.11	NA		NA
D	P14 p1_29.09.2020	0.00573878	0.00434784	55.378	4.72537e-09			0.000681317	0.00042215	31.9263	0.000344894	16.6393				1.97544		P14.2.13	9	2.52391e-05	16.6224	7.87982e-05	13.7508	3.82582e-10	/			2.43705e-06	13.0036	9.5201e-06	18.6002	1.71104e-06	1.91444e-06	14.7507	41.1599	13.6563				1.42431	4.97278	15.1263	yes	P14.2.13	0.00952339	37.8857	4.61025e-09		0.00115019
D	P14 p2_15.10.2020	0.00295691			6.04266e-09			0.000162983			0.000197815	14.9478				0.823917		P14.2.14	4	6.66903e-05	43.9221			3.20331e-10	/			8.97693e-06	47.8991			1.4974e-06		44.5374						5.99501			yes	P14.2.14	non-qPCR positive for R
D	P14										mean					mean		P14.2.15	4	0.000140186	92.3261			2.9856e-10	/			1.87413e-05	100			1.83315e-06		76.4727						10.2236			yes	P14.2.15	0.00555519	22.0996	1.6725e-09		0.000606983
D	P14										0.000271354	15.7936	28.8594			1.39968	24.7666	P14.2.20	3	0.000151838	100			0	/			1.67399e-05	89.3206			1.62822e-06		93.2539						10.2811			yes	P14.2.20	0.00467004	18.5783	1.31104e-09		0.000338103
D	P14																	P14.2.21	6	2.38742e-05	15.7235			1.42278e-11	/			2.59368e-06	13.8394			2.43057e-06		9.82249						1.06711			yes	P14.2.21	0.00655744	26.0867	3.25342e-09		0.00105379
D	P14																	P14.2.24	6	5.93775e-05	39.106			0	/			6.00554e-06	32.0444			2.37336e-06		25.0183						2.53039			yes	P14.2.24	0.00682203	27.1393	1.06575e-09		0.00124485
D	P14																	P14.2.18	6	NA				non-qPCR negative				non-qPCR positive															yes	P14.2.18	0.0251371	100	3.0109e-09		0.00264685
D	P14																	P14.2.23	5	NA				non-qPCR negative				non-qPCR positive															yes	P14.2.23	non-qPCR positive for R
D	P14																	P14.2.16	4	0.000148353	97.7053			5.57957e-11	/			1.81919e-05	97.0683			2.10051e-06		70.6272						8.66068			no	P14.2.16	NA		NA
D	P14																	P14.2.17	4	1.48279e-05	9.76561			7.01962e-11	/			2.47457e-06	13.2038			1.74129e-06		8.51544						1.42111			no	P14.2.17	NA		NA
D	P14																	P14.2.19	2	NA				NA				NA															no	P14.2.19	NA		NA
D	P14																	P14.2.22																										P14.2.22	plant died before first symptoms
C	P14_26.05.2020	0.0013069	0.0013069	16.6458	0			0.000229853	0.000229853	17.3833	7.8071e-05	16.7398	30.5885			2.94415	52.0952	P14.2.1	5	5.66409e-06	0.763497	0.000244429	42.6544	0	/			8.89773e-07	1.11527	2.55821e-05	49.9816	9.00256e-07	1.6162e-06	6.29164	151.237	50.1785				0.988356	15.8285	48.1474	yes	P14.2.1	0.0136338	61.0509	4.31401e-09		0.00297917
C	P14																	P14.2.3	5	7.97859e-05	10.7548			1.04861e-09	/			8.94673e-06	11.2141			9.56846e-07		83.3842						9.35023			yes	P14.2.3	0.00578744	25.9157	1.35977e-09		0.00104676
C	P14																	P14.2.4	7	0.000279127	37.6252			1.22872e-09	/			2.86971e-05	35.9698			1.43975e-06		193.871						19.9319			yes	P14.2.4	0.0109118	48.8623	3.65182e-09		0.00289741
C	P14																	P14.2.9	6	0.000478747	64.5332			1.22872e-09	/			4.68604e-05	58.7363			1.65521e-06		289.237						28.3109			yes	P14.2.9	0.00140899	6.30932	2.85513e-10		0.00016355
C	P14																	P14.2.11	6	0.000331379	44.6686			3.56221e-09	/			3.53069e-05	44.2548			8.73977e-07		379.162						40.398			yes	P14.2.11	0.0223318	100	0		0.00541226
C	P14																	P14.2.12	6	1.71527e-05	2.31212			2.18706e-09	/			1.6847e-06	2.11166			2.0347e-06		8.43011						0.827986			yes	P14.2.12	0.015147	67.827	2.30376e-09		0.00281841
C	P14																	P14.2.5	6	NA				NA				non-qPCR positive															yes	P14.2.5	NA
C	P14																	P14.2.10	6	NA				NA				non-qPCR positive															yes	P14.2.10	NA
C	P14																	P14.2.8	4	0.000741862	100			1.24128e-09	/			7.97809e-05	100			3.47943e-06		213.213						22.9293			no	P14.2.8	NA
C	P14																	P14.2.6	6	2.17164e-05	2.92728			0	/			2.48995e-06	3.12098			1.58944e-06		13.6629						1.56655			no	P14.2.6	NA
C	P14																	P14.2.2	4	NA				NA				NA															no	P14.2.2	NA
C	P14																	P14.2.7	3	NA				NA				NA															no	P14.2.7	NA
D	B27 p1_29.09.2020	0.00677533	0.0045976	58.5591	5.36193e-09			0.000578559	0.000411839	31.1465	0.000843085	8.03636				0.68624		B27.14	6	1.31841e-05	49.2258	1.70185e-05	2.96983	1.95738e-10	/			1.57926e-06	55.7618	1.94219e-06	3.79461	9.40515e-07	1.2098e-06	14.018	14.0672	4.66731				1.67914	1.60538	4.88326	yes	B27.14	0.0055253	46.0625	9.21711e-09		0.000633183
D	B27 p2_15.10.2020	0.00241988			1.43608e-08			0.000245119			0.000746492	3.24167				0.328362		B27.15	5	2.6783e-05	100			2.89373e-10	/			2.66683e-06	94.1625			1.08291e-06		24.7325						2.46265			yes	B27.15	0.00394205	32.8634	0		0.000517999
D	B27										mean					mean		B27.19	5	2.21535e-05	82.7148			4.99952e-10	/			2.83215e-06	100			2.34935e-06		9.42963						1.2055			yes	B27.19	0.00512474	42.7231	1.74527e-09		0.000714966
D	B27										0.000794788	5.63901	10.3041			0.507301	8.97642	B27.21	3	1.31802e-05	49.2112			8.26053e-10	/			1.53977e-06	54.3674			1.08937e-06		12.0989						1.41344			yes	B27.21	0.00507873	42.3396	8.18886e-10		0.00092386
D	B27																	B27.22	7	8.47935e-06	31.6595			8.93725e-10	/			1.03075e-06	36.3947			7.59891e-07		11.1586						1.35645			yes	B27.22	0.0119952	100	2.4186e-09		0.00239883
D	B27																	B27.23	3	9.99751e-06	37.3278			2.64314e-10	/			1.44952e-06	51.1807			1.32584e-06		7.54052						1.09328			yes	B27.23	0.00286779	23.9077	7.97617e-10		0.000368559
D	B27																	B27.13	3	NA				NA				non-qPCR positive															yes	B27.13	0.00409811	34.1645	6.78294e-10		0.000479206
D	B27																	B27.20	4	2.53516e-05	94.6557			0	/			2.49705e-06	88.1681			9.20738e-07		27.5341						2.71202			no		NA
D	B27																	B27.16	3	NA				NA				NA															no		NA
D	B27																	B27.17	1	NA				NA				NA															no		NA
D	B27																	B27.18	3	NA				NA				NA															no		NA
D	B27																	B27.24																									plant died before first symptoms
C	B27_27.07.2020	0.00019506	0.00019506	2.48445	3.94728e-08			3.53889e-05	3.53889e-05	2.67639	9.55283e-06	20.4191	37.3115			3.70454	65.5499	B27.2	5	4.624e-05	7.61722	0.000101776	17.7605	5.4131e-10	/			7.02678e-06	7.99455	1.45394e-05	28.4067	1.12027e-06	1.94837e-06	41.2756	52.2364	17.3314				6.27238	7.4623	22.6989	yes	B27.2	0.00267792	38.9888	2.22226e-10		0.000243327
C	B27																	B27.3	5	0.000607046	100			7.39884e-10	/			8.78946e-05	100			2.2526e-06		269.486						39.0191			yes	B27.3	0.00670318	97.5939	3.68485e-09		0.000928506
C	B27																	B27.9	8	1.88392e-05	3.10342			1.12619e-09	/			2.13451e-06	2.42849			1.45672e-06		12.9326						1.46528			yes	B27.9	0.00409981	59.6906	3.13829e-09		0.000418583
C	B27																	B27.11	6	3.96277e-06	0.652796			1.45222e-09	/			4.61621e-07	0.525198			2.82723e-06		1.40165						0.163277			yes	B27.11	0.00244649	35.6194	0		0.000490896
C	B27																	B27.12	5	1.59838e-05	2.63304			2.852e-09	/			1.84365e-06	2.09756			2.27179e-06		7.03576						0.811538			yes	B27.12	0.00686844	100	9.10275e-10		0.000937161
C	B27																	B27.5	4	NA				NA				non-qPCR positive															yes	B27.5	non-qPCR positive for R
C	B27																	B27.6	7	NA				NA				NA															yes	B27.6	NA
C	B27																	B27.1	5	1.40055e-05	2.30715			8.74288e-10	/			1.75638e-06	1.99828			2.16629e-06		6.46519						0.81078			no	B27.1	NA
C	B27																	B27.7	6	6.356e-06	1.04704			2.73886e-09	/			6.57942e-07	0.748558			1.54372e-06		4.11734						0.426207			no	B27.7	NA
C	B27																	B27.4	2	NA				NA				NA															no	B27.4	NA
C	B27																	B27.8	6	NA				NA				NA															no	B27.8	NA
C	B27																	B27.10	3	NA				NA				NA															no	B27.10	NA
D	B47 p1_29.09.2020	0.0063292	0.00532157	67.7802	2.26602e-09			0.000809018	0.000616805	46.6477	0.000531869	11.8999				1.52109		B47.14	5	2.23808e-05	1.0317	0.000275675	48.1069	3.25983e-10	/			3.00795e-06	1.51538	3.73762e-05	73.0247	1.67661e-06	1.59398e-06	13.3488	172.947	57.3818				1.79407	23.4483	71.3255	yes	B47.14	0.00830205	100	5.24401e-09		0.00140839
D	B47 p2_15.10.2020	0.00431394			3.16597e-09			0.000424592			0.000337784	12.7713				1.25699		B47.16	5	0.000636008	29.3185			7.19216e-10	/			8.17646e-05	41.1924			1.51772e-06		419.055						53.8733			yes	B47.16	0.00387169	46.6353	0		0.000942076
D	B47										mean					mean		B47.20	3	0.000506686	23.3571			4.28336e-10	/			6.47345e-05	32.6128			2.82496e-06		179.361						22.9152			yes	B47.20	0.00138374	16.6675	1.21268e-09		0.000316622
D	B47										0.000434826	12.3356	22.5407			1.38904	24.5783	B47.21	1	0.000226391	10.4361			0	/			3.62754e-05	18.2753			1.92634e-06		117.524						18.8313			yes	B47.21	0.00331114	39.8834	0		0.000377309
D	B47																	B47.22	7	0.000545485	25.1456			8.23802e-10	/			7.54873e-05	38.0299			1.11089e-06		491.034						67.9519			yes	B47.22	0.00360141	43.3798	0		0.000641949
D	B47																	B47.23	8	0.000135987	6.26868			5.6088e-10	/			1.85505e-05	9.34562			1.0392e-06		130.857						17.8507			yes	B47.23	non-qPCR positive for R
D	B47																	B47.13	4	8.58675e-05	3.9583			9.33675e-10	/			1.23192e-05	6.20633			1.39997e-06		61.3352						8.79962			no	B47.13	NA
D	B47																	B47.15	4	4.65931e-05	2.14784			1.73758e-09	/			6.87016e-06	3.46114			1.25616e-06		37.0918						5.46919			no	B47.15	NA
D	B47																	B47.17	0	NA				NA				NA															no	B47.17	NA
D	B47																	B47.18	0	NA				NA				NA															no	B47.18	NA
D	B47																	B47.19	2	NA				NA				NA															no	B47.19	NA
D	B47																	B47.24	2	NA				NA				NA															no	B47.24	NA
C	B47_27.07.2020	0.00427433	0.00427433	54.4416	4.80001e-08			0.000441406	0.000441406	33.3826	7.81044e-05	54.7259	100			5.65148	100	B47.2	7	0.000239964	11.0618	0.000573046	100	2.52864e-09	/			2.27358e-05	11.4541	5.11829e-05	100	9.83536e-07	1.90129e-06	243.981	301.398	100				23.1164	26.92	81.8857	yes	B47.2	0.00746258	31.9776	1.8164e-09		0.000758433
C	B47																	B47.3	5	0.000354503	16.3418			5.24484e-10	/			2.97508e-05	14.9883			1.38798e-06		255.409						21.4346			yes	B47.3	0.0132943	56.967	0		0.00179224
C	B47																	B47.5	4	0.000245304	11.308			1.7422e-09	/			2.34941e-05	11.8362			2.0591e-06		119.132						11.4099			yes	B47.5	0.00456756	19.5723	0		0.000699599
C	B47																	B47.7	4	2.16508e-05	0.998055			1.98525e-09	/			1.47585e-06	0.743521			2.94286e-06		7.35708						0.501501			yes	B47.7	0.0135592	58.102	1.85332e-09		0.00167262
C	B47																	B47.9	3	0.000407552	18.7872			1.54004e-09	/			3.11466e-05	15.6914			2.10546e-06		193.569						14.7932			yes	B47.9	0.00660059	28.2839	0		0.000756807
C	B47																	B47.12	3	0.0021693	100			8.56605e-10	/			0.000198494	100			1.92883e-06		1124.67						102.909			yes	B47.12	0.0233369	100	1.79872e-09		0.00357186
C	B47																	B47.1	?	NA				NA				non-qPCR positive															yes	B47.1	non-qPCR positive for R
C	B47																	B47.4	5	NA				NA				non-qPCR positive															yes	B47.4	non-qPCR positive for R
C	B47																	B47.6	6	NA				NA				non-qPCR positive															yes	B47.6	non-qPCR positive for R
C	B47																	B47.10	8	NA				NA				non-qPCR positive															yes	B47.10	non-qPCR positive for R
C	B47																	B47.11	4	NA				NA				non-qPCR positive															yes	B47.11	non-qPCR positive for R
C	B47																	B47.8	4	NA				NA				non-qPCR positive															yes	B47.8	NA
D	P11 p1_29.09.2020	0.00237336	0.00236456	30.1171	0.000855128	0.000855603	16.814	0.000503409	0.00044244	33.4608	0.000445119	5.33196		1.92112		1.13095		P11.1.13	7	9.57368e-06	2.16095	1.93613e-05	3.37867	1.48875e-06	0.945839	1.55327e-05	22.2345	1.99948e-06	3.67844	3.79505e-06	7.41468	1.59678e-06	2.03485e-06	5.99562	9.51485	3.15691	0.932347	7.63333	8.74056	1.2522	1.86502	5.67305	yes	P11.1.13	0.00576739	100	0.00230936	100	0.000769699
D	P11 p2_15.10.2020	0.00235576			0.000856078			0.000381471			0.000307963	7.64949		2.77981		1.23869		P11.1.16	4	3.50992e-06	0.792252			1.06977e-06	0.679648			6.09844e-07	1.12193			2.46258e-06		1.4253			0.434409			0.247645			yes	P11.1.16	0.00539576	93.5563	7.75177e-09	0.000212543	0.000961389
D	P11										mean			mean		mean		P11.1.14	5	5.19981e-06	1.17369			1.28093e-06	0.813803			9.00544e-07	1.65673			2.4278e-06		2.14178			0.527607			0.370929			no	P11.1.14	NA		NA
D	P11										0.000376541	6.49073	11.8604	2.35047	13.0029	1.18482	20.9648	P11.1.21	9	7.65356e-05	17.2755			7.28245e-05	46.2671			1.51788e-05	27.9245			1.62976e-06		46.9611			44.684			9.31349			no	P11.1.21	NA		NA
D	P11																	P11.1.23	4	1.98762e-06	0.448642			9.99576e-07	0.635054			2.86577e-07	0.527217			2.05734e-06		0.966111			0.485858			0.139295			no	P11.1.23	NA		NA
D	P11																	P11.1.15	3	NA				NA				NA															no	P11.1.15	NA		NA
D	P11																	P11.1.17	3	NA				NA				NA															no	P11.1.17	NA		NA
D	P11																	P11.1.18	6	NA				NA				NA															no	P11.1.18	NA		NA
D	P11																	P11.1.19	4	NA				NA				NA															no	P11.1.19	NA		NA
D	P11																	P11.1.20	2	NA				NA				NA															no	P11.1.20	NA		NA
D	P11																	P11.1.22	7	NA				NA				NA															no	P11.1.22	NA		NA
D	P11																	P11.1.24	2	NA				NA				NA															no	P11.1.24	NA		NA
C	P11_2020.06.17	0.00200931	0.00179448	22.856	0.0011679	0.000775232	15.2346	0.000447853	0.00039799	30.0992	0.000159757	12.5773		7.31047		2.80334		P11.1.1	5	0.00014379	32.456	0.000104526	18.2405	2.90424e-05	18.4514	2.72164e-05	38.9593	1.75226e-05	32.2363	1.32205e-05	25.8299	3.47192e-06	2.4652e-06	41.4152	42.4008	14.068	8.36495	11.0403	12.6417	5.04694	5.36286	16.3128	yes	P11.1.1	0.00669525	100	0.00157775	43.2597	0.000950717
C	P11_2020.05.26	0.00157964			0.000382565			0.000348127			5.6502e-05	27.9572		6.77082		6.16132		P11.1.2	6	1.07059e-05	2.41652			2.62525e-06	1.66789			1.01181e-06	1.86142			2.75911e-06		3.88021			0.951486			0.366715			yes	P11.1.2	0.00499213	74.5624	0.00364715	100	0.000682
C	P11										mean			mean		mean		P11.1.3	5	0.000443031	100			0.0001574	100			5.43566e-05	100			2.33885e-06		189.422			67.298			23.2407			yes	P11.1.3	0.00535845	80.0336	0.00165587	45.4017	0.000813745
C	P11										0.000108129	20.2673	37.0342	7.04065	38.9491	4.48233	79.3124	P11.1.4	6	3.50147e-05	7.90343			9.25866e-06	5.88225			3.08312e-06	5.67203			1.44899e-06		24.1649			6.38973			2.12777			yes	P11.1.4	0.004754	71.0055	0.00162422	44.534	0.0005401
C	P11																	P11.1.5	2	2.18857e-05	4.94			3.23733e-06	2.05675			2.63407e-06	4.84591			1.90807e-06		11.4701			1.69665			1.38049			yes	P11.1.5	0.00499708	74.6363	0.000634251	17.3903	0.000724324
C	P11																	P11.1.7	5	3.12379e-05	7.05094			6.36562e-06	4.04423			4.19896e-06	7.72483			3.08529e-06		10.1248			2.06322			1.36096			yes	P11.1.7	0.00349511	52.2029	0.000609054	16.6994	0.000533976
C	P11																	P11.1.8	3	NA				NA				NA															yes	P11.1.8	0.00504962	75.4209	0.00112983	30.9783	0.000687803
C	P11																	P11.1.9	6	NA				NA				NA															yes	P11.1.9	0.00246843	36.8684	0.000791038	21.6892	0.000385304
C	P11																	P11.1.12	6	3.46349e-06	0.781771			5.68798e-07	0.361371			4.48181e-07	0.82452			1.72158e-06		2.0118			0.330392			0.260331			yes	P11.1.12	0.00208339	31.1175	1.71962e-05	0.471496	0.000222967
C	P11																	P11.1.6	5	8.21902e-06	1.85518			2.1193e-06	1.34644			8.28853e-07	1.52484			3.27937e-06		2.50628			0.646252			0.252747			yes	P11.6	0.00332101		9.08492e-09	0	0.000528861
C	P11																	P11.1.10	4	1.17891e-05	2.661			2.46558e-06	1.56644			1.56188e-06	2.87339			1.77301e-06		6.64916			1.39061			0.880916			no	P11.1.10	NA		NA
C	P11																	P11.1.11	6	0.000336127	75.8698			5.9081e-05	37.5356			4.65591e-05	85.6548			2.86576e-06		117.291			20.6162			16.2467			no	P11.1.11	NA		NA
D	B2 p1_29.09.2020	0.00218564	0.0032967	41.9897	0.000533705	0.00133743	26.2827	0.000486679	0.00100797	76.2305	0.000322832	6.77019		1.65319		1.50753		B2.14	5	1.59309e-06	78.1996	1.82385e-06	9.42005	9.00311e-08	0.116133	1.03512e-07	0.148174	3.4633e-07	0.432839	4.13404e-07	0.807699	1.38882e-06	2.12313e-06	1.14708	0.859035	0.285017	0.0648255	0.0487544	0.0558263	0.24937	0.194714	0.592283	no	B2.14	NA		NA
D	B2 p2_15.10.2020	0.00440776			0.00214116			0.00152925			0.000576204	7.64966		3.71597		2.65402		B2.15	5	2.02412e-06	99.3574			1.08994e-07	0.140594			4.34424e-07	0.542938			3.64887e-06		0.554724			0.0298707			0.119057			no	B2.15	NA		NA
D	B2 p1.2_29.09.2020	0.00176884			0.000676529			0.000464546			0.000311783	5.6733		2.16987		1.48997		B2.16	5	2.03721e-06	100			1.36765e-07	0.176416			4.84784e-07	0.605877			1.62173e-06		1.25619			0.0843327			0.29893			no	B2.16	NA		NA
D	B2 p2.2_15.10.2020	0.00357044			0.00218759			0.00135952			0.000540178	6.60975		4.04975		2.5168		B2.21	5	1.64098e-06	80.5503			7.82585e-08	0.100947			3.88077e-07	0.485014			1.83312e-06		0.895183			0.0426915			0.211703			no	B2.21	NA		NA
D	B2										mean			mean		mean		B2.13	4	NA				NA				NA															no	B2.13	NA		NA
D	B2										0.000449518	7.20992	13.1746	2.68458	14.8512	2.08077	36.8181	B2.17	2	NA				NA				NA															no	B2.17	NA		NA
D	B2																	B2.18	3	NA				NA				NA															no	B2.18	NA		NA
D	B2																	B2.20	5	NA				NA				NA															no	B2.20	NA		NA
D	B2																	B2.22	4	NA				NA				NA															no	B2.22	NA		NA
D	B2																	B2.23	5	NA				NA				NA															no	B2.23	NA		NA
D	B2																	B2.24	6	NA				NA				NA															no	B2.24	NA		NA
D	B2																	B2.19																										B2.19	plant died before first symptoms
C	B2_27.07.2020	0.00453511	0.00453511	57.7631	0.00201603	0.00453511	89.1221	0.00113436	0.00113436	85.789	0.00024751	18.3229	33.4812	8.14526	45.0598	4.58306	81.0949	B2.3	8	5.52932e-05	9.37295	0.000205836	35.9196	6.03509e-06	7.78479	2.69281e-05	38.5467	5.03301e-06	6.2902	3.02953e-05	59.1903	1.45044e-06	1.72913e-06	38.1216	119.04	39.4959	4.16086	15.5732	17.8321	3.46998	17.5205	53.2942	yes	B2.3	0.00541551	100	0.00183644	49.5624	0.00133148
C	B2																	B2.5	3	0.000452199	76.6538			7.75241e-05	100			8.00135e-05	100			1.87605e-06		241.037			41.323			42.6499			yes	B2.5	0.00528295	97.5522	0.00370532	100	0.000848297
C	B2																	B2.7	5	6.06371e-06	1.02788			9.30549e-07	1.20033			5.37597e-07	0.671883			1.73484e-06		3.49526			0.536391			0.309884			yes	B2.7	NA		NA
C	B2																	B2.1	5	0.000589923	100			5.56314e-05	71.76			7.32098e-05	91.4968			1.45352e-06		405.858			38.2735			50.3672			no	B2.1	NA		NA
C	B2																	B2.8	5	0.000102389	17.3563			1.66304e-05	21.4519			1.96191e-05	24.5198			1.67203e-06		61.2363			9.94625			11.7337			no	B2.8	NA		NA
C	B2																	B2.9	3	2.9147e-05	4.9408			4.8173e-06	6.21394			3.3589e-06	4.19792			2.18792e-06		13.3218			2.20177			1.5352			no	B2.9	NA		NA
C	B2																	B2.2	7	NA				NA				NA															no	B2.2	NA		NA
C	B2																	B2.4	6	NA				NA				NA															no	B2.4	NA		NA
C	B2																	B2.6	3	NA				NA				NA															no	B2.6	NA		NA
C	B2																	B2.10	6	NA				NA				NA															no	B2.10	NA		NA
C	B2																	B2.11	4	NA				NA				NA															no	B2.11	NA		NA
C	B2																	B2.12	6	NA				NA				NA															no	B2.12	NA		NA
D	B8 p1_29.09.2020	0.00177356	0.00172097	21.9198	0.000992727	0.00088392	17.3705	0.000375991	0.00036025	27.245	0.000570802	3.10713		1.73918		0.658707		B8.24	6	3.40045e-05	72.8827	1.8269e-05	3.18805	9.99256e-06	5.41042	3.17015e-06	4.53796	7.44085e-06	10.2409	3.74141e-06	7.30988	1.68622e-06	1.91865e-06	20.1661	9.52179	3.15921	5.926	1.65228	1.89195	4.41273	1.95002	5.93159	yes	B8.24	0.00225164		0.00112201	24.4393	0.000417891
D	B8 p2_15.10.2020	0.00166839			0.000775113			0.000344509			0.000485329	3.43764		1.59709		0.709847		B8.20	2	4.66565e-05	100			5.1824e-06	2.80598			9.73128e-06	13.3932			2.96646e-06		15.728			1.747			3.28044			yes	B8.20	0.00580613	100	1.55862e-08	0.000339494	0.000950355
D	B8										mean			mean		mean		B8.21	2	9.5965e-06	20.5684			5.80855e-07	0.314501			1.3557e-06	1.86586			1.06039e-06		9.04996			0.547775			1.27849			yes	B8.21	0.00171494		1.94574e-09	4.23813e-05	0.000227293
D	B8										0.000528066	3.27239	5.9796	1.66813	9.22817	0.684277	12.1079	B8.13	6	6.74832e-07	1.44638			5.95467e-08	0.0322412			1.07797e-07	0.148362			1.39561e-06		0.483538			0.0426671			0.0772399			no	B8.13	NA		NA
D	B8																	B8.16	4	4.12798e-07	0.884761			3.54106e-08	0.0191729			7.14306e-08	0.0983103			2.48459e-06		0.166143			0.0142521			0.0287494			no	B8.16	NA		NA
D	B8																	B8.14	5	NA				NA				NA															no	B8.14	NA		NA
D	B8																	B8.17	2	NA				NA				NA															no	B8.17	NA		NA
D	B8																	B8.19	3	NA				NA				NA															no	B8.19	NA		NA
D	B8																	B8.15																										B8.15	plant died before first symptoms
D	B8																	B8.18																										B8.18	plant died before first symptoms
D	B8																	B8.22																										B8.22	plant died before first symptoms
D	B8																	B8.23																										B8.23	plant died before first symptoms
C	B8_2020.07.27	0.00508864	0.00508864	64.8134	0.00352096	0.00508864	100	0.00102112	0.00102112	77.2248	0.000194781	26.125	47.7378	18.0765	100	5.24238	92.7611	B8.2	7	9.20357e-05	17.8305	0.000180042	31.4184	3.05275e-05	16.5289	6.98585e-05	100	1.45757e-05	20.0607	2.62974e-05	51.3792	7.34996e-07	7.99916e-07	125.219	225.076	74.6773	41.5342	87.3323	100	19.831	32.8751	100	yes	B8.2	0.00788058	89.1963	0.00459103	100	0.00119417
C	B8																	B8.3	3	0.000296899	57.5198			0.000129347	70.0343			4.3728e-05	60.1831			1.03019e-06		288.198			125.557			42.4466			yes	B8.3	0.0088351	100	6.59416e-05	1.43631	0.000970139
C	B8																	B8.4	6	0.000516169	100			0.000184691	100			7.26583e-05	100			1.09902e-06		469.664			168.051			66.112			yes	B8.4	0.00119615	13.5387	0.000671667	14.63	0.000223436
C	B8																	B8.6	7	0.000113192	21.9292			5.32603e-05	28.8375			2.04777e-05	28.1836			4.25165e-07		266.23			125.27			48.1641			no	B8.6	NA		NA
C	B8																	B8.7	6	3.13357e-05	6.07083			1.91748e-05	10.3821			5.79684e-06	7.97822			6.29967e-07		49.7419			30.4377			9.20181			no	B8.7	NA		NA
C	B8																	B8.11	4	4.32346e-06	0.837607			2.15016e-06	1.16419			5.47596e-07	0.75366			8.80163e-07		4.91212			2.44291			0.622153			no	B8.11	NA		NA
C	B8																	B8.1	5	NA				NA				NA															no	B8.1	NA		NA
C	B8																	B8.5	3	NA				NA				NA															no	B8.5	NA		NA
C	B8																	B8.8	4	NA				NA				NA															no	B8.8	NA		NA
C	B8																	B8.9	8	NA				NA				NA															no	B8.9	NA		NA
C	B8																	B8.10	6	NA				NA				NA															no	B8.10	NA		NA
C	B8																	B8.12	6	NA				NA				NA															no	B8.12	NA		NA
D	B12 p1_29.09.2020	0.00254924	0.00232433	29.6047	0.00119465	0.000890306	17.4959	0.00047718	0.000340873	25.7795	0.000368938	6.90967		3.23808		1.29339		B12.4	3	3.46934e-05	31.444	4.43135e-05	7.73298	2.27567e-06	11.1128	8.34753e-06	11.9492	6.72605e-06	32.8358	8.85771e-06	17.306	1.87703e-07	1.47874e-06	184.832	29.967	9.94267	12.1238	5.64501	6.46384	35.8335	5.99002	18.2205	yes	B12.4	0.00185048	23.0728	0.00156654	49.9398	0.000284612
D	B12 p2_15.10.2020	0.00209941			0.00058596			0.000204565			0.000353368	5.94114		1.65821		0.578901		B12.5	6	4.9178e-05	44.572			5.27483e-06	25.7587			1.02603e-05	50.0894			1.76175e-06		27.9142			2.99408			5.82389			yes	B12.5	0.00319134	39.7914	0.00313686	100	0.000455959
D	B12_27.07.2020	0.00755976			0.00288598			0.00236411			0.000187252	40.3721		15.4123		12.6253		B12.7	6	4.08964e-05	37.066			6.43289e-06	31.4138			7.79621e-06	38.0602			7.26287e-07		56.3089			8.85723			10.7343			yes	B12.7	0.00221605	27.6309	0.00153113	48.8109	0.000328027
D	B12										mean			mean		mean		B12.11	6	5.86512e-05	53.1579			1.85266e-05	90.4712			1.19108e-05	58.1474			7.72577e-07		75.9163			23.9803			15.417			yes	B12.11	0.00233041	29.0567	0.00185898	59.2625	0.000524569
D	B12										0.000361153	6.42541	11.7411	2.44815	13.5432	0.936144	16.5646	B12.3	3	0.000110334	100			1.78298e-05	87.0687			2.04839e-05	100			2.09879e-06		52.5702			8.49529			9.75985			yes	B12.3	0.0043479	54.212	3.94777e-09	0.000125851	0.000580103
D	B12																	B12.6	5	1.84686e-05	16.7389			5.01197e-06	24.475			4.26238e-06	20.8085			2.66297e-06		6.93536			1.8821			1.60061			yes	B12.6	0.00411846	51.3512	2.72075e-08	0.000867348	0.000575792
D	B12																	B12.9	5	1.85486e-05	16.8113			2.90672e-06	14.1944			3.93255e-06	19.1983			9.157e-07		20.2562			3.17432			4.29458			yes	B12.9	0.00802019	100	2.48423e-09	7.91949e-05	0.00146731
D	B12																	B12.10	5	6.89089e-05	62.4549			2.04779e-05	100			1.5282e-05	74.605			3.11148e-06		22.1467			6.5814			4.91149			yes	B12.10	0.00387019	48.2556	1.99394e-08	0.000635648	0.000683532
D	B12																	B12.2	4	1.07457e-05	9.73923			9.22202e-07	4.50341			1.88587e-06	9.2066			1.17718e-06		9.12829			0.783398			1.60202			no	B12.2	NA		NA
D	B12																	B12.12	4	3.27109e-05	29.6472			3.81674e-06	18.6384			6.03708e-06	29.4724			8.09958e-07		40.3859			4.71227			7.45358			no	B12.12	NA		NA
D	B12																	B12.1	2	NA				NA				NA															no	B12.1	NA		NA
D	B12																	B12.8	5	NA				NA				NA															no	B12.8	NA		NA
[truncated: 12 more columns]
