# Supplementary material for: A newly emerging alphasatellite affects banana bunchy top virus replication, transcription, siRNA production and transmission by aphids
Source: PLoS Pathog. 2022 Apr 12;18(4):e1010448. doi: 10.1371/journal.ppat.1010448 (PMC9049520; doi:10.1371/journal.ppat.1010448)
Supplement: S3 Dataset — The Illumina 75 nt paired-end reads from each library were mapped without (A) or with (B) mismatches to the reference sequences of DRC-2016 alphasatellite and BBTV genome components (DNAs C, M, N, R, S, U3), sorted by polarity (forward, reverse, total) and counted. The counts of viral reads mapped without mismatches were then normalized per million of total reads (RPM) in each library (C). (XLSX) [file ppat.1010448.s018.xlsx]

## Sheet: Legend
S3 Dataset. Counts of Illumina mRNA-seq reads from Cavendish banana plants infected with BBTV or BBTV and alphasatellite. The Illumina 75 nt paired-end reads from each library were mapped without (A) or with (B) mismatches to the reference sequences of DRC-2016 alphasatellite and BBTV genome components (DNAs C, M, N, R, S, U3), sorted by polarity (forward, reverse, total) and counted. The counts …

## Sheet: (A) without mismatches
mRNA-seq library	Total number of 75 nt reads	Virome (α+C+M+N+R+S+U3)				Alpha (α)				BBTV DNA-C				BBTV DNA-M				BBTV DNA-N				BBTV DNA-R				BBTV DNA-S				BBTV DNA-U3
			total	forward	reverse		total	forward	reverse		total	forward	reverse		total	forward	reverse		total	forward	reverse		total	forward	reverse		total	forward	reverse		total	forward	reverse
ADVT-1 Cavendish mock	33733657	75 nt	7	7	0	75 nt	0	0	0	75 nt	0	0	0	75 nt	2	2	0	75 nt	4	4	0	75 nt	0	0	0	75 nt	0	0	0	75 nt	1	1	0
			total	forward	reverse		total	forward	reverse		total	forward	reverse		total	forward	reverse		total	forward	reverse		total	forward	reverse		total	forward	reverse		total	forward	reverse
ADVT-2 Cavendish BBTV	31881401	75 nt	26946	26228	718	75 nt	2	2	0	75 nt	346	325	21	75 nt	684	678	6	75 nt	18203	18056	147	75 nt	1094	1017	77	75 nt	1221	1209	12	75 nt	5396	4941	455
			total	forward	reverse		total	forward	reverse		total	forward	reverse		total	forward	reverse		total	forward	reverse		total	forward	reverse		total	forward	reverse		total	forward	reverse
ADVT-4 Cavendish mock	30464920	75 nt	0	0	0	75 nt	0	0	0	75 nt	0	0	0	75 nt	0	0	0	75 nt	0	0	0	75 nt	0	0	0	75 nt	0	0	0	75 nt	0	0	0
			total	forward	reverse		total	forward	reverse		total	forward	reverse		total	forward	reverse		total	forward	reverse		total	forward	reverse		total	forward	reverse		total	forward	reverse
ADVT-5 Cavendish BBTV	34446575	75 nt	30516	29861	655	75 nt	0	0	0	75 nt	221	189	32	75 nt	1423	1406	17	75 nt	18283	18207	76	75 nt	1905	1757	148	75 nt	3637	3616	21	75 nt	5047	4686	361
			total	forward	reverse		total	forward	reverse		total	forward	reverse		total	forward	reverse		total	forward	reverse		total	forward	reverse		total	forward	reverse		total	forward	reverse
ADVT-6 Cavendish BBTV	28568938	75 nt	21673	21144	529	75 nt	0	0	0	75 nt	258	237	21	75 nt	553	546	7	75 nt	14343	14260	83	75 nt	1079	949	130	75 nt	2112	2071	41	75 nt	3328	3081	247
			total	forward	reverse		total	forward	reverse		total	forward	reverse		total	forward	reverse		total	forward	reverse		total	forward	reverse		total	forward	reverse		total	forward	reverse
ADVT-8 Cavendish BBTV + alpha	42820006	75 nt	10578	9999	579	75 nt	949	677	272	75 nt	126	99	27	75 nt	586	575	11	75 nt	4661	4629	32	75 nt	1041	915	126	75 nt	1100	1094	6	75 nt	1855	1757	98
			total	forward	reverse		total	forward	reverse		total	forward	reverse		total	forward	reverse		total	forward	reverse		total	forward	reverse		total	forward	reverse		total	forward	reverse
ADVT-9 Cavendish BBTV + alpha	40619541	75 nt	12043	11513	530	75 nt	1151	904	247	75 nt	142	122	20	75 nt	677	659	18	75 nt	5748	5701	47	75 nt	1011	915	96	75 nt	1459	1455	4	75 nt	2291	2160	131
			total	forward	reverse		total	forward	reverse		total	forward	reverse		total	forward	reverse		total	forward	reverse		total	forward	reverse		total	forward	reverse		total	forward	reverse
ADVT-10 Cavendish BBTV + alpha	40619541	75 nt	18531	17703	828	75 nt	1766	1296	470	75 nt	178	150	28	75 nt	559	556	3	75 nt	9247	9209	38	75 nt	1613	1467	146	75 nt	2657	2635	22	75 nt	2511	2390	121
			total	forward	reverse		total	forward	reverse		total	forward	reverse		total	forward	reverse		total	forward	reverse		total	forward	reverse		total	forward	reverse		total	forward	reverse
Sum up (ADVT-2 + ADVT-5 + ADVT-6) Cavendish BBTV	94896914	75 nt	78231	76397	1834	75 nt	2	2	0	75 nt	825	751	74	75 nt	2007	1977	30	75 nt	50832	50526	306	75 nt	4078	3723	355	75 nt	6945	6876	69	75 nt	13542	12542	1000
			total	forward	reverse		total	forward	reverse		total	forward	reverse		total	forward	reverse		total	forward	reverse		total	forward	reverse		total	forward	reverse		total	forward	reverse
Sum up (ADVT-8 + ADVT-9 + ADVT-10) Cavendish BBTV + alpha	120798723	75 nt	40923	38995	1928	75 nt	3845	2869	976	75 nt	443	368	75	75 nt	1659	1629	30	75 nt	19656	19539	117	75 nt	3665	3297	368	75 nt	5206	5172	34	75 nt	6449	6121	328

## Sheet: (B) with mismatches
mRNA-seq library	Total number of 75 nt reads	Virome (α+C+M+N+R+S+U3)				Alpha (α)				BBTV DNA-C				BBTV DNA-M				BBTV DNA-N				BBTV DNA-R				BBTV DNA-S				BBTV DNA-U3
			total	forward	reverse		total	forward	reverse		total	forward	reverse		total	forward	reverse		total	forward	reverse		total	forward	reverse		total	forward	reverse		total	forward	reverse
ADVT-1 Cavendish mock	33733657	75 nt	10	10	0	75 nt	0	0	0	75 nt	0	0	0	75 nt	2	2	0	75 nt	6	6	0	75 nt	0	0	0	75 nt	0	0	0	75 nt	2	2	0
			total	forward	reverse		total	forward	reverse		total	forward	reverse		total	forward	reverse		total	forward	reverse		total	forward	reverse		total	forward	reverse		total	forward	reverse
ADVT-2 Cavendish BBTV	31881401	75 nt	30054	29220	834	75 nt	2	2	0	75 nt	386	364	22	75 nt	789	783	6	75 nt	20234	20058	176	75 nt	1236	1149	87	75 nt	1316	1303	13	75 nt	6091	5561	530
			total	forward	reverse		total	forward	reverse		total	forward	reverse		total	forward	reverse		total	forward	reverse		total	forward	reverse		total	forward	reverse		total	forward	reverse
ADVT-4 Cavendish mock	30464920	75 nt	1	1	0	75 nt	0	0	0	75 nt	0	0	0	75 nt	0	0	0	75 nt	1	1	0	75 nt	0	0	0	75 nt	0	0	0	75 nt	0	0	0
			total	forward	reverse		total	forward	reverse		total	forward	reverse		total	forward	reverse		total	forward	reverse		total	forward	reverse		total	forward	reverse		total	forward	reverse
ADVT-5 Cavendish BBTV	34446575	75 nt	33753	33003	750	75 nt	0	0	0	75 nt	259	223	36	75 nt	1564	1546	18	75 nt	20207	20112	95	75 nt	2092	1937	155	75 nt	3962	3942	20	75 nt	5668	5242	426
			total	forward	reverse		total	forward	reverse		total	forward	reverse		total	forward	reverse		total	forward	reverse		total	forward	reverse		total	forward	reverse		total	forward	reverse
ADVT-6 Cavendish BBTV	28568938	75 nt	24203	23585	618	75 nt	0	0	0	75 nt	302	275	27	75 nt	614	607	7	75 nt	15930	15836	94	75 nt	1202	1051	151	75 nt	2351	2305	46	75 nt	3804	3511	293
			total	forward	reverse		total	forward	reverse		total	forward	reverse		total	forward	reverse		total	forward	reverse		total	forward	reverse		total	forward	reverse		total	forward	reverse
ADVT-8 Cavendish BBTV + alpha	42820006	75 nt	12070	11395	675	75 nt	1053	752	301	75 nt	138	110	28	75 nt	684	666	18	75 nt	5179	5139	40	75 nt	1133	997	136	75 nt	1226	1220	6	75 nt	2657	2511	146
			total	forward	reverse		total	forward	reverse		total	forward	reverse		total	forward	reverse		total	forward	reverse		total	forward	reverse		total	forward	reverse		total	forward	reverse
ADVT-9 Cavendish BBTV + alpha	40619541	75 nt	13839	13208	631	75 nt	1263	984	279	75 nt	158	135	23	75 nt	845	825	20	75 nt	6506	6444	62	75 nt	1126	1017	109	75 nt	1650	1643	7	75 nt	2291	2160	131
			total	forward	reverse		total	forward	reverse		total	forward	reverse		total	forward	reverse		total	forward	reverse		total	forward	reverse		total	forward	reverse		total	forward	reverse
ADVT-10 Cavendish BBTV + alpha	40619541	75 nt	20825	19875	950	75 nt	1951	1428	523	75 nt	192	162	30	75 nt	746	743	3	75 nt	10263	10214	49	75 nt	1820	1647	173	75 nt	2953	2929	24	75 nt	2900	2752	148
			total	forward	reverse		total	forward	reverse		total	forward	reverse		total	forward	reverse		total	forward	reverse		total	forward	reverse		total	forward	reverse		total	forward	reverse
Sum up (ADVT-2 + ADVT-5 + ADVT-6) Cavendish BBTV	94896914	75 nt	88004	85804	2200	75 nt	2	2	0	75 nt	947	862	85	75 nt	2968	2936	32	75 nt	56370	56006	364	75 nt	4530	4137	393	75 nt	7627	7549	78	75 nt	15560	14312	1248
			total	forward	reverse		total	forward	reverse		total	forward	reverse		total	forward	reverse		total	forward	reverse		total	forward	reverse		total	forward	reverse		total	forward	reverse
Sum up (ADVT-8 + ADVT-9 + ADVT-10) Cavendish BBTV + alpha	120798723	75 nt	46731	44476	2255	75 nt	4268	3164	1104	75 nt	487	407	80	75 nt	2274	2234	40	75 nt	21947	21796	151	75 nt	4078	3661	417	75 nt	5830	5792	38	75 nt	7847	7422	425

## Sheet: (C) without mismatches in RPM
mRNA library	Total number of reads	Normalized in reads per million	Virome (α+C+M+N+R+S+U3)				Alpha (α)				BBTV DNA-C				BBTV DNA-M				BBTV DNA-N				BBTV DNA-R				BBTV DNA-S				BBTV DNA-U3
				total	forward	reverse		total	forward	reverse		total	forward	reverse		total	forward	reverse		total	forward	reverse		total	forward	reverse		total	forward	reverse		total	forward	reverse
ADVT-1 Cavendish mock	33733657	1000000	75 nt	0.103754	0.103754	0	75 nt	0	0	0	75 nt	0	0	0	75 nt	0.029644	0.029644	0	75 nt	0.059288	0.059288	0	75 nt	0	0	0	75 nt	0	0	0	75 nt	0.014822	0.014822	0
				total	forward	reverse		total	forward	reverse		total	forward	reverse		total	forward	reverse		total	forward	reverse		total	forward	reverse		total	forward	reverse		total	forward	reverse
ADVT-2 Cavendish BBTV	31881401	1000000	75 nt	422.597	411.337	11.2605	75 nt	0.0313663	0.0313663	0	75 nt	5.42636	5.09702	0.329346	75 nt	10.7273	10.6332	0.0940988	75 nt	285.48	283.175	2.30542	75 nt	17.1573	15.9497	1.2076	75 nt	19.1491	18.9609	0.188198	75 nt	84.6261	77.4903	7.13582
				total	forward	reverse		total	forward	reverse		total	forward	reverse		total	forward	reverse		total	forward	reverse		total	forward	reverse		total	forward	reverse		total	forward	reverse
ADVT-4 Cavendish mock	30464920	1000000	75 nt	0	0	0	75 nt	0	0	0	75 nt	0	0	0	75 nt	0	0	0	75 nt	0	0	0	75 nt	0	0	0	75 nt	0	0	0	75 nt	0	0	0
				total	forward	reverse		total	forward	reverse		total	forward	reverse		total	forward	reverse		total	forward	reverse		total	forward	reverse		total	forward	reverse		total	forward	reverse
ADVT-5 Cavendish BBTV	34446575	1000000	75 nt	442.947	433.439	9.50748	75 nt	0	0	0	75 nt	3.20787	2.74338	0.464487	75 nt	20.6552	20.4084	0.246759	75 nt	265.382	264.279	1.10316	75 nt	27.6515	25.5033	2.14825	75 nt	52.7919	52.4871	0.30482	75 nt	73.2584	68.0184	5.24
				total	forward	reverse		total	forward	reverse		total	forward	reverse		total	forward	reverse		total	forward	reverse		total	forward	reverse		total	forward	reverse		total	forward	reverse
ADVT-6 Cavendish BBTV	28568938	1000000	75 nt	379.311	370.052	9.25831	75 nt	0	0	0	75 nt	4.51539	4.14786	0.367532	75 nt	9.67834	9.55583	0.122511	75 nt	251.024	249.572	1.45263	75 nt	18.8841	16.6089	2.2752	75 nt	36.9632	36.2457	0.717563	75 nt	58.2451	53.9222	4.32288
				total	forward	reverse		total	forward	reverse		total	forward	reverse		total	forward	reverse		total	forward	reverse		total	forward	reverse		total	forward	reverse		total	forward	reverse
ADVT-8 Cavendish BBTV + alpha	42820006	1000000	75 nt	123.517	116.756	6.76086	75 nt	11.0813	7.90518	3.17609	75 nt	1.47127	1.156	0.315273	75 nt	6.8426	6.71415	0.128445	75 nt	54.4255	54.0518	0.373657	75 nt	12.1555	10.6843	1.47127	75 nt	12.8445	12.7744	0.0700607	75 nt	21.6604	20.5161	1.14432
				total	forward	reverse		total	forward	reverse		total	forward	reverse		total	forward	reverse		total	forward	reverse		total	forward	reverse		total	forward	reverse		total	forward	reverse
ADVT-9 Cavendish BBTV + alpha	40619541	1000000	75 nt	148.241	141.718	6.52395	75 nt	14.1681	11.1276	3.04041	75 nt	1.74793	1.50174	0.246187	75 nt	8.33343	8.11186	0.221568	75 nt	70.7541	70.1756	0.578539	75 nt	12.4447	11.2631	1.1817	75 nt	17.9593	17.9101	0.0492374	75 nt	28.2007	26.5882	1.61252
				total	forward	reverse		total	forward	reverse		total	forward	reverse		total	forward	reverse		total	forward	reverse		total	forward	reverse		total	forward	reverse		total	forward	reverse
ADVT-10 Cavendish BBTV + alpha	40619541	1000000	75 nt	248.011	236.93	11.0816	75 nt	23.6354	17.3451	6.29029	75 nt	2.38228	2.00754	0.374741	75 nt	7.48143	7.44128	0.0401508	75 nt	123.758	123.25	0.508577	75 nt	21.5877	19.6337	1.954	75 nt	35.5602	35.2658	0.294439	75 nt	33.6062	31.9868	1.61941
				total	forward	reverse		total	forward	reverse		total	forward	reverse		total	forward	reverse		total	forward	reverse		total	forward	reverse		total	forward	reverse		total	forward	reverse
Sum up (ADVT-2 + ADVT-5 + ADVT-6) Cavendish BBTV	94896914	1000000	75 nt	412.189	402.526	9.66312	75 nt	0.0105378	0.0105378	0	75 nt	4.34682	3.95693	0.389897	75 nt	10.5746	10.4166	0.158066	75 nt	267.827	266.215	1.61228	75 nt	21.4865	19.616	1.87045	75 nt	36.5923	36.2288	0.363552	75 nt	71.3511	66.0822	5.26888
				total	forward	reverse		total	forward	reverse		total	forward	reverse		total	forward	reverse		total	forward	reverse		total	forward	reverse		total	forward	reverse		total	forward	reverse
Sum up (ADVT-8 + ADVT-9 + ADVT-10) Cavendish BBTV + alpha	120798723	1000000	75 nt	169.385	161.405	7.98022	75 nt	15.9149	11.8751	4.03978	75 nt	1.83363	1.52319	0.310434	75 nt	6.86679	6.74262	0.124173	75 nt	81.3585	80.8742	0.484277	75 nt	15.1699	13.6467	1.52319	75 nt	21.5482	21.4075	0.14073	75 nt	26.6932	25.3355	1.35763
