# Supplementary material for: A newly emerging alphasatellite affects banana bunchy top virus replication, transcription, siRNA production and transmission by aphids
Source: PLoS Pathog. 2022 Apr 12;18(4):e1010448. doi: 10.1371/journal.ppat.1010448 (PMC9049520; doi:10.1371/journal.ppat.1010448)
Supplement: S4 Dataset — The 15–34 nt reads from each library were mapped without (A) or with (B) mismatches to the reference sequences of DRC-2016 alphasatellite and BBTV genome components (DNAs C, M, N, R, S, U3), sorted by size (15 nt, 16 nt, 17 nt, 18 nt, 19 nt, 20 nt, 21 nt, 22 nt, 23 nt, 24 nt, 25 nt, 26 nt, 27 nt, 28 nt, 29 nt, 30 nt, 31 nt, 32 nt, 33 nt, 34 nt, total 15–34 nt) and polarity (forward, reverse, total) and counted. The viral reads mapped without mismatches were then normalized per million of total reads (RPM) in each library (C) and also sorted by 5’-terminal nucleotide identity (5’A, 5’C, 5’G, 5’U) (D). (XLSX) [file ppat.1010448.s019.xlsx]

## Sheet: Legend
S4 Dataset. Counts of Illumina sRNA-seq reads from Cavendish banana plants infected with BBTV or BBTV and alphasatellite. The 15-34 nt reads from each library were mapped without (A) or with (B) mismatches to the reference sequences of DRC-2016 alphasatellite and BBTV genome components (DNAs C, M, N, R, S, U3), sorted by size (15 nt, 16 nt, 17 nt, 18 nt, 19 nt, 20 nt, 21 nt, 22 nt, 23 nt, 24 nt, …

## Sheet: (A) without mismatches
sRNA library	Total number of 1-50 nt reads	Total number of 15-34 nt reads		Virome (α+C+M+N+R+S+U3)				Alpha (α)				BBTV DNA-C				BBTV DNA-M				BBTV DNA-N				BBTV DNA-R				BBTV DNA-S				BBTV DNA-U3
ADVT-1 Cavendish mock					total	forward	reverse		total	forward	reverse		total	forward	reverse		total	forward	reverse		total	forward	reverse		total	forward	reverse		total	forward	reverse		total	forward	reverse
	42430426	15-34 nt	40324128	15-34 nt	867	431	436	15-34 nt	125	55	70	15-34 nt	14	5	9	15-34 nt	9	6	3	15-34 nt	292	129	163	15-34 nt	87	52	35	15-34 nt	19	13	6	15-34 nt	321	171	150
		15 nt	1401365	15 nt	7	4	3	15 nt	2	0	2	15 nt	0	0	0	15 nt	0	0	0	15 nt	1	1	0	15 nt	0	0	0	15 nt	0	0	0	15 nt	4	3	1
		16 nt	5004712	16 nt	8	2	6	16 nt	2	1	1	16 nt	0	0	0	16 nt	0	0	0	16 nt	0	0	0	16 nt	0	0	0	16 nt	0	0	0	16 nt	6	1	5
		17 nt	2307019	17 nt	5	1	4	17 nt	1	0	1	17 nt	0	0	0	17 nt	0	0	0	17 nt	2	1	1	17 nt	1	0	1	17 nt	0	0	0	17 nt	1	0	1
		18 nt	1384274	18 nt	6	2	4	18 nt	1	0	1	18 nt	0	0	0	18 nt	0	0	0	18 nt	1	1	0	18 nt	1	0	1	18 nt	0	0	0	18 nt	3	1	2
		19 nt	1330789	19 nt	24	8	16	19 nt	3	0	3	19 nt	0	0	0	19 nt	0	0	0	19 nt	3	0	3	19 nt	2	2	0	19 nt	3	3	0	19 nt	13	3	10
		20 nt	1691314	20 nt	31	11	20	20 nt	3	1	2	20 nt	0	0	0	20 nt	0	0	0	20 nt	7	3	4	20 nt	0	0	0	20 nt	0	0	0	20 nt	21	7	14
		21 nt	12893999	21 nt	357	153	204	21 nt	58	23	35	21 nt	6	1	5	21 nt	4	3	1	21 nt	119	36	83	21 nt	34	19	15	21 nt	8	5	3	21 nt	128	66	62
		22 nt	6794621	22 nt	100	70	30	22 nt	15	9	6	22 nt	3	3	0	22 nt	2	1	1	22 nt	33	24	9	22 nt	12	9	3	22 nt	3	1	2	22 nt	32	23	9
		23 nt	1101957	23 nt	40	20	20	23 nt	1	0	1	23 nt	0	0	0	23 nt	0	0	0	23 nt	10	5	5	23 nt	6	1	5	23 nt	1	1	0	23 nt	22	13	9
		24 nt	1932595	24 nt	270	143	127	24 nt	36	18	18	24 nt	5	1	4	24 nt	3	2	1	24 nt	108	52	56	24 nt	30	20	10	24 nt	4	3	1	24 nt	84	47	37
		25 nt	939279	25 nt	12	10	2	25 nt	3	3	0	25 nt	0	0	0	25 nt	0	0	0	25 nt	6	4	2	25 nt	0	0	0	25 nt	0	0	0	25 nt	3	3	0
		26 nt	698524	26 nt	2	2	0	26 nt	0	0	0	26 nt	0	0	0	26 nt	0	0	0	26 nt	0	0	0	26 nt	0	0	0	26 nt	0	0	0	26 nt	2	2	0
		27 nt	813475	27 nt	3	3	0	27 nt	0	0	0	27 nt	0	0	0	27 nt	0	0	0	27 nt	1	1	0	27 nt	1	1	0	27 nt	0	0	0	27 nt	1	1	0
		28 nt	997758	28 nt	0	0	0	28 nt	0	0	0	28 nt	0	0	0	28 nt	0	0	0	28 nt	0	0	0	28 nt	0	0	0	28 nt	0	0	0	28 nt	0	0	0
		29 nt	581789	29 nt	1	1	0	29 nt	0	0	0	29 nt	0	0	0	29 nt	0	0	0	29 nt	0	0	0	29 nt	0	0	0	29 nt	0	0	0	29 nt	1	1	0
		30 nt	245565	30 nt	1	1	0	30 nt	0	0	0	30 nt	0	0	0	30 nt	0	0	0	30 nt	1	1	0	30 nt	0	0	0	30 nt	0	0	0	30 nt	0	0	0
		31 nt	102188	31 nt	0	0	0	31 nt	0	0	0	31 nt	0	0	0	31 nt	0	0	0	31 nt	0	0	0	31 nt	0	0	0	31 nt	0	0	0	31 nt	0	0	0
		32 nt	59026	32 nt	0	0	0	32 nt	0	0	0	32 nt	0	0	0	32 nt	0	0	0	32 nt	0	0	0	32 nt	0	0	0	32 nt	0	0	0	32 nt	0	0	0
		33 nt	33773	33 nt	0	0	0	33 nt	0	0	0	33 nt	0	0	0	33 nt	0	0	0	33 nt	0	0	0	33 nt	0	0	0	33 nt	0	0	0	33 nt	0	0	0
		34 nt	10106	34 nt	0	0	0	34 nt	0	0	0	34 nt	0	0	0	34 nt	0	0	0	34 nt	0	0	0	34 nt	0	0	0	34 nt	0	0	0	34 nt	0	0	0
ADVT-2 Cavendish BBTV					total	forward	reverse		total	forward	reverse		total	forward	reverse		total	forward	reverse		total	forward	reverse		total	forward	reverse		total	forward	reverse		total	forward	reverse
	35816919	15-34 nt	33212114	15-34 nt	392407	204779	187628	15-34 nt	101	52	49	15-34 nt	11681	4091	7590	15-34 nt	3526	1756	1770	15-34 nt	152179	77146	75033	15-34 nt	28828	18642	10186	15-34 nt	4537	1772	2765	15-34 nt	191555	101320	90235
		15 nt	100931	15 nt	251	108	143	15 nt	0	0	0	15 nt	1	0	1	15 nt	1	0	1	15 nt	90	47	43	15 nt	16	13	3	15 nt	4	1	3	15 nt	139	47	92
		16 nt	700757	16 nt	723	306	417	16 nt	1	0	1	16 nt	11	7	4	16 nt	8	6	2	16 nt	165	126	39	16 nt	33	25	8	16 nt	10	6	4	16 nt	495	136	359
		17 nt	1318136	17 nt	3364	2062	1302	17 nt	0	0	0	17 nt	49	30	19	17 nt	27	17	10	17 nt	1036	790	246	17 nt	196	155	41	17 nt	20	10	10	17 nt	2036	1060	976
		18 nt	1541125	18 nt	5445	2580	2865	18 nt	1	1	0	18 nt	106	66	40	18 nt	50	28	22	18 nt	1639	1038	601	18 nt	361	177	184	18 nt	50	22	28	18 nt	3238	1248	1990
		19 nt	1783571	19 nt	10236	4209	6027	19 nt	0	0	0	19 nt	162	63	99	19 nt	82	35	47	19 nt	2837	1688	1149	19 nt	557	353	204	19 nt	94	30	64	19 nt	6504	2040	4464
		20 nt	2006496	20 nt	15542	6402	9140	20 nt	3	1	2	20 nt	369	134	235	20 nt	118	63	55	20 nt	5214	2316	2898	20 nt	971	577	394	20 nt	151	70	81	20 nt	8716	3241	5475
		21 nt	9648734	21 nt	161508	74489	87019	21 nt	36	17	19	21 nt	4656	1219	3437	21 nt	1734	776	958	21 nt	65076	25760	39316	21 nt	13547	9043	4504	21 nt	2185	806	1379	21 nt	74274	36868	37406
		22 nt	6335825	22 nt	41810	28025	13785	22 nt	6	5	1	22 nt	1459	782	677	22 nt	498	98	400	22 nt	21922	16656	5266	22 nt	2697	1519	1178	22 nt	480	158	322	22 nt	14748	8807	5941
		23 nt	1394335	23 nt	20349	11382	8967	23 nt	4	3	1	23 nt	517	192	325	23 nt	141	85	56	23 nt	6575	3302	3273	23 nt	905	528	377	23 nt	217	96	121	23 nt	11990	7176	4814
		24 nt	2137880	24 nt	125739	69954	55785	24 nt	48	24	24	24 nt	4085	1532	2553	24 nt	790	581	209	24 nt	45272	23449	21823	24 nt	9298	6069	3229	24 nt	1253	521	732	24 nt	64993	37778	27215
		25 nt	1050564	25 nt	4911	3498	1413	25 nt	2	1	1	25 nt	229	46	183	25 nt	29	25	4	25 nt	1651	1398	253	25 nt	119	82	37	25 nt	41	27	14	25 nt	2840	1919	921
		26 nt	891542	26 nt	642	493	149	26 nt	0	0	0	26 nt	14	5	9	26 nt	12	11	1	26 nt	183	148	35	26 nt	33	27	6	26 nt	5	2	3	26 nt	395	300	95
		27 nt	1069882	27 nt	499	372	127	27 nt	0	0	0	27 nt	6	4	2	27 nt	7	7	0	27 nt	174	148	26	27 nt	31	25	6	27 nt	7	4	3	27 nt	274	184	90
		28 nt	1452210	28 nt	417	297	120	28 nt	0	0	0	28 nt	9	6	3	28 nt	14	9	5	28 nt	146	122	24	28 nt	21	18	3	28 nt	5	4	1	28 nt	222	138	84
		29 nt	972912	29 nt	520	422	98	29 nt	0	0	0	29 nt	3	3	0	29 nt	10	10	0	29 nt	147	123	24	29 nt	34	27	7	29 nt	9	9	0	29 nt	317	250	67
		30 nt	455679	30 nt	342	123	219	30 nt	0	0	0	30 nt	5	2	3	30 nt	3	3	0	30 nt	41	29	12	30 nt	7	4	3	30 nt	6	6	0	30 nt	280	79	201
		31 nt	201724	31 nt	60	32	28	31 nt	0	0	0	31 nt	0	0	0	31 nt	1	1	0	31 nt	9	4	5	31 nt	2	0	2	31 nt	0	0	0	31 nt	48	27	21
		32 nt	100312	32 nt	25	10	15	32 nt	0	0	0	32 nt	0	0	0	32 nt	0	0	0	32 nt	0	0	0	32 nt	0	0	0	32 nt	0	0	0	32 nt	25	10	15
		33 nt	36427	33 nt	13	6	7	33 nt	0	0	0	33 nt	0	0	0	33 nt	0	0	0	33 nt	0	0	0	33 nt	0	0	0	33 nt	0	0	0	33 nt	13	6	7
		34 nt	13072	34 nt	11	9	2	34 nt	0	0	0	34 nt	0	0	0	34 nt	1	1	0	34 nt	2	2	0	34 nt	0	0	0	34 nt	0	0	0	34 nt	8	6	2
ADVT-4 Cavendish mock					total	forward	reverse		total	forward	reverse		total	forward	reverse		total	forward	reverse		total	forward	reverse		total	forward	reverse		total	forward	reverse		total	forward	reverse
	44622237	15-34 nt	40668037	15-34 nt	1566	790	776	15-34 nt	140	63	77	15-34 nt	25	4	21	15-34 nt	24	11	13	15-34 nt	506	227	279	15-34 nt	139	87	52	15-34 nt	41	17	24	15-34 nt	691	381	310
		15 nt	165839	15 nt	13	7	6	15 nt	2	1	1	15 nt	1	1	0	15 nt	0	0	0	15 nt	1	0	1	15 nt	3	3	0	15 nt	1	1	0	15 nt	5	1	4
		16 nt	440674	16 nt	19	8	11	16 nt	0	0	0	16 nt	0	0	0	16 nt	0	0	0	16 nt	3	2	1	16 nt	1	1	0	16 nt	0	0	0	16 nt	15	5	10
		17 nt	901962	17 nt	22	14	8	17 nt	1	1	0	17 nt	1	0	1	17 nt	0	0	0	17 nt	6	4	2	17 nt	2	2	0	17 nt	2	2	0	17 nt	10	5	5
		18 nt	1368758	18 nt	25	10	15	18 nt	1	0	1	18 nt	0	0	0	18 nt	1	0	1	18 nt	9	4	5	18 nt	1	0	1	18 nt	1	1	0	18 nt	12	5	7
		19 nt	1519792	19 nt	47	22	25	19 nt	1	0	1	19 nt	0	0	0	19 nt	0	0	0	19 nt	11	7	4	19 nt	3	2	1	19 nt	0	0	0	19 nt	32	13	19
		20 nt	2445118	20 nt	48	20	28	20 nt	0	0	0	20 nt	0	0	0	20 nt	2	0	2	20 nt	10	4	6	20 nt	7	4	3	20 nt	3	2	1	20 nt	26	10	16
		21 nt	13382572	21 nt	659	308	351	21 nt	61	26	35	21 nt	14	2	12	21 nt	12	7	5	21 nt	207	69	138	21 nt	59	38	21	21 nt	25	8	17	21 nt	281	158	123
		22 nt	8084318	22 nt	173	110	63	22 nt	13	6	7	22 nt	0	0	0	22 nt	4	0	4	22 nt	71	54	17	22 nt	18	10	8	22 nt	3	1	2	22 nt	64	39	25
		23 nt	1788906	23 nt	64	31	33	23 nt	6	3	3	23 nt	0	0	0	23 nt	0	0	0	23 nt	26	8	18	23 nt	5	2	3	23 nt	0	0	0	23 nt	27	18	9
		24 nt	3555904	24 nt	463	237	226	24 nt	54	26	28	24 nt	9	1	8	24 nt	4	3	1	24 nt	151	68	83	24 nt	38	24	14	24 nt	5	2	3	24 nt	202	113	89
		25 nt	1282092	25 nt	25	16	9	25 nt	1	0	1	25 nt	0	0	0	25 nt	0	0	0	25 nt	9	5	4	25 nt	2	1	1	25 nt	1	0	1	25 nt	12	10	2
		26 nt	1074635	26 nt	2	2	0	26 nt	0	0	0	26 nt	0	0	0	26 nt	1	1	0	26 nt	0	0	0	26 nt	0	0	0	26 nt	0	0	0	26 nt	1	1	0
		27 nt	1282198	27 nt	0	0	0	27 nt	0	0	0	27 nt	0	0	0	27 nt	0	0	0	27 nt	0	0	0	27 nt	0	0	0	27 nt	0	0	0	27 nt	0	0	0
		28 nt	1115968	28 nt	0	0	0	28 nt	0	0	0	28 nt	0	0	0	28 nt	0	0	0	28 nt	0	0	0	28 nt	0	0	0	28 nt	0	0	0	28 nt	0	0	0
		29 nt	890127	29 nt	5	4	1	29 nt	0	0	0	29 nt	0	0	0	29 nt	0	0	0	29 nt	1	1	0	29 nt	0	0	0	29 nt	0	0	0	29 nt	4	3	1
		30 nt	671932	30 nt	0	0	0	30 nt	0	0	0	30 nt	0	0	0	30 nt	0	0	0	30 nt	0	0	0	30 nt	0	0	0	30 nt	0	0	0	30 nt	0	0	0
		31 nt	383164	31 nt	0	0	0	31 nt	0	0	0	31 nt	0	0	0	31 nt	0	0	0	31 nt	0	0	0	31 nt	0	0	0	31 nt	0	0	0	31 nt	0	0	0
		32 nt	198602	32 nt	1	1	0	32 nt	0	0	0	32 nt	0	0	0	32 nt	0	0	0	32 nt	1	1	0	32 nt	0	0	0	32 nt	0	0	0	32 nt	0	0	0
		33 nt	79935	33 nt	0	0	0	33 nt	0	0	0	33 nt	0	0	0	33 nt	0	0	0	33 nt	0	0	0	33 nt	0	0	0	33 nt	0	0	0	33 nt	0	0	0
		34 nt	35541	34 nt	0	0	0	34 nt	0	0	0	34 nt	0	0	0	34 nt	0	0	0	34 nt	0	0	0	34 nt	0	0	0	34 nt	0	0	0	34 nt	0	0	0
ADVT-5 Cavendish BBTV					total	forward	reverse		total	forward	reverse		total	forward	reverse		total	forward	reverse		total	forward	reverse		total	forward	reverse		total	forward	reverse		total	forward	reverse
	35280381	15-34 nt	29883183	15-34 nt	1031045	531855	499190	15-34 nt	186	84	102	15-34 nt	10546	3297	7249	15-34 nt	20883	9493	11390	15-34 nt	404110	179526	224584	15-34 nt	76963	47638	29325	15-34 nt	38901	17265	21636	15-34 nt	479456	274552	204904
		15 nt	103445	15 nt	399	167	232	15 nt	2	1	1	15 nt	4	2	2	15 nt	12	11	1	15 nt	184	74	110	15 nt	27	22	5	15 nt	19	10	9	15 nt	151	47	104
		16 nt	128242	16 nt	836	211	625	16 nt	0	0	0	16 nt	5	0	5	16 nt	9	9	0	16 nt	153	72	81	16 nt	26	19	7	16 nt	14	13	1	16 nt	629	98	531
		17 nt	150290	17 nt	804	508	296	17 nt	4	2	2	17 nt	9	6	3	17 nt	19	16	3	17 nt	267	167	100	17 nt	55	45	10	17 nt	41	27	14	17 nt	409	245	164
		18 nt	503194	18 nt	3089	1882	1207	18 nt	2	0	2	18 nt	20	12	8	18 nt	99	87	12	18 nt	1155	849	306	18 nt	218	151	67	18 nt	171	128	43	18 nt	1424	655	769
		19 nt	1117290	19 nt	17251	7829	9422	19 nt	8	4	4	19 nt	89	36	53	19 nt	342	220	122	19 nt	4994	3188	1806	19 nt	745	489	256	19 nt	626	386	240	19 nt	10447	3506	6941
		20 nt	1701044	20 nt	28590	13070	15520	20 nt	3	1	2	20 nt	396	134	262	20 nt	569	303	266	20 nt	10703	4334	6369	20 nt	2061	1123	938	20 nt	1340	724	616	20 nt	13518	6451	7067
		21 nt	11120423	21 nt	438686	200235	238451	21 nt	73	28	45	21 nt	4491	1094	3397	21 nt	10156	4398	5758	21 nt	156679	51050	105629	21 nt	35358	23803	11555	21 nt	16171	5864	10307	21 nt	215758	113998	101760
		22 nt	4714728	22 nt	128688	84879	43809	22 nt	15	6	9	22 nt	1509	606	903	22 nt	4614	825	3789	22 nt	54732	40675	14057	22 nt	8524	4071	4453	22 nt	4231	1461	2770	22 nt	55063	37235	17828
		23 nt	1480870	23 nt	50256	27704	22552	23 nt	9	3	6	23 nt	493	148	345	23 nt	755	439	316	23 nt	16660	7099	9561	23 nt	2114	1194	920	23 nt	1417	693	724	23 nt	28808	18128	10680
		24 nt	2714579	24 nt	340396	177736	162660	24 nt	69	38	31	24 nt	3247	1193	2054	24 nt	3625	2564	1061	24 nt	149634	64082	85552	24 nt	26945	16053	10892	24 nt	13400	6659	6741	24 nt	143476	87147	56329
		25 nt	1087672	25 nt	13660	10740	2920	25 nt	1	1	0	25 nt	244	39	205	25 nt	205	183	22	25 nt	5947	5215	732	25 nt	437	296	141	25 nt	498	374	124	25 nt	6328	4632	1696
		26 nt	941258	26 nt	1823	1549	274	26 nt	0	0	0	26 nt	4	1	3	26 nt	103	95	8	26 nt	658	577	81	26 nt	89	70	19	26 nt	160	155	5	26 nt	809	651	158
		27 nt	960807	27 nt	1490	1297	193	27 nt	0	0	0	27 nt	6	6	0	27 nt	104	95	9	27 nt	608	571	37	27 nt	94	86	8	27 nt	158	148	10	27 nt	520	391	129
		28 nt	895916	28 nt	1450	1258	192	28 nt	0	0	0	28 nt	10	6	4	28 nt	72	68	4	28 nt	588	543	45	28 nt	93	81	12	28 nt	162	158	4	28 nt	525	402	123
		29 nt	741903	29 nt	1443	1243	200	29 nt	0	0	0	29 nt	9	7	2	29 nt	88	82	6	29 nt	486	456	30	29 nt	77	64	13	29 nt	176	161	15	29 nt	607	473	134
		30 nt	623630	30 nt	1257	851	406	30 nt	0	0	0	30 nt	6	3	3	30 nt	70	66	4	30 nt	417	366	51	30 nt	62	48	14	30 nt	157	152	5	30 nt	545	216	329
		31 nt	520006	31 nt	634	498	136	31 nt	0	0	0	31 nt	4	4	0	31 nt	28	24	4	31 nt	205	172	33	31 nt	29	17	12	31 nt	98	91	7	31 nt	270	190	80
		32 nt	251388	32 nt	183	114	69	32 nt	0	0	0	32 nt	0	0	0	32 nt	7	2	5	32 nt	28	24	4	32 nt	8	5	3	32 nt	38	37	1	32 nt	102	46	56
		33 nt	92354	33 nt	65	51	14	33 nt	0	0	0	33 nt	0	0	0	33 nt	2	2	0	33 nt	4	4	0	33 nt	1	1	0	33 nt	16	16	0	33 nt	42	28	14
		34 nt	34144	34 nt	45	33	12	34 nt	0	0	0	34 nt	0	0	0	34 nt	4	4	0	34 nt	8	8	0	34 nt	0	0	0	34 nt	8	8	0	34 nt	25	13	12
ADVT-6 Cavendish BBTV					total	forward	reverse		total	forward	reverse		total	forward	reverse		total	forward	reverse		total	forward	reverse		total	forward	reverse		total	forward	reverse		total	forward	reverse
	38057990	15-34 nt	35454306	15-34 nt	914120	460002	454118	15-34 nt	124	52	72	15-34 nt	26365	8761	17604	15-34 nt	8531	4086	4445	15-34 nt	349661	160433	189228	15-34 nt	66901	43121	23780	15-34 nt	22109	8443	13666	15-34 nt	440429	235106	205323
		15 nt	375547	15 nt	1318	685	633	15 nt	1	0	1	15 nt	24	18	6	15 nt	15	13	2	15 nt	439	296	143	15 nt	88	62	26	15 nt	24	15	9	15 nt	727	281	446
		16 nt	1947325	16 nt	6452	2513	3939	16 nt	2	1	1	16 nt	108	79	29	16 nt	44	35	9	16 nt	1193	845	348	16 nt	373	225	148	16 nt	85	49	36	16 nt	4647	1279	3368
		17 nt	1463352	17 nt	7489	3344	4145	17 nt	0	0	0	17 nt	140	76	64	17 nt	29	13	16	17 nt	1740	1036	704	17 nt	331	214	117	17 nt	104	66	38	17 nt	5145	1939	3206
		18 nt	1334849	18 nt	6820	2876	3944	18 nt	0	0	0	18 nt	125	52	73	18 nt	54	25	29	18 nt	1851	1027	824	18 nt	468	286	182	18 nt	175	103	72	18 nt	4147	1383	2764
		19 nt	1399341	19 nt	19622	6651	12971	19 nt	0	0	0	19 nt	269	100	169	19 nt	170	54	116	19 nt	4667	2665	2002	19 nt	797	493	304	19 nt	261	93	168	19 nt	13458	3246	10212
		20 nt	1798327	20 nt	27628	10087	17541	20 nt	7	3	4	20 nt	805	255	550	20 nt	197	84	113	20 nt	9305	3409	5896	20 nt	1574	830	744	20 nt	662	340	322	20 nt	15078	5166	9912
		21 nt	14095687	21 nt	342096	149381	192715	21 nt	54	22	32	21 nt	9333	2238	7095	21 nt	4059	1700	2359	21 nt	135070	45655	89415	21 nt	29925	20355	9570	21 nt	9934	3569	6365	21 nt	153721	75842	77879
		22 nt	5524281	22 nt	94645	62781	31864	22 nt	13	4	9	22 nt	3134	1719	1415	22 nt	1250	235	1015	22 nt	48823	35823	13000	22 nt	6306	3490	2816	22 nt	2054	725	1329	22 nt	33065	20785	12280
		23 nt	1286040	23 nt	48499	24464	24035	23 nt	1	1	0	23 nt	1243	441	802	23 nt	396	241	155	23 nt	15869	6392	9477	23 nt	1979	1161	818	23 nt	854	340	514	23 nt	28157	15888	12269
		24 nt	3142974	24 nt	345270	186869	158401	24 nt	46	21	25	24 nt	10584	3635	6949	24 nt	2233	1621	612	24 nt	125429	58784	66645	24 nt	24633	15726	8907	24 nt	7726	3004	4722	24 nt	174619	104078	70541
		25 nt	895453	25 nt	12958	9353	3605	25 nt	0	0	0	25 nt	577	134	443	25 nt	62	47	15	25 nt	4942	4228	714	25 nt	379	247	132	25 nt	195	109	86	25 nt	6803	4588	2215
		26 nt	699251	26 nt	635	497	138	26 nt	0	0	0	26 nt	13	6	7	26 nt	18	14	4	26 nt	165	138	27	26 nt	22	18	4	26 nt	11	7	4	26 nt	406	314	92
		27 nt	708674	27 nt	327	246	81	27 nt	0	0	0	27 nt	3	3	0	27 nt	3	3	0	27 nt	108	91	17	27 nt	17	10	7	27 nt	11	10	1	27 nt	185	129	56
		28 nt	476870	28 nt	200	130	70	28 nt	0	0	0	28 nt	4	2	2	28 nt	1	1	0	28 nt	46	33	13	28 nt	7	2	5	28 nt	7	7	0	28 nt	135	85	50
		29 nt	184185	29 nt	104	82	22	29 nt	0	0	0	29 nt	0	0	0	29 nt	0	0	0	29 nt	12	9	3	29 nt	0	0	0	29 nt	3	3	0	29 nt	89	70	19
		30 nt	63614	30 nt	42	33	9	30 nt	0	0	0	30 nt	3	3	0	30 nt	0	0	0	30 nt	0	0	0	30 nt	2	2	0	30 nt	3	3	0	30 nt	34	25	9
		31 nt	34793	31 nt	12	8	4	31 nt	0	0	0	31 nt	0	0	0	31 nt	0	0	0	31 nt	1	1	0	31 nt	0	0	0	31 nt	0	0	0	31 nt	11	7	4
		32 nt	15457	32 nt	2	1	1	32 nt	0	0	0	32 nt	0	0	0	32 nt	0	0	0	32 nt	0	0	0	32 nt	0	0	0	32 nt	0	0	0	32 nt	2	1	1
		33 nt	5670	33 nt	1	1	0	33 nt	0	0	0	33 nt	0	0	0	33 nt	0	0	0	33 nt	1	1	0	33 nt	0	0	0	33 nt	0	0	0	33 nt	0	0	0
		34 nt	2616	34 nt	0	0	0	34 nt	0	0	0	34 nt	0	0	0	34 nt	0	0	0	34 nt	0	0	0	34 nt	0	0	0	34 nt	0	0	0	34 nt	0	0	0
ADVT-8 Cavendish BBTV + alpha					total	forward	reverse		total	forward	reverse		total	forward	reverse		total	forward	reverse		total	forward	reverse		total	forward	reverse		total	forward	reverse		total	forward	reverse
	37636470	15-34 nt	35391393	15-34 nt	532374	274800	257574	15-34 nt	173675	76138	97537	15-34 nt	3403	1076	2327	15-34 nt	7372	3572	3800	15-34 nt	114975	60795	54180	15-34 nt	52740	34001	18739	15-34 nt	5394	2430	2964	15-34 nt	174815	96788	78027
		15 nt	107831	15 nt	606	340	266	15 nt	116	62	54	15 nt	7	2	5	15 nt	16	13	3	15 nt	132	87	45	15 nt	57	42	15	15 nt	7	5	2	15 nt	271	129	142
		16 nt	707054	16 nt	4039	2622	1417	16 nt	575	318	257	16 nt	28	19	9	16 nt	53	42	11	16 nt	850	661	189	16 nt	357	255	102	16 nt	52	28	24	16 nt	2124	1299	825
		17 nt	1146952	17 nt	10837	6413	4424	17 nt	1684	700	984	17 nt	64	41	23	17 nt	81	57	24	17 nt	2371	1742	629	17 nt	912	620	292	17 nt	131	96	35	17 nt	5594	3157	2437
		18 nt	1338989	18 nt	10386	5207	5179	18 nt	1980	917	1063	18 nt	57	24	33	18 nt	102	60	42	18 nt	2461	1644	817	18 nt	1143	538	605	18 nt	140	91	49	18 nt	4503	1933	2570
		19 nt	1435649	19 nt	14865	6869	7996	19 nt	2488	1228	1260	19 nt	98	32	66	19 nt	176	86	90	19 nt	3155	1929	1226	19 nt	1542	1078	464	19 nt	181	98	83	19 nt	7225	2418	4807
		20 nt	1980853	20 nt	20313	8745	11568	20 nt	3942	1459	2483	20 nt	113	33	80	20 nt	216	114	102	20 nt	4628	2119	2509	20 nt	1973	1138	835	20 nt	253	137	116	20 nt	9188	3745	5443
		21 nt	9808779	21 nt	247353	115676	131677	21 nt	82483	32751	49732	21 nt	1565	344	1221	21 nt	3712	1637	2075	21 nt	49885	20259	29626	21 nt	27005	18026	8979	21 nt	2794	1086	1708	21 nt	79909	41573	38336
		22 nt	6932253	22 nt	56515	36927	19588	22 nt	13413	7370	6043	22 nt	426	184	242	22 nt	1377	297	1080	22 nt	18440	14453	3987	22 nt	4698	2592	2106	22 nt	581	195	386	22 nt	17580	11836	5744
		23 nt	1455201	23 nt	18052	10573	7479	23 nt	4473	2338	2135	23 nt	123	40	83	23 nt	227	151	76	23 nt	3783	2035	1748	23 nt	1182	697	485	23 nt	164	97	67	23 nt	8100	5215	2885
		24 nt	2000305	24 nt	139595	74163	65432	24 nt	60965	28112	32853	24 nt	823	323	500	24 nt	1183	907	276	24 nt	26604	13553	13051	24 nt	13279	8586	4693	24 nt	792	333	459	24 nt	35949	22349	13600
		25 nt	1061568	25 nt	4487	3339	1148	25 nt	805	475	330	25 nt	64	12	52	25 nt	66	59	7	25 nt	1164	1005	159	25 nt	206	140	66	25 nt	60	50	10	25 nt	2122	1598	524
		26 nt	975189	26 nt	980	746	234	26 nt	123	68	55	26 nt	11	7	4	26 nt	34	33	1	26 nt	273	236	37	26 nt	74	51	23	26 nt	47	42	5	26 nt	418	309	109
		27 nt	1132030	27 nt	876	664	212	27 nt	128	64	64	27 nt	8	5	3	27 nt	31	26	5	27 nt	262	233	29	27 nt	67	53	14	27 nt	34	28	6	27 nt	346	255	91
		28 nt	1140630	28 nt	762	560	202	28 nt	110	57	53	28 nt	2	2	0	28 nt	23	19	4	28 nt	230	203	27	28 nt	54	40	14	28 nt	35	32	3	28 nt	308	207	101
		29 nt	929321	29 nt	829	634	195	29 nt	130	65	65	29 nt	1	1	0	29 nt	18	14	4	29 nt	241	209	32	29 nt	67	53	14	29 nt	31	26	5	29 nt	341	266	75
		30 nt	763037	30 nt	774	550	224	30 nt	80	48	32	30 nt	6	4	2	30 nt	23	23	0	30 nt	224	199	25	30 nt	67	54	13	30 nt	31	29	2	30 nt	343	193	150
		31 nt	959627	31 nt	530	406	124	31 nt	77	55	22	31 nt	5	3	2	31 nt	17	17	0	31 nt	169	149	20	31 nt	29	21	8	31 nt	30	29	1	31 nt	203	132	71
		32 nt	839660	32 nt	341	224	117	32 nt	65	31	34	32 nt	2	0	2	32 nt	14	14	0	32 nt	76	58	18	32 nt	18	10	8	32 nt	13	12	1	32 nt	153	99	54
		33 nt	523597	33 nt	153	98	55	33 nt	25	13	12	33 nt	0	0	0	33 nt	3	3	0	33 nt	20	16	4	33 nt	9	6	3	33 nt	13	11	2	33 nt	83	49	34
		34 nt	152868	34 nt	81	44	37	34 nt	13	7	6	34 nt	0	0	0	34 nt	0	0	0	34 nt	7	5	2	34 nt	1	1	0	34 nt	5	5	0	34 nt	55	26	29
ADVT-9 Cavendish BBTV + alpha					total	forward	reverse		total	forward	reverse		total	forward	reverse		total	forward	reverse		total	forward	reverse		total	forward	reverse		total	forward	reverse		total	forward	reverse
	35861843	15-34 nt	32478762	15-34 nt	536608	289545	247063	15-34 nt	157435	75268	82167	15-34 nt	5122	1927	3195	15-34 nt	10789	5269	5520	15-34 nt	137678	75585	62093	15-34 nt	49955	32701	17254	15-34 nt	10226	4381	5845	15-34 nt	165403	94414	70989
		15 nt	1513014	15 nt	10375	4578	5797	15 nt	2056	1035	1021	15 nt	85	53	32	15 nt	181	120	61	15 nt	2030	1254	776	15 nt	670	378	292	15 nt	190	123	67	15 nt	5163	1615	3548
		16 nt	2315295	16 nt	9899	5205	4694	16 nt	1409	646	763	16 nt	101	53	48	16 nt	140	100	40	16 nt	2178	1526	652	16 nt	704	419	285	16 nt	186	102	84	16 nt	5181	2359	2822
		17 nt	1576942	17 nt	7830	4489	3341	17 nt	1158	419	739	17 nt	57	34	23	17 nt	106	76	30	17 nt	1855	1339	516	17 nt	550	369	181	17 nt	205	159	46	17 nt	3899	2093	1806
		18 nt	1538459	18 nt	6949	3739	3210	18 nt	1183	606	577	18 nt	42	26	16	18 nt	95	68	27	18 nt	1717	1131	586	18 nt	656	324	332	18 nt	176	123	53	18 nt	3080	1461	1619
		19 nt	1532063	19 nt	12051	5577	6474	19 nt	1768	894	874	19 nt	85	40	45	19 nt	177	107	70	19 nt	2606	1672	934	19 nt	1012	729	283	19 nt	191	113	78	19 nt	6212	2022	4190
		20 nt	1885497	20 nt	16764	7450	9314	20 nt	3142	1110	2032	20 nt	193	74	119	20 nt	293	166	127	20 nt	4419	2072	2347	20 nt	1459	851	608	20 nt	448	267	181	20 nt	6810	2910	3900
		21 nt	7636308	21 nt	220707	103985	116722	21 nt	67368	26388	40980	21 nt	2158	563	1595	21 nt	5303	2277	3026	21 nt	49939	19635	30304	21 nt	23499	16299	7200	21 nt	5222	1941	3281	21 nt	67218	36882	30336
		22 nt	5620881	22 nt	60140	41012	19128	22 nt	12312	6845	5467	22 nt	716	391	325	22 nt	2001	446	1555	22 nt	23093	18756	4337	22 nt	4590	2663	1927	22 nt	1078	383	695	22 nt	16350	11528	4822
		23 nt	1523823	23 nt	20187	12290	7897	23 nt	4478	2490	1988	23 nt	198	88	110	23 nt	375	259	116	23 nt	5145	2833	2312	23 nt	1264	814	450	23 nt	318	143	175	23 nt	8409	5663	2746
		24 nt	2133031	24 nt	163896	95087	68809	24 nt	61464	34119	27345	24 nt	1378	582	796	24 nt	1890	1450	440	24 nt	41980	22921	19059	24 nt	15183	9590	5593	24 nt	1974	818	1156	24 nt	40027	25607	14420
		25 nt	1169338	25 nt	5401	4165	1236	25 nt	825	537	288	25 nt	91	14	77	25 nt	115	99	16	25 nt	1986	1781	205	25 nt	231	164	67	25 nt	90	71	19	25 nt	2063	1499	564
		26 nt	1089343	26 nt	816	685	131	26 nt	71	50	21	26 nt	5	0	5	26 nt	44	38	6	26 nt	274	250	24	26 nt	44	33	11	26 nt	46	42	4	26 nt	332	272	60
		27 nt	1120741	27 nt	707	585	122	27 nt	77	48	29	27 nt	5	2	3	27 nt	44	42	2	27 nt	253	229	24	27 nt	51	38	13	27 nt	37	35	2	27 nt	240	191	49
		28 nt	901763	28 nt	506	409	97	28 nt	55	33	22	28 nt	7	6	1	28 nt	20	17	3	28 nt	161	152	9	28 nt	24	17	7	28 nt	31	30	1	28 nt	208	154	54
		29 nt	465853	29 nt	230	180	50	29 nt	39	27	12	29 nt	1	1	0	29 nt	5	4	1	29 nt	37	29	8	29 nt	5	5	0	29 nt	21	20	1	29 nt	122	94	28
		30 nt	219118	30 nt	88	62	26	30 nt	21	15	6	30 nt	0	0	0	30 nt	0	0	0	30 nt	4	4	0	30 nt	8	4	4	30 nt	8	6	2	30 nt	47	33	14
		31 nt	122340	31 nt	37	27	10	31 nt	5	3	2	31 nt	0	0	0	31 nt	0	0	0	31 nt	0	0	0	31 nt	3	3	0	31 nt	4	4	0	31 nt	25	17	8
		32 nt	71154	32 nt	18	15	3	32 nt	3	3	0	32 nt	0	0	0	32 nt	0	0	0	32 nt	0	0	0	32 nt	1	1	0	32 nt	1	1	0	32 nt	13	10	3
		33 nt	28457	33 nt	5	4	1	33 nt	0	0	0	33 nt	0	0	0	33 nt	0	0	0	33 nt	1	1	0	33 nt	1	0	1	33 nt	0	0	0	33 nt	3	3	0
		34 nt	15342	34 nt	2	1	1	34 nt	1	0	1	34 nt	0	0	0	34 nt	0	0	0	34 nt	0	0	0	34 nt	0	0	0	34 nt	0	0	0	34 nt	1	1	0
ADVT-10 Cavendish BBTV + alpha					total	forward	reverse		total	forward	reverse		total	forward	reverse		total	forward	reverse		total	forward	reverse		total	forward	reverse		total	forward	reverse		total	forward	reverse
	33652483	15-34 nt	31542483	15-34 nt	729598	377004	352594	15-34 nt	222137	104690	117447	15-34 nt	11863	3941	7922	15-34 nt	10304	5299	5005	15-34 nt	192024	95516	96508	15-34 nt	73314	47473	25841	15-34 nt	21161	9751	11410	15-34 nt	198795	110334	88461
		15 nt	1100714	15 nt	4712	2153	2559	15 nt	941	446	495	15 nt	49	29	20	15 nt	64	43	21	15 nt	1058	687	371	15 nt	327	196	131	15 nt	125	91	34	15 nt	2148	661	1487
		16 nt	2196608	16 nt	6606	2959	3647	16 nt	1018	397	621	16 nt	55	27	28	16 nt	96	50	46	16 nt	1405	946	459	16 nt	461	260	201	16 nt	171	101	70	16 nt	3400	1178	2222
		17 nt	1622918	17 nt	5636	3026	2610	17 nt	812	321	491	17 nt	54	19	35	17 nt	74	54	20	17 nt	1383	907	476	17 nt	406	273	133	17 nt	197	135	62	17 nt	2710	1317	1393
		18 nt	1632195	18 nt	5682	2928	2754	18 nt	1142	636	506	18 nt	65	34	31	18 nt	98	55	43	18 nt	1422	885	537	18 nt	515	288	227	18 nt	202	105	97	18 nt	2238	925	1313
		19 nt	1601681	19 nt	12210	5054	7156	19 nt	1715	881	834	19 nt	138	42	96	19 nt	119	55	64	19 nt	2649	1592	1057	19 nt	956	648	308	19 nt	310	176	134	19 nt	6323	1660	4663
		20 nt	1832203	20 nt	18147	7343	10804	20 nt	3575	1269	2306	20 nt	340	132	208	20 nt	227	112	115	20 nt	4679	1964	2715	20 nt	1628	940	688	20 nt	627	316	311	20 nt	7071	2610	4461
		21 nt	7387166	21 nt	285784	129777	156007	21 nt	93916	37628	56288	21 nt	4350	1070	3280	21 nt	4683	2200	2483	21 nt	66313	25463	40850	21 nt	32042	21733	10309	21 nt	9164	3620	5544	21 nt	75316	38063	37253
		22 nt	4012059	22 nt	74310	46657	27653	22 nt	19597	10608	8989	22 nt	1420	701	719	22 nt	1786	445	1341	22 nt	25275	18862	6413	22 nt	6459	3635	2824	22 nt	2100	823	1277	22 nt	17673	11583	6090
		23 nt	1541878	23 nt	29054	15625	13429	23 nt	5861	2973	2888	23 nt	503	171	332	23 nt	428	264	164	23 nt	8023	3833	4190	23 nt	2001	1175	826	23 nt	751	350	401	23 nt	11487	6859	4628
		24 nt	2570556	24 nt	277901	154444	123457	24 nt	92169	48776	43393	24 nt	4666	1657	3009	24 nt	2589	1901	688	24 nt	76596	37608	38988	24 nt	28026	17962	10064	24 nt	7185	3788	3397	24 nt	66670	42752	23918
		25 nt	1215569	25 nt	7578	5454	2124	25 nt	1148	603	545	25 nt	202	44	158	25 nt	77	60	17	25 nt	2649	2258	391	25 nt	365	261	104	25 nt	180	111	69	25 nt	2957	2117	840
		26 nt	1129704	26 nt	674	570	104	26 nt	88	61	27	26 nt	10	9	1	26 nt	14	13	1	26 nt	193	170	23	26 nt	38	34	4	26 nt	42	40	2	26 nt	289	243	46
		27 nt	1279007	27 nt	453	369	84	27 nt	46	27	19	27 nt	6	2	4	27 nt	23	22	1	27 nt	160	148	12	27 nt	33	23	10	27 nt	33	29	4	27 nt	152	118	34
		28 nt	1054195	28 nt	414	345	69	28 nt	54	36	18	28 nt	4	3	1	28 nt	18	18	0	28 nt	132	122	10	28 nt	35	30	5	28 nt	37	35	2	28 nt	134	101	33
		29 nt	669453	29 nt	265	200	65	29 nt	32	16	16	29 nt	1	1	0	29 nt	3	3	0	29 nt	73	60	13	29 nt	13	7	6	29 nt	23	19	4	29 nt	120	94	26
		30 nt	325974	30 nt	100	56	44	30 nt	17	8	9	30 nt	0	0	0	30 nt	3	2	1	30 nt	11	9	2	30 nt	6	5	1	30 nt	10	8	2	30 nt	53	24	29
		31 nt	182352	31 nt	42	26	16	31 nt	4	3	1	31 nt	0	0	0	31 nt	2	2	0	31 nt	1	0	1	31 nt	2	2	0	31 nt	0	0	0	31 nt	33	19	14
		32 nt	114020	32 nt	22	11	11	32 nt	1	0	1	32 nt	0	0	0	32 nt	0	0	0	32 nt	0	0	0	32 nt	1	1	0	32 nt	3	3	0	32 nt	17	7	10
		33 nt	49502	33 nt	5	4	1	33 nt	1	1	0	33 nt	0	0	0	33 nt	0	0	0	33 nt	1	1	0	33 nt	0	0	0	33 nt	1	1	0	33 nt	2	1	1
		34 nt	24729	34 nt	3	3	0	34 nt	0	0	0	34 nt	0	0	0	34 nt	0	0	0	34 nt	1	1	0	34 nt	0	0	0	34 nt	0	0	0	34 nt	2	2	0
BBTV (ADVT2+5+6)					total	forward	reverse		total	forward	reverse		total	forward	reverse		total	forward	reverse		total	forward	reverse		total	forward	reverse		total	forward	reverse		total	forward	reverse
		15-34 nt	98549603	15-34 nt	2324941	1195606	1129335	15-34 nt	411	188	223	15-34 nt	48577	16166	32411	15-34 nt	30175	14416	15759	15-34 nt	904690	418658	486032	15-34 nt	172483	109428	63055	15-34 nt	61341	23710	37631	15-34 nt	1107264	613040	494224
		15 nt	644831	15 nt	1966	958	1008	15 nt	3	1	2	15 nt	30	22	8	15 nt	19	16	3	15 nt	717	417	300	15 nt	129	99	30	15 nt	44	24	20	15 nt	1024	379	645
		16 nt	2516241	16 nt	8006	3025	4981	16 nt	3	1	2	16 nt	122	85	37	16 nt	49	42	7	16 nt	1516	1044	472	16 nt	440	276	164	16 nt	108	65	43	16 nt	5768	1512	4256
		17 nt	2515604	17 nt	11655	5912	5743	17 nt	4	2	2	17 nt	198	110	88	17 nt	83	47	36	17 nt	3042	1987	1055	17 nt	564	399	165	17 nt	160	99	61	17 nt	7604	3268	4336
		18 nt	3206801	18 nt	15345	7333	8012	18 nt	3	1	2	18 nt	244	129	115	18 nt	200	134	66	18 nt	4655	2919	1736	18 nt	1037	606	431	18 nt	383	250	133	18 nt	8823	3294	5529
		19 nt	4036423	19 nt	47028	18636	28392	19 nt	8	4	4	19 nt	533	199	334	19 nt	503	269	234	19 nt	12530	7566	4964	19 nt	2098	1321	777	19 nt	922	458	464	19 nt	30434	8819	21615
		20 nt	5944489	20 nt	71594	29486	42108	20 nt	13	5	8	20 nt	1581	513	1068	20 nt	783	407	376	20 nt	25233	10053	15180	20 nt	4596	2544	2052	20 nt	2088	1109	979	20 nt	37300	14855	22445
		21 nt	38598682	21 nt	933791	423717	510074	21 nt	163	67	96	21 nt	18502	4572	13930	21 nt	14486	6552	7934	21 nt	355148	122620	232528	21 nt	78761	53249	25512	21 nt	27473	9704	17769	21 nt	439258	226953	212305
		22 nt	18323327	22 nt	264316	175551	88765	22 nt	34	15	19	22 nt	6075	3105	2970	22 nt	5917	1035	4882	22 nt	125452	93164	32288	22 nt	17410	9084	8326	22 nt	6704	2266	4438	22 nt	102724	66882	35842
		23 nt	4555816	23 nt	118839	63514	55325	23 nt	14	7	7	23 nt	2267	784	1483	23 nt	1216	748	468	23 nt	39021	16838	22183	23 nt	5005	2886	2119	23 nt	2372	1045	1327	23 nt	68944	41206	27738
		24 nt	9413457	24 nt	808934	434321	374613	24 nt	163	83	80	24 nt	17872	6361	11511	24 nt	6172	4508	1664	24 nt	320863	147624	173239	24 nt	60877	37832	23045	24 nt	19403	7278	12125	24 nt	383584	230635	152949
		25 nt	3265217	25 nt	31375	23561	7814	25 nt	3	2	1	25 nt	1047	219	828	25 nt	253	213	40	25 nt	12478	10850	1628	25 nt	939	628	311	25 nt	668	449	219	25 nt	15987	11200	4787
		26 nt	2715144	26 nt	3068	2521	547	26 nt	0	0	0	26 nt	34	14	20	26 nt	112	100	12	26 nt	998	864	134	26 nt	144	114	30	26 nt	174	163	11	26 nt	1606	1266	340
		27 nt	2951679	27 nt	2299	1905	394	27 nt	0	0	0	27 nt	15	13	2	27 nt	106	97	9	27 nt	894	813	81	27 nt	139	121	18	27 nt	172	159	13	27 nt	973	702	271
		28 nt	2488754	28 nt	2051	1675	376	28 nt	0	0	0	28 nt	25	16	9	28 nt	78	69	9	28 nt	781	698	83	28 nt	121	101	20	28 nt	171	167	4	28 nt	875	624	251
		29 nt	1816215	29 nt	2043	1740	303	29 nt	0	0	0	29 nt	13	11	2	29 nt	96	90	6	29 nt	647	589	58	29 nt	111	91	20	29 nt	180	166	14	29 nt	996	793	203
		30 nt	1359176	30 nt	1613	996	617	30 nt	0	0	0	30 nt	15	9	6	30 nt	67	63	4	30 nt	459	396	63	30 nt	72	54	18	30 nt	159	156	3	30 nt	841	318	523
		31 nt	937963	31 nt	691	536	155	31 nt	0	0	0	31 nt	4	4	0	31 nt	25	21	4	31 nt	213	177	36	31 nt	31	17	14	31 nt	98	91	7	31 nt	320	226	94
		32 nt	465447	32 nt	203	124	79	32 nt	0	0	0	32 nt	0	0	0	32 nt	7	2	5	32 nt	28	24	4	32 nt	8	5	3	32 nt	38	37	1	32 nt	122	56	66
		33 nt	177959	33 nt	73	56	17	33 nt	0	0	0	33 nt	0	0	0	33 nt	1	1	0	33 nt	5	5	0	33 nt	1	1	0	33 nt	16	16	0	33 nt	50	33	17
		34 nt	72301	34 nt	51	39	12	34 nt	0	0	0	34 nt	0	0	0	34 nt	2	2	0	34 nt	10	10	0	34 nt	0	0	0	34 nt	8	8	0	34 nt	31	19	12
BBTV+alpha (ADVT8+9+10)					total	forward	reverse		total	forward	reverse		total	forward	reverse		total	forward	reverse		total	forward	reverse		total	forward	reverse		total	forward	reverse		total	forward	reverse
		15-34 nt	99412638	15-34 nt	1797360	940389	856971	15-34 nt	552921	255976	296945	15-34 nt	20324	6949	13375	15-34 nt	28036	13627	14409	15-34 nt	445793	232887	212906	15-34 nt	176033	114235	61798	15-34 nt	34536	14532	20004	15-34 nt	539717	302183	237534
		15 nt	2721559	15 nt	15672	7064	8608	15 nt	3107	1544	1563	15 nt	146	90	56	15 nt	248	169	79	15 nt	3256	2054	1202	15 nt	1045	615	430	15 nt	307	203	104	15 nt	7563	2389	5174
		16 nt	5218957	16 nt	20532	10779	9753	16 nt	3000	1361	1639	16 nt	187	101	86	16 nt	277	183	94	16 nt	4432	3134	1298	16 nt	1537	955	582	16 nt	390	212	178	16 nt	10709	4833	5876
		17 nt	4346812	17 nt	24260	13912	10348	17 nt	3634	1440	2194	17 nt	171	97	74	17 nt	244	172	72	17 nt	5616	3986	1630	17 nt	1871	1262	609	17 nt	511	378	133	17 nt	12213	6577	5636
		18 nt	4509643	18 nt	22959	11830	11129	18 nt	4282	2153	2129	18 nt	167	85	82	18 nt	261	167	94	18 nt	5605	3654	1951	18 nt	2316	1138	1178	18 nt	508	322	186	18 nt	9820	4311	5509
		19 nt	4569393	19 nt	39052	17464	21588	19 nt	5944	2998	2946	19 nt	324	115	209	19 nt	430	237	193	19 nt	8413	5201	3212	19 nt	3502	2443	1059	19 nt	676	373	303	19 nt	19763	6097	13666
		20 nt	5698553	20 nt	55113	23459	31654	20 nt	10637	3834	6803	20 nt	655	243	412	20 nt	726	379	347	20 nt	13745	6167	7578	20 nt	5041	2926	2115	20 nt	1280	708	572	20 nt	23029	9202	13827
		21 nt	24832253	21 nt	753554	349115	404439	21 nt	243651	96723	146928	21 nt	8024	1976	6048	21 nt	13762	5970	7792	21 nt	166268	65459	100809	21 nt	82582	56087	26495	21 nt	16918	6436	10482	21 nt	222349	116464	105885
		22 nt	16565193	22 nt	190731	124457	66274	22 nt	45293	24810	20483	22 nt	2569	1273	1296	22 nt	5075	1129	3946	22 nt	66851	52091	14760	22 nt	15725	8898	6827	22 nt	3690	1355	2335	22 nt	51528	34901	16627
		23 nt	4520902	23 nt	67229	38462	28767	23 nt	14792	7794	6998	23 nt	825	300	525	23 nt	1007	673	334	23 nt	16987	8732	8255	23 nt	4451	2689	1762	23 nt	1169	529	640	23 nt	27998	17745	10253
		24 nt	6703892	24 nt	581116	323446	257670	24 nt	214548	110970	103578	24 nt	6821	2549	4272	24 nt	5425	4034	1391	24 nt	145991	74866	71125	24 nt	56510	36162	20348	24 nt	8250	3322	4928	24 nt	143571	91543	52028
		25 nt	3446475	25 nt	17440	12934	4506	25 nt	2775	1613	1162	25 nt	361	73	288	25 nt	246	208	38	25 nt	5814	5054	760	25 nt	802	568	234	25 nt	310	212	98	25 nt	7132	5206	1926
		26 nt	3194236	26 nt	2467	1998	469	26 nt	282	179	103	26 nt	25	17	8	26 nt	89	80	9	26 nt	742	655	87	26 nt	151	115	36	26 nt	136	125	11	26 nt	1042	827	215
		27 nt	3531778	27 nt	2034	1617	417	27 nt	250	139	111	27 nt	20	9	11	27 nt	100	93	7	27 nt	677	611	66	27 nt	150	112	38	27 nt	101	89	12	27 nt	736	564	172
		28 nt	3096588	28 nt	1679	1311	368	28 nt	216	125	91	28 nt	14	12	2	28 nt	61	55	6	28 nt	526	480	46	28 nt	113	87	26	28 nt	99	93	6	28 nt	650	459	191
		29 nt	2064627	29 nt	1322	1012	310	29 nt	199	108	91	29 nt	2	2	0	29 nt	24	19	5	29 nt	354	299	55	29 nt	91	70	21	29 nt	73	66	7	29 nt	579	448	131
		30 nt	1308129	30 nt	964	669	295	30 nt	118	71	47	30 nt	6	4	2	30 nt	28	26	2	30 nt	239	212	27	30 nt	81	63	18	30 nt	48	43	5	30 nt	444	250	194
		31 nt	1264319	31 nt	608	457	151	31 nt	86	61	25	31 nt	5	3	2	31 nt	17	17	0	31 nt	169	148	21	31 nt	34	26	8	31 nt	34	33	1	31 nt	263	169	94
		32 nt	1024834	32 nt	378	248	130	32 nt	67	32	35	32 nt	2	0	2	32 nt	13	13	0	32 nt	78	60	18	32 nt	20	12	8	32 nt	17	16	1	32 nt	181	115	66
		33 nt	601556	33 nt	164	107	57	33 nt	26	14	12	33 nt	0	0	0	33 nt	3	3	0	33 nt	22	18	4	33 nt	10	6	4	33 nt	14	12	2	33 nt	89	54	35
		34 nt	192939	34 nt	86	48	38	34 nt	14	7	7	34 nt	0	0	0	34 nt	0	0	0	34 nt	8	6	2	34 nt	1	1	0	34 nt	5	5	0	34 nt	58	29	29

## Sheet: (B) with mismatches
sRNA library	Total number of 1-50 nt reads	Total number of 15-34 nt reads		Virome (α+C+M+N+R+S+U3)				Alpha (α)				BBTV DNA-C				BBTV DNA-M				BBTV DNA-N				BBTV DNA-R				BBTV DNA-S				BBTV DNA-U3
ADVT-1 Cavendish mock					total	forward	reverse		total	forward	reverse		total	forward	reverse		total	forward	reverse		total	forward	reverse		total	forward	reverse		total	forward	reverse		total	forward	reverse
	42430426	15-34 nt	40324128	15-34 nt	488983	6033	482950	15-34 nt	1837	1453	384	15-34 nt	1206	792	414	15-34 nt	369	277	92	15-34 nt	1524	483	1041	15-34 nt	805	424	381	15-34 nt	2191	547	1644	15-34 nt	481051	2057	478994
		15 nt	1401365	15 nt	176	69	107	15 nt	11	7	4	15 nt	31	12	19	15 nt	1	1	0	15 nt	40	22	18	15 nt	14	10	4	15 nt	13	6	7	15 nt	66	11	55
		16 nt	5004712	16 nt	6237	3635	2602	16 nt	1426	1196	230	16 nt	833	537	296	16 nt	248	201	47	16 nt	985	234	751	16 nt	529	282	247	16 nt	1226	464	762	16 nt	990	721	269
		17 nt	2307019	17 nt	3081	1669	1412	17 nt	186	151	35	17 nt	263	189	74	17 nt	74	55	19	17 nt	118	63	55	17 nt	139	61	78	17 nt	780	53	727	17 nt	1521	1097	424
		18 nt	1384274	18 nt	632	131	501	18 nt	43	23	20	18 nt	58	48	10	18 nt	30	12	18	18 nt	34	7	27	18 nt	22	10	12	18 nt	132	5	127	18 nt	313	26	287
		19 nt	1330789	19 nt	2874	29	2845	19 nt	21	9	12	19 nt	2	0	2	19 nt	4	1	3	19 nt	7	4	3	19 nt	4	4	0	19 nt	13	3	10	19 nt	2823	8	2815
		20 nt	1691314	20 nt	99417	19	99398	20 nt	12	3	9	20 nt	2	1	1	20 nt	0	0	0	20 nt	15	5	10	20 nt	3	0	3	20 nt	2	2	0	20 nt	99383	8	99375
		21 nt	12893999	21 nt	371826	183	371643	21 nt	71	30	41	21 nt	9	1	8	21 nt	7	4	3	21 nt	131	39	92	21 nt	41	23	18	21 nt	12	8	4	21 nt	371555	78	371477
		22 nt	6794621	22 nt	4139	82	4057	22 nt	21	9	12	22 nt	3	3	0	22 nt	2	1	1	22 nt	38	26	12	22 nt	12	9	3	22 nt	4	1	3	22 nt	4059	33	4026
		23 nt	1101957	23 nt	224	30	194	23 nt	2	1	1	23 nt	0	0	0	23 nt	0	0	0	23 nt	18	10	8	23 nt	6	1	5	23 nt	3	2	1	23 nt	195	16	179
		24 nt	1932595	24 nt	332	164	168	24 nt	41	21	20	24 nt	5	1	4	24 nt	3	2	1	24 nt	123	63	60	24 nt	34	23	11	24 nt	5	3	2	24 nt	121	51	70
		25 nt	939279	25 nt	30	14	16	25 nt	3	3	0	25 nt	0	0	0	25 nt	0	0	0	25 nt	11	7	4	25 nt	0	0	0	25 nt	1	0	1	25 nt	15	4	11
		26 nt	698524	26 nt	8	2	6	26 nt	0	0	0	26 nt	0	0	0	26 nt	0	0	0	26 nt	0	0	0	26 nt	0	0	0	26 nt	0	0	0	26 nt	8	2	6
		27 nt	813475	27 nt	4	4	0	27 nt	0	0	0	27 nt	0	0	0	27 nt	0	0	0	27 nt	2	2	0	27 nt	1	1	0	27 nt	0	0	0	27 nt	1	1	0
		28 nt	997758	28 nt	1	0	1	28 nt	0	0	0	28 nt	0	0	0	28 nt	0	0	0	28 nt	1	0	1	28 nt	0	0	0	28 nt	0	0	0	28 nt	0	0	0
		29 nt	581789	29 nt	1	1	0	29 nt	0	0	0	29 nt	0	0	0	29 nt	0	0	0	29 nt	0	0	0	29 nt	0	0	0	29 nt	0	0	0	29 nt	1	1	0
		30 nt	245565	30 nt	1	1	0	30 nt	0	0	0	30 nt	0	0	0	30 nt	0	0	0	30 nt	1	1	0	30 nt	0	0	0	30 nt	0	0	0	30 nt	0	0	0
		31 nt	102188	31 nt	0	0	0	31 nt	0	0	0	31 nt	0	0	0	31 nt	0	0	0	31 nt	0	0	0	31 nt	0	0	0	31 nt	0	0	0	31 nt	0	0	0
		32 nt	59026	32 nt	0	0	0	32 nt	0	0	0	32 nt	0	0	0	32 nt	0	0	0	32 nt	0	0	0	32 nt	0	0	0	32 nt	0	0	0	32 nt	0	0	0
		33 nt	33773	33 nt	0	0	0	33 nt	0	0	0	33 nt	0	0	0	33 nt	0	0	0	33 nt	0	0	0	33 nt	0	0	0	33 nt	0	0	0	33 nt	0	0	0
		34 nt	10106	34 nt	0	0	0	34 nt	0	0	0	34 nt	0	0	0	34 nt	0	0	0	34 nt	0	0	0	34 nt	0	0	0	34 nt	0	0	0	34 nt	0	0	0
ADVT-2 Cavendish BBTV					total	forward	reverse		total	forward	reverse		total	forward	reverse		total	forward	reverse		total	forward	reverse		total	forward	reverse		total	forward	reverse		total	forward	reverse
	35816919	15-34 nt	33212114	15-34 nt	773390	227877	545513	15-34 nt	401	287	114	15-34 nt	12636	4523	8113	15-34 nt	3936	1980	1956	15-34 nt	164821	83775	81046	15-34 nt	31938	20488	11450	15-34 nt	7124	2174	4950	15-34 nt	552534	114650	437884
		15 nt	100931	15 nt	286	112	174	15 nt	1	1	0	15 nt	7	1	6	15 nt	1	0	1	15 nt	95	48	47	15 nt	17	14	3	15 nt	10	1	9	15 nt	155	47	108
		16 nt	700757	16 nt	2334	1330	1004	16 nt	184	159	25	16 nt	41	22	19	16 nt	35	25	10	16 nt	290	155	135	16 nt	108	69	39	16 nt	521	191	330	16 nt	1155	709	446
		17 nt	1318136	17 nt	6164	3110	3054	17 nt	68	57	11	17 nt	85	49	36	17 nt	42	30	12	17 nt	1144	850	294	17 nt	271	189	82	17 nt	1356	25	1331	17 nt	3198	1910	1288
		18 nt	1541125	18 nt	6994	2998	3996	18 nt	19	11	8	18 nt	125	74	51	18 nt	54	27	27	18 nt	1859	1170	689	18 nt	454	235	219	18 nt	298	37	261	18 nt	4185	1444	2741
		19 nt	1783571	19 nt	16223	5224	10999	19 nt	3	3	0	19 nt	217	93	124	19 nt	106	46	60	19 nt	3517	2013	1504	19 nt	697	448	249	19 nt	126	37	89	19 nt	11557	2584	8973
		20 nt	2006496	20 nt	112024	8377	103647	20 nt	11	1	10	20 nt	465	181	284	20 nt	159	77	82	20 nt	6524	2867	3657	20 nt	1314	755	559	20 nt	210	92	118	20 nt	103341	4404	98937
		21 nt	9648734	21 nt	407840	79982	327858	21 nt	46	19	27	21 nt	4928	1351	3577	21 nt	1837	836	1001	21 nt	68532	27408	41124	21 nt	14434	9561	4873	21 nt	2341	871	1470	21 nt	315722	39936	275786
		22 nt	6335825	22 nt	52040	32400	19640	22 nt	10	5	5	22 nt	1612	861	751	22 nt	584	127	457	22 nt	24105	17988	6117	22 nt	3296	1820	1476	22 nt	593	192	401	22 nt	21840	11407	10433
		23 nt	1394335	23 nt	23618	13187	10431	23 nt	4	3	1	23 nt	586	212	374	23 nt	159	103	56	23 nt	7435	3781	3654	23 nt	1103	639	464	23 nt	246	108	138	23 nt	14085	8341	5744
		24 nt	2137880	24 nt	132675	73811	58864	24 nt	53	27	26	24 nt	4234	1590	2644	24 nt	852	618	234	24 nt	47617	24701	22916	24 nt	9756	6380	3376	24 nt	1315	547	768	24 nt	68848	39948	28900
		25 nt	1050564	25 nt	10016	5175	4841	25 nt	2	1	1	25 nt	287	60	227	25 nt	56	45	11	25 nt	2871	2101	770	25 nt	332	256	76	25 nt	68	41	27	25 nt	6400	2671	3729
		26 nt	891542	26 nt	869	666	203	26 nt	0	0	0	26 nt	21	10	11	26 nt	12	12	0	26 nt	247	206	41	26 nt	50	40	10	26 nt	8	5	3	26 nt	531	393	138
		27 nt	1069882	27 nt	599	441	158	27 nt	0	0	0	27 nt	9	6	3	27 nt	8	7	1	27 nt	190	162	28	27 nt	36	29	7	27 nt	10	6	4	27 nt	346	231	115
		28 nt	1452210	28 nt	518	373	145	28 nt	0	0	0	28 nt	11	8	3	28 nt	16	12	4	28 nt	170	146	24	28 nt	20	17	3	28 nt	7	6	1	28 nt	294	184	110
		29 nt	972912	29 nt	609	469	140	29 nt	0	0	0	29 nt	3	3	0	29 nt	9	9	0	29 nt	163	135	28	29 nt	41	32	9	29 nt	10	10	0	29 nt	383	280	103
		30 nt	455679	30 nt	437	150	287	30 nt	0	0	0	30 nt	5	2	3	30 nt	4	4	0	30 nt	47	35	12	30 nt	7	4	3	30 nt	5	5	0	30 nt	369	100	269
		31 nt	201724	31 nt	85	42	43	31 nt	0	0	0	31 nt	0	0	0	31 nt	1	1	0	31 nt	12	6	6	31 nt	2	0	2	31 nt	0	0	0	31 nt	70	35	35
		32 nt	100312	32 nt	30	10	20	32 nt	0	0	0	32 nt	0	0	0	32 nt	0	0	0	32 nt	0	0	0	32 nt	0	0	0	32 nt	0	0	0	32 nt	30	10	20
		33 nt	36427	33 nt	15	8	7	33 nt	0	0	0	33 nt	0	0	0	33 nt	0	0	0	33 nt	1	1	0	33 nt	0	0	0	33 nt	0	0	0	33 nt	14	7	7
		34 nt	13072	34 nt	14	12	2	34 nt	0	0	0	34 nt	0	0	0	34 nt	1	1	0	34 nt	2	2	0	34 nt	0	0	0	34 nt	0	0	0	34 nt	11	9	2
ADVT-4 Cavendish mock					total	forward	reverse		total	forward	reverse		total	forward	reverse		total	forward	reverse		total	forward	reverse		total	forward	reverse		total	forward	reverse		total	forward	reverse
	44622237	15-34 nt	40668037	15-34 nt	414881	1844	413037	15-34 nt	377	206	171	15-34 nt	134	78	56	15-34 nt	74	36	38	15-34 nt	804	329	475	15-34 nt	313	143	170	15-34 nt	3010	314	2696	15-34 nt	410169	738	409431
		15 nt	165839	15 nt	30	14	16	15 nt	4	1	3	15 nt	2	1	1	15 nt	1	1	0	15 nt	1	0	1	15 nt	3	3	0	15 nt	7	6	1	15 nt	12	2	10
		16 nt	440674	16 nt	1405	569	836	16 nt	148	103	45	16 nt	52	40	12	16 nt	19	8	11	16 nt	101	25	76	16 nt	46	17	29	16 nt	856	271	585	16 nt	183	105	78
		17 nt	901962	17 nt	2342	246	2096	17 nt	34	20	14	17 nt	38	25	13	17 nt	19	11	8	17 nt	38	18	20	17 nt	77	7	70	17 nt	1709	11	1698	17 nt	427	154	273
		18 nt	1368758	18 nt	715	53	662	18 nt	19	7	12	18 nt	9	6	3	18 nt	5	2	3	18 nt	68	8	60	18 nt	17	11	6	18 nt	366	8	358	18 nt	231	11	220
		19 nt	1519792	19 nt	1250	47	1203	19 nt	9	4	5	19 nt	4	1	3	19 nt	2	2	0	19 nt	15	10	5	19 nt	6	5	1	19 nt	14	1	13	19 nt	1200	24	1176
		20 nt	2445118	20 nt	104780	40	104740	20 nt	6	1	5	20 nt	1	1	0	20 nt	2	0	2	20 nt	22	12	10	20 nt	11	7	4	20 nt	11	3	8	20 nt	104727	16	104711
		21 nt	13382572	21 nt	300969	363	300606	21 nt	75	30	45	21 nt	16	3	13	21 nt	15	7	8	21 nt	240	82	158	21 nt	79	49	30	21 nt	30	10	20	21 nt	300514	182	300332
		22 nt	8084318	22 nt	2650	149	2501	22 nt	17	9	8	22 nt	0	0	0	22 nt	5	1	4	22 nt	86	65	21	22 nt	19	11	8	22 nt	7	1	6	22 nt	2516	62	2454
		23 nt	1788906	23 nt	126	44	82	23 nt	6	3	3	23 nt	1	0	1	23 nt	0	0	0	23 nt	33	12	21	23 nt	8	3	5	23 nt	0	0	0	23 nt	78	26	52
		24 nt	3555904	24 nt	549	278	271	24 nt	57	28	29	24 nt	10	1	9	24 nt	5	3	2	24 nt	182	84	98	24 nt	40	24	16	24 nt	9	3	6	24 nt	246	135	111
		25 nt	1282092	25 nt	51	31	20	25 nt	2	0	2	25 nt	1	0	1	25 nt	0	0	0	25 nt	14	10	4	25 nt	7	6	1	25 nt	1	0	1	25 nt	26	15	11
		26 nt	1074635	26 nt	4	3	1	26 nt	0	0	0	26 nt	0	0	0	26 nt	1	1	0	26 nt	0	0	0	26 nt	0	0	0	26 nt	0	0	0	26 nt	3	2	1
		27 nt	1282198	27 nt	1	1	0	27 nt	0	0	0	27 nt	0	0	0	27 nt	0	0	0	27 nt	1	1	0	27 nt	0	0	0	27 nt	0	0	0	27 nt	0	0	0
		28 nt	1115968	28 nt	1	0	1	28 nt	0	0	0	28 nt	0	0	0	28 nt	0	0	0	28 nt	0	0	0	28 nt	0	0	0	28 nt	0	0	0	28 nt	1	0	1
		29 nt	890127	29 nt	5	4	1	29 nt	0	0	0	29 nt	0	0	0	29 nt	0	0	0	29 nt	1	1	0	29 nt	0	0	0	29 nt	0	0	0	29 nt	4	3	1
		30 nt	671932	30 nt	1	1	0	30 nt	0	0	0	30 nt	0	0	0	30 nt	0	0	0	30 nt	0	0	0	30 nt	0	0	0	30 nt	0	0	0	30 nt	1	1	0
		31 nt	383164	31 nt	1	0	1	31 nt	0	0	0	31 nt	0	0	0	31 nt	0	0	0	31 nt	1	0	1	31 nt	0	0	0	31 nt	0	0	0	31 nt	0	0	0
		32 nt	198602	32 nt	1	1	0	32 nt	0	0	0	32 nt	0	0	0	32 nt	0	0	0	32 nt	1	1	0	32 nt	0	0	0	32 nt	0	0	0	32 nt	0	0	0
		33 nt	79935	33 nt	0	0	0	33 nt	0	0	0	33 nt	0	0	0	33 nt	0	0	0	33 nt	0	0	0	33 nt	0	0	0	33 nt	0	0	0	33 nt	0	0	0
		34 nt	35541	34 nt	0	0	0	34 nt	0	0	0	34 nt	0	0	0	34 nt	0	0	0	34 nt	0	0	0	34 nt	0	0	0	34 nt	0	0	0	34 nt	0	0	0
ADVT-5 Cavendish BBTV					total	forward	reverse		total	forward	reverse		total	forward	reverse		total	forward	reverse		total	forward	reverse		total	forward	reverse		total	forward	reverse		total	forward	reverse
	35280381	15-34 nt	29883183	15-34 nt	1548048	594863	953185	15-34 nt	315	162	153	15-34 nt	11613	3665	7948	15-34 nt	22539	10288	12251	15-34 nt	438346	196832	241514	15-34 nt	84608	52307	32301	15-34 nt	39189	15284	23905	15-34 nt	951438	316325	635113
		15 nt	103445	15 nt	433	176	257	15 nt	3	1	2	15 nt	7	2	5	15 nt	11	11	0	15 nt	191	78	113	15 nt	30	22	8	15 nt	20	10	10	15 nt	171	52	119
		16 nt	128242	16 nt	1306	528	778	16 nt	68	51	17	16 nt	26	8	18	16 nt	67	64	3	16 nt	192	89	103	16 nt	54	35	19	16 nt	106	43	63	16 nt	793	238	555
		17 nt	150290	17 nt	1423	763	660	17 nt	15	10	5	17 nt	13	9	4	17 nt	25	23	2	17 nt	308	194	114	17 nt	66	51	15	17 nt	309	38	271	17 nt	687	438	249
		18 nt	503194	18 nt	4086	2225	1861	18 nt	6	1	5	18 nt	32	22	10	18 nt	107	93	14	18 nt	1318	961	357	18 nt	275	198	77	18 nt	480	131	349	18 nt	1868	819	1049
		19 nt	1117290	19 nt	28271	9971	18300	19 nt	18	10	8	19 nt	123	60	63	19 nt	380	245	135	19 nt	6284	3919	2365	19 nt	1085	721	364	19 nt	716	419	297	19 nt	19665	4597	15068
		20 nt	1701044	20 nt	134972	18439	116533	20 nt	5	1	4	20 nt	509	177	332	20 nt	719	364	355	20 nt	14033	5636	8397	20 nt	2816	1560	1256	20 nt	1739	862	877	20 nt	115151	9839	105312
		21 nt	11120423	21 nt	762318	218946	543372	21 nt	83	32	51	21 nt	4790	1182	3608	21 nt	10662	4626	6036	21 nt	165418	54911	110507	21 nt	37814	25308	12506	21 nt	16388	5779	10609	21 nt	527163	127108	400055
		22 nt	4714728	22 nt	156597	98887	57710	22 nt	19	7	12	22 nt	1732	674	1058	22 nt	5063	970	4093	22 nt	60107	43489	16618	22 nt	10134	4997	5137	22 nt	4857	1678	3179	22 nt	74685	47072	27613
		23 nt	1480870	23 nt	59330	32375	26955	23 nt	12	4	8	23 nt	580	179	401	23 nt	872	489	383	23 nt	19236	8382	10854	23 nt	2676	1479	1197	23 nt	1678	768	910	23 nt	34276	21074	13202
		24 nt	2714579	24 nt	362205	189425	172780	24 nt	80	41	39	24 nt	3456	1257	2199	24 nt	3787	2653	1134	24 nt	158402	68938	89464	24 nt	28089	16754	11335	24 nt	11116	4126	6990	24 nt	157275	95656	61619
		25 nt	1087672	25 nt	27042	15066	11976	25 nt	6	4	2	25 nt	296	64	232	25 nt	318	265	53	25 nt	9328	7071	2257	25 nt	1023	737	286	25 nt	717	440	277	25 nt	15354	6485	8869
		26 nt	941258	26 nt	2415	1981	434	26 nt	0	0	0	26 nt	8	1	7	26 nt	108	101	7	26 nt	874	753	121	26 nt	137	106	31	26 nt	189	169	20	26 nt	1099	851	248
		27 nt	960807	27 nt	1745	1480	265	27 nt	0	0	0	27 nt	10	9	1	27 nt	115	104	11	27 nt	693	640	53	27 nt	107	98	9	27 nt	176	160	16	27 nt	644	469	175
		28 nt	895916	28 nt	1667	1421	246	28 nt	0	0	0	28 nt	11	7	4	28 nt	79	75	4	28 nt	658	605	53	28 nt	100	88	12	28 nt	175	168	7	28 nt	644	478	166
		29 nt	741903	29 nt	1647	1397	250	29 nt	0	0	0	29 nt	9	7	2	29 nt	100	93	7	29 nt	555	517	38	29 nt	86	71	15	29 nt	176	162	14	29 nt	721	547	174
		30 nt	623630	30 nt	1468	987	481	30 nt	0	0	0	30 nt	7	3	4	30 nt	82	76	6	30 nt	478	423	55	30 nt	76	58	18	30 nt	168	164	4	30 nt	657	263	394
		31 nt	520006	31 nt	768	565	203	31 nt	0	0	0	31 nt	4	4	0	31 nt	31	27	4	31 nt	222	188	34	31 nt	29	17	12	31 nt	106	99	7	31 nt	376	230	146
		32 nt	251388	32 nt	229	137	92	32 nt	0	0	0	32 nt	0	0	0	32 nt	6	2	4	32 nt	37	26	11	32 nt	10	6	4	32 nt	48	43	5	32 nt	128	60	68
		33 nt	92354	33 nt	73	54	19	33 nt	0	0	0	33 nt	0	0	0	33 nt	2	2	0	33 nt	4	4	0	33 nt	1	1	0	33 nt	17	17	0	33 nt	49	30	19
		34 nt	34144	34 nt	53	40	13	34 nt	0	0	0	34 nt	0	0	0	34 nt	5	5	0	34 nt	8	8	0	34 nt	0	0	0	34 nt	8	8	0	34 nt	32	19	13
ADVT-6 Cavendish BBTV					total	forward	reverse		total	forward	reverse		total	forward	reverse		total	forward	reverse		total	forward	reverse		total	forward	reverse		total	forward	reverse		total	forward	reverse
	38057990	15-34 nt	35454306	15-34 nt	1486204	508644	977560	15-34 nt	1341	1162	179	15-34 nt	28471	9694	18777	15-34 nt	9381	4491	4890	15-34 nt	378563	173961	204602	15-34 nt	73055	46770	26285	15-34 nt	28930	10328	18602	15-34 nt	966463	262238	704225
		15 nt	375547	15 nt	1552	790	762	15 nt	6	4	2	15 nt	31	25	6	15 nt	17	13	4	15 nt	467	314	153	15 nt	101	72	29	15 nt	45	19	26	15 nt	885	343	542
		16 nt	1947325	16 nt	12543	5933	6610	16 nt	1093	1022	71	16 nt	288	186	102	16 nt	139	85	54	16 nt	1625	1000	625	16 nt	766	368	398	16 nt	2385	905	1480	16 nt	6247	2367	3880
		17 nt	1463352	17 nt	12192	4890	7302	17 nt	68	58	10	17 nt	227	121	106	17 nt	73	40	33	17 nt	1995	1172	823	17 nt	549	292	257	17 nt	1776	89	1687	17 nt	7504	3118	4386
		18 nt	1334849	18 nt	9414	3546	5868	18 nt	15	9	6	18 nt	162	69	93	18 nt	84	38	46	18 nt	2214	1211	1003	18 nt	621	398	223	18 nt	552	123	429	18 nt	5766	1698	4068
		19 nt	1399341	19 nt	31759	8488	23271	19 nt	9	8	1	19 nt	366	145	221	19 nt	200	61	139	19 nt	5914	3208	2706	19 nt	1076	670	406	19 nt	391	142	249	19 nt	23803	4254	19549
		20 nt	1798327	20 nt	155071	13889	141182	20 nt	12	3	9	20 nt	967	315	652	20 nt	258	102	156	20 nt	11867	4346	7521	20 nt	2166	1148	1018	20 nt	840	399	441	20 nt	138961	7576	131385
		21 nt	14095687	21 nt	697571	159711	537860	21 nt	67	23	44	21 nt	9814	2445	7369	21 nt	4181	1748	2433	21 nt	142230	48539	93691	21 nt	31429	21293	10136	21 nt	10565	3806	6759	21 nt	499285	81857	417428
		22 nt	5524281	22 nt	116765	71908	44857	22 nt	14	5	9	22 nt	3421	1847	1574	22 nt	1450	341	1109	22 nt	53680	38488	15192	22 nt	7394	4119	3275	22 nt	2575	942	1633	22 nt	48231	26166	22065
		23 nt	1286040	23 nt	56704	28235	28469	23 nt	2	2	0	23 nt	1403	499	904	23 nt	471	277	194	23 nt	17890	7374	10516	23 nt	2334	1353	981	23 nt	1037	425	612	23 nt	33567	18305	15262
		24 nt	3142974	24 nt	363058	195709	167349	24 nt	52	25	27	24 nt	11040	3828	7212	24 nt	2361	1683	678	24 nt	131883	61815	70068	24 nt	25627	16345	9282	24 nt	8280	3240	5040	24 nt	183815	108773	75042
		25 nt	895453	25 nt	27563	14076	13487	25 nt	3	3	0	25 nt	716	193	523	25 nt	120	79	41	25 nt	8278	6087	2191	25 nt	897	648	249	25 nt	424	198	226	25 nt	17125	6868	10257
		26 nt	699251	26 nt	1111	822	289	26 nt	0	0	0	26 nt	23	12	11	26 nt	22	19	3	26 nt	301	233	68	26 nt	55	43	12	26 nt	33	15	18	26 nt	677	500	177
		27 nt	708674	27 nt	430	319	111	27 nt	0	0	0	27 nt	5	4	1	27 nt	4	4	0	27 nt	138	115	23	27 nt	24	14	10	27 nt	12	11	1	27 nt	247	171	76
		28 nt	476870	28 nt	262	173	89	28 nt	0	0	0	28 nt	4	2	2	28 nt	1	1	0	28 nt	62	45	17	28 nt	11	5	6	28 nt	8	7	1	28 nt	176	113	63
		29 nt	184185	29 nt	127	92	35	29 nt	0	0	0	29 nt	1	0	1	29 nt	0	0	0	29 nt	15	10	5	29 nt	3	0	3	29 nt	4	4	0	29 nt	104	78	26
		30 nt	63614	30 nt	55	44	11	30 nt	0	0	0	30 nt	3	3	0	30 nt	0	0	0	30 nt	0	0	0	30 nt	2	2	0	30 nt	3	3	0	30 nt	47	36	11
		31 nt	34793	31 nt	19	14	5	31 nt	0	0	0	31 nt	0	0	0	31 nt	0	0	0	31 nt	2	2	0	31 nt	0	0	0	31 nt	0	0	0	31 nt	17	12	5
		32 nt	15457	32 nt	4	2	2	32 nt	0	0	0	32 nt	0	0	0	32 nt	0	0	0	32 nt	1	1	0	32 nt	0	0	0	32 nt	0	0	0	32 nt	3	1	2
		33 nt	5670	33 nt	4	3	1	33 nt	0	0	0	33 nt	0	0	0	33 nt	0	0	0	33 nt	1	1	0	33 nt	0	0	0	33 nt	0	0	0	33 nt	3	2	1
		34 nt	2616	34 nt	0	0	0	34 nt	0	0	0	34 nt	0	0	0	34 nt	0	0	0	34 nt	0	0	0	34 nt	0	0	0	34 nt	0	0	0	34 nt	0	0	0
ADVT-8 Cavendish BBTV + alpha					total	forward	reverse		total	forward	reverse		total	forward	reverse		total	forward	reverse		total	forward	reverse		total	forward	reverse		total	forward	reverse		total	forward	reverse
	37636470	15-34 nt	35391393	15-34 nt	1004034	305223	698811	15-34 nt	183257	81062	102195	15-34 nt	3825	1271	2554	15-34 nt	8151	3982	4169	15-34 nt	126017	66516	59501	15-34 nt	57755	37013	20742	15-34 nt	9725	3452	6273	15-34 nt	615304	111927	503377
		15 nt	107831	15 nt	706	384	322	15 nt	125	68	57	15 nt	15	2	13	15 nt	16	13	3	15 nt	145	95	50	15 nt	64	47	17	15 nt	17	6	11	15 nt	324	153	171
		16 nt	707054	16 nt	7188	4155	3033	16 nt	922	607	315	16 nt	98	64	34	16 nt	106	77	29	16 nt	1106	767	339	16 nt	489	319	170	16 nt	1827	706	1121	16 nt	2640	1615	1025
		17 nt	1146952	17 nt	14899	7698	7201	17 nt	2004	912	1092	17 nt	112	69	43	17 nt	118	82	36	17 nt	2644	1922	722	17 nt	1163	722	441	17 nt	1733	125	1608	17 nt	7125	3866	3259
		18 nt	1338989	18 nt	13052	6210	6842	18 nt	2270	1074	1196	18 nt	69	28	41	18 nt	139	80	59	18 nt	2825	1865	960	18 nt	1340	675	665	18 nt	504	98	406	18 nt	5905	2390	3515
		19 nt	1435649	19 nt	22277	8325	13952	19 nt	2959	1418	1541	19 nt	123	45	78	19 nt	223	108	115	19 nt	3864	2295	1569	19 nt	1819	1248	571	19 nt	230	116	114	19 nt	13059	3095	9964
		20 nt	1980853	20 nt	161836	11364	150472	20 nt	4891	1889	3002	20 nt	149	54	95	20 nt	250	121	129	20 nt	6006	2714	3292	20 nt	2541	1405	1136	20 nt	338	173	165	20 nt	147661	5008	142653
		21 nt	9808779	21 nt	532395	124076	408319	21 nt	85274	33954	51320	21 nt	1664	375	1289	21 nt	3942	1754	2188	21 nt	52817	21483	31334	21 nt	28426	18934	9492	21 nt	2964	1166	1798	21 nt	357308	46410	310898
		22 nt	6932253	22 nt	67749	41901	25848	22 nt	14867	8201	6666	22 nt	475	204	271	22 nt	1528	349	1179	22 nt	20123	15424	4699	22 nt	5562	3074	2488	22 nt	690	252	438	22 nt	24504	14397	10107
		23 nt	1455201	23 nt	21467	12544	8923	23 nt	5022	2644	2378	23 nt	143	43	100	23 nt	272	174	98	23 nt	4409	2379	2030	23 nt	1473	871	602	23 nt	202	113	89	23 nt	9946	6320	3626
		24 nt	2000305	24 nt	147853	78679	69174	24 nt	62709	28989	33720	24 nt	866	342	524	24 nt	1261	965	296	24 nt	28368	14527	13841	24 nt	13826	8917	4909	24 nt	867	386	481	24 nt	39956	24553	15403
		25 nt	1061568	25 nt	7714	4883	2831	25 nt	1297	802	495	25 nt	72	19	53	25 nt	88	71	17	25 nt	1829	1414	415	25 nt	563	432	131	25 nt	84	65	19	25 nt	3781	2080	1701
		26 nt	975189	26 nt	1353	1008	345	26 nt	180	99	81	26 nt	13	8	5	26 nt	49	45	4	26 nt	363	300	63	26 nt	95	69	26	26 nt	49	46	3	26 nt	604	441	163
		27 nt	1132030	27 nt	1120	846	274	27 nt	162	90	72	27 nt	6	5	1	27 nt	37	31	6	27 nt	322	286	36	27 nt	91	69	22	27 nt	41	35	6	27 nt	461	330	131
		28 nt	1140630	28 nt	962	713	249	28 nt	129	70	59	28 nt	4	4	0	28 nt	28	23	5	28 nt	285	250	35	28 nt	70	55	15	28 nt	35	32	3	28 nt	411	279	132
		29 nt	929321	29 nt	1051	793	258	29 nt	148	72	76	29 nt	1	1	0	29 nt	29	24	5	29 nt	295	259	36	29 nt	82	62	20	29 nt	38	33	5	29 nt	458	342	116
		30 nt	763037	30 nt	987	671	316	30 nt	91	52	39	30 nt	7	4	3	30 nt	28	28	0	30 nt	278	244	34	30 nt	82	65	17	30 nt	33	31	2	30 nt	468	247	221
		31 nt	959627	31 nt	706	531	175	31 nt	90	65	25	31 nt	6	4	2	31 nt	19	19	0	31 nt	216	195	21	31 nt	36	27	9	31 nt	39	38	1	31 nt	300	183	117
		32 nt	839660	32 nt	422	271	151	32 nt	73	34	39	32 nt	2	0	2	32 nt	15	15	0	32 nt	91	72	19	32 nt	20	12	8	32 nt	15	14	1	32 nt	206	124	82
		33 nt	523597	33 nt	203	121	82	33 nt	29	14	15	33 nt	0	0	0	33 nt	3	3	0	33 nt	24	20	4	33 nt	11	8	3	33 nt	14	12	2	33 nt	122	64	58
		34 nt	152868	34 nt	94	50	44	34 nt	15	8	7	34 nt	0	0	0	34 nt	0	0	0	34 nt	7	5	2	34 nt	2	2	0	34 nt	5	5	0	34 nt	65	30	35
ADVT-9 Cavendish BBTV + alpha					total	forward	reverse		total	forward	reverse		total	forward	reverse		total	forward	reverse		total	forward	reverse		total	forward	reverse		total	forward	reverse		total	forward	reverse
	35861843	15-34 nt	32478762	15-34 nt	973405	327512	645893	15-34 nt	171599	84361	87238	15-34 nt	5922	2253	3669	15-34 nt	12228	6104	6124	15-34 nt	152020	83316	68704	15-34 nt	55384	35873	19511	15-34 nt	16851	6094	10757	15-34 nt	559401	109511	449890
		15 nt	1513014	15 nt	11224	5003	6221	15 nt	2150	1083	1067	15 nt	147	67	80	15 nt	211	139	72	15 nt	2178	1351	827	15 nt	730	419	311	15 nt	243	147	96	15 nt	5565	1797	3768
		16 nt	2315295	16 nt	19659	11424	8235	16 nt	5828	4747	1081	16 nt	358	152	206	16 nt	351	231	120	16 nt	2756	1726	1030	16 nt	1258	616	642	16 nt	3081	1177	1904	16 nt	6027	2775	3252
		17 nt	1576942	17 nt	11818	5281	6537	17 nt	1399	538	861	17 nt	147	77	70	17 nt	171	126	45	17 nt	2079	1471	608	17 nt	741	437	304	17 nt	2277	186	2091	17 nt	5004	2446	2558
		18 nt	1538459	18 nt	9133	4632	4501	18 nt	1356	693	663	18 nt	58	35	23	18 nt	145	90	55	18 nt	1974	1271	703	18 nt	812	442	370	18 nt	618	140	478	18 nt	4170	1961	2209
		19 nt	1532063	19 nt	18698	6907	11791	19 nt	2129	1049	1080	19 nt	115	54	61	19 nt	214	134	80	19 nt	3323	2036	1287	19 nt	1257	896	361	19 nt	285	146	139	19 nt	11375	2592	8783
		20 nt	1885497	20 nt	105725	10095	95630	20 nt	4027	1499	2528	20 nt	250	94	156	20 nt	401	206	195	20 nt	5860	2668	3192	20 nt	1965	1115	850	20 nt	594	327	267	20 nt	92628	4186	88442
		21 nt	7636308	21 nt	513067	113002	400065	21 nt	70103	27690	42413	21 nt	2251	617	1634	21 nt	5690	2476	3214	21 nt	53433	21359	32074	21 nt	24897	17156	7741	21 nt	5594	2111	3483	21 nt	351099	41593	309506
		22 nt	5620881	22 nt	73351	47332	26019	22 nt	14012	7819	6193	22 nt	775	418	357	22 nt	2253	574	1679	22 nt	25256	20114	5142	22 nt	5480	3148	2332	22 nt	1320	500	820	22 nt	24255	14759	9496
		23 nt	1523823	23 nt	23909	14410	9499	23 nt	5151	2806	2345	23 nt	238	99	139	23 nt	446	303	143	23 nt	6085	3386	2699	23 nt	1588	1011	577	23 nt	394	183	211	23 nt	10007	6622	3385
		24 nt	2133031	24 nt	173905	100767	73138	24 nt	63588	35226	28362	24 nt	1437	594	843	24 nt	2060	1571	489	24 nt	45148	24712	20436	24 nt	15847	10028	5819	24 nt	2128	916	1212	24 nt	43697	27720	15977
		25 nt	1169338	25 nt	9902	6227	3675	25 nt	1493	976	517	25 nt	120	30	90	25 nt	164	144	20	25 nt	3041	2417	624	25 nt	623	465	158	25 nt	148	107	41	25 nt	4313	2088	2225
		26 nt	1089343	26 nt	1089	892	197	26 nt	119	81	38	26 nt	6	1	5	26 nt	46	41	5	26 nt	342	311	31	26 nt	72	52	20	26 nt	55	47	8	26 nt	449	359	90
		27 nt	1120741	27 nt	855	708	147	27 nt	92	58	34	27 nt	7	3	4	27 nt	46	44	2	27 nt	300	269	31	27 nt	65	51	14	27 nt	42	40	2	27 nt	303	243	60
		28 nt	901763	28 nt	618	497	121	28 nt	71	42	29	28 nt	12	11	1	28 nt	26	23	3	28 nt	196	184	12	28 nt	31	23	8	28 nt	34	32	2	28 nt	248	182	66
		29 nt	465853	29 nt	277	208	69	29 nt	48	31	17	29 nt	1	1	0	29 nt	3	2	1	29 nt	43	35	8	29 nt	6	6	0	29 nt	25	24	1	29 nt	151	109	42
		30 nt	219118	30 nt	102	71	31	30 nt	24	17	7	30 nt	0	0	0	30 nt	0	0	0	30 nt	5	5	0	30 nt	8	4	4	30 nt	8	6	2	30 nt	57	39	18
		31 nt	122340	31 nt	40	29	11	31 nt	5	3	2	31 nt	0	0	0	31 nt	0	0	0	31 nt	0	0	0	31 nt	3	3	0	31 nt	4	4	0	31 nt	28	19	9
		32 nt	71154	32 nt	24	20	4	32 nt	3	3	0	32 nt	0	0	0	32 nt	0	0	0	32 nt	0	0	0	32 nt	1	1	0	32 nt	1	1	0	32 nt	19	15	4
		33 nt	28457	33 nt	7	6	1	33 nt	0	0	0	33 nt	0	0	0	33 nt	1	0	1	33 nt	1	1	0	33 nt	0	0	0	33 nt	0	0	0	33 nt	5	5	0
		34 nt	15342	34 nt	2	1	1	34 nt	1	0	1	34 nt	0	0	0	34 nt	0	0	0	34 nt	0	0	0	34 nt	0	0	0	34 nt	0	0	0	34 nt	1	1	0
ADVT-10 Cavendish BBTV + alpha					total	forward	reverse		total	forward	reverse		total	forward	reverse		total	forward	reverse		total	forward	reverse		total	forward	reverse		total	forward	reverse		total	forward	reverse
	33652483	15-34 nt	31542483	15-34 nt	1035678	414089	621589	15-34 nt	236393	113166	123227	15-34 nt	12968	4433	8535	15-34 nt	11855	5842	6013	15-34 nt	209112	104520	104592	15-34 nt	80292	51335	28957	15-34 nt	27001	9766	17235	15-34 nt	458057	125027	333030
		15 nt	1100714	15 nt	5159	2369	2790	15 nt	993	472	521	15 nt	68	38	30	15 nt	86	61	25	15 nt	1151	752	399	15 nt	362	216	146	15 nt	127	78	49	15 nt	2372	752	1620
		16 nt	2196608	16 nt	15091	7800	7291	16 nt	4006	3234	772	16 nt	303	137	166	16 nt	221	131	90	16 nt	1882	1120	762	16 nt	1123	458	665	16 nt	3545	1252	2293	16 nt	4011	1468	2543
		17 nt	1622918	17 nt	9698	3712	5986	17 nt	1051	445	606	17 nt	130	57	73	17 nt	113	72	41	17 nt	1606	1018	588	17 nt	690	358	332	17 nt	2543	169	2374	17 nt	3565	1593	1972
		18 nt	1632195	18 nt	7642	3540	4102	18 nt	1287	708	579	18 nt	88	49	39	18 nt	104	62	42	18 nt	1740	1043	697	18 nt	670	389	281	18 nt	644	131	513	18 nt	3109	1158	1951
		19 nt	1601681	19 nt	18400	6389	12011	19 nt	2123	1039	1084	19 nt	174	63	111	19 nt	165	77	88	19 nt	3475	2019	1456	19 nt	1227	804	423	19 nt	386	204	182	19 nt	10850	2183	8667
		20 nt	1832203	20 nt	75074	10043	65031	20 nt	4451	1672	2779	20 nt	420	155	265	20 nt	313	153	160	20 nt	6443	2714	3729	20 nt	2239	1212	1027	20 nt	804	384	420	20 nt	60404	3753	56651
		21 nt	7387166	21 nt	475994	137965	338029	21 nt	96948	38938	58010	21 nt	4546	1173	3373	21 nt	5354	2314	3040	21 nt	69996	27290	42706	21 nt	33625	22691	10934	21 nt	9353	3603	5750	21 nt	256172	41956	214216
		22 nt	4012059	22 nt	87342	53084	34258	22 nt	21851	11836	10015	22 nt	1567	757	810	22 nt	2072	557	1515	22 nt	27832	20298	7534	22 nt	7636	4265	3371	22 nt	2388	920	1468	22 nt	23996	14451	9545
		23 nt	1541878	23 nt	33751	18140	15611	23 nt	6698	3399	3299	23 nt	573	201	372	23 nt	496	303	193	23 nt	9166	4485	4681	23 nt	2456	1457	999	23 nt	887	389	498	23 nt	13475	7906	5569
		24 nt	2570556	24 nt	290072	160857	129215	24 nt	94671	50089	44582	24 nt	4804	1712	3092	24 nt	2723	1950	773	24 nt	80795	39955	40840	24 nt	29159	18653	10506	24 nt	5879	2360	3519	24 nt	72041	46138	25903
		25 nt	1215569	25 nt	14923	8208	6715	25 nt	2011	1146	865	25 nt	263	70	193	25 nt	126	83	43	25 nt	4280	3173	1107	25 nt	923	688	235	25 nt	286	135	151	25 nt	7034	2913	4121
		26 nt	1129704	26 nt	964	783	181	26 nt	123	84	39	26 nt	17	12	5	26 nt	17	17	0	26 nt	297	253	44	26 nt	71	60	11	26 nt	50	44	6	26 nt	389	313	76
		27 nt	1279007	27 nt	546	433	113	27 nt	57	31	26	27 nt	7	2	5	27 nt	36	34	2	27 nt	181	164	17	27 nt	41	29	12	27 nt	32	27	5	27 nt	192	146	46
		28 nt	1054195	28 nt	506	414	92	28 nt	58	39	19	28 nt	5	4	1	28 nt	21	21	0	28 nt	161	149	12	28 nt	46	38	8	28 nt	39	36	3	28 nt	176	127	49
		29 nt	669453	29 nt	315	234	81	29 nt	40	21	19	29 nt	2	2	0	29 nt	4	4	0	29 nt	89	72	17	29 nt	15	9	6	29 nt	22	20	2	29 nt	143	106	37
		30 nt	325974	30 nt	112	62	50	30 nt	17	8	9	30 nt	0	0	0	30 nt	3	2	1	30 nt	14	12	2	30 nt	6	5	1	30 nt	11	9	2	30 nt	61	26	35
		31 nt	182352	31 nt	51	34	17	31 nt	5	4	1	31 nt	1	1	0	31 nt	1	1	0	31 nt	1	0	1	31 nt	2	2	0	31 nt	1	1	0	31 nt	40	25	15
		32 nt	114020	32 nt	25	13	12	32 nt	1	0	1	32 nt	0	0	0	32 nt	0	0	0	32 nt	1	1	0	32 nt	1	1	0	32 nt	3	3	0	32 nt	19	8	11
		33 nt	49502	33 nt	9	5	4	33 nt	2	1	1	33 nt	0	0	0	33 nt	0	0	0	33 nt	1	1	0	33 nt	0	0	0	33 nt	1	1	0	33 nt	5	2	3
		34 nt	24729	34 nt	4	4	0	34 nt	0	0	0	34 nt	0	0	0	34 nt	0	0	0	34 nt	1	1	0	34 nt	0	0	0	34 nt	0	0	0	34 nt	3	3	0
BBTV (ADVT2+5+6)					total	forward	reverse		total	forward	reverse		total	forward	reverse		total	forward	reverse		total	forward	reverse		total	forward	reverse		total	forward	reverse		total	forward	reverse
		15-34 nt	98549603	15-34 nt	3808023	1331793	2476230	15-34 nt	2058	1612	446	15-34 nt	52741	17895	34846	15-34 nt	36890	16834	20056	15-34 nt	981611	454471	527140	15-34 nt	189572	119641	69931	15-34 nt	75866	27706	48160	15-34 nt	2469285	693634	1775651
		15 nt	644831	15 nt	2271	1078	1193	15 nt	10	6	4	15 nt	47	30	17	15 nt	24	19	5	15 nt	758	440	318	15 nt	143	109	34	15 nt	73	28	45	15 nt	1216	446	770
		16 nt	2516241	16 nt	16219	7828	8391	16 nt	1345	1232	113	16 nt	355	215	140	16 nt	235	171	64	16 nt	2110	1241	869	16 nt	928	471	457	16 nt	3027	1151	1876	16 nt	8219	3347	4872
		17 nt	2515604	17 nt	20143	9123	11020	17 nt	151	125	26	17 nt	321	174	147	17 nt	150	99	51	17 nt	3428	2213	1215	17 nt	885	530	355	17 nt	3436	146	3290	17 nt	11772	5836	5936
		18 nt	3206801	18 nt	20497	8774	11723	18 nt	40	21	19	18 nt	312	165	147	18 nt	241	157	84	18 nt	5391	3328	2063	18 nt	1347	827	520	18 nt	1337	299	1038	18 nt	11829	3977	7852
		19 nt	4036423	19 nt	76254	23684	52570	19 nt	31	22	9	19 nt	714	301	413	19 nt	699	363	336	19 nt	15695	9132	6563	19 nt	2842	1829	1013	19 nt	1231	581	650	19 nt	55042	11456	43586
		20 nt	5944489	20 nt	402063	40705	361358	20 nt	28	5	23	20 nt	1975	674	1301	20 nt	1142	564	578	20 nt	32427	12845	19582	20 nt	6268	3445	2823	20 nt	2774	1344	1430	20 nt	357449	21828	335621
		21 nt	38598682	21 nt	1867727	458641	1409086	21 nt	196	74	122	21 nt	19529	4993	14536	21 nt	16884	7203	9681	21 nt	376025	130749	245276	21 nt	83712	56220	27492	21 nt	29382	10424	18958	21 nt	1341999	248978	1093021
		22 nt	18323327	22 nt	325405	203213	122192	22 nt	43	17	26	22 nt	6778	3373	3405	22 nt	7090	1423	5667	22 nt	137895	99966	37929	22 nt	20752	10949	9803	22 nt	8074	2843	5231	22 nt	144773	84642	60131
		23 nt	4555816	23 nt	139634	73797	65837	23 nt	18	9	9	23 nt	2578	896	1682	23 nt	1556	888	668	23 nt	44572	19550	25022	23 nt	6115	3475	2640	23 nt	2944	1292	1652	23 nt	81851	47687	34164
		24 nt	9413457	24 nt	857942	458933	399009	24 nt	185	93	92	24 nt	18694	6666	12028	24 nt	7702	5024	2678	24 nt	337951	155485	182466	24 nt	63523	39513	24010	24 nt	21186	7857	13329	24 nt	408701	244295	164406
		25 nt	3265217	25 nt	64622	34318	30304	25 nt	11	8	3	25 nt	1296	319	977	25 nt	534	374	160	25 nt	20482	15264	5218	25 nt	2259	1642	617	25 nt	1229	681	548	25 nt	38811	16030	22781
		26 nt	2715144	26 nt	4392	3469	923	26 nt	0	0	0	26 nt	54	24	30	26 nt	147	130	17	26 nt	1418	1190	228	26 nt	240	187	53	26 nt	231	191	40	26 nt	2302	1747	555
		27 nt	2951679	27 nt	2773	2239	534	27 nt	0	0	0	27 nt	24	20	4	27 nt	131	115	16	27 nt	1022	916	106	27 nt	169	141	28	27 nt	198	175	23	27 nt	1229	872	357
		28 nt	2488754	28 nt	2447	1967	480	28 nt	0	0	0	28 nt	28	19	9	28 nt	98	87	11	28 nt	890	795	95	28 nt	134	113	21	28 nt	187	179	8	28 nt	1110	774	336
		29 nt	1816215	29 nt	2382	1958	424	29 nt	0	0	0	29 nt	14	11	3	29 nt	115	102	13	29 nt	732	661	71	29 nt	128	102	26	29 nt	192	176	16	29 nt	1201	906	295
		30 nt	1359176	30 nt	1960	1181	779	30 nt	0	0	0	30 nt	18	11	7	30 nt	86	77	9	30 nt	525	457	68	30 nt	85	64	21	30 nt	181	173	8	30 nt	1065	399	666
		31 nt	937963	31 nt	873	622	251	31 nt	0	0	0	31 nt	4	4	0	31 nt	36	28	8	31 nt	237	196	41	31 nt	31	17	14	31 nt	107	98	9	31 nt	458	279	179
		32 nt	465447	32 nt	261	147	114	32 nt	0	0	0	32 nt	0	0	0	32 nt	10	2	8	32 nt	37	27	10	32 nt	10	6	4	32 nt	48	43	5	32 nt	156	69	87
		33 nt	177959	33 nt	91	64	27	33 nt	0	0	0	33 nt	0	0	0	33 nt	3	2	1	33 nt	6	6	0	33 nt	1	1	0	33 nt	20	17	3	33 nt	61	38	23
		34 nt	72301	34 nt	67	52	15	34 nt	0	0	0	34 nt	0	0	0	34 nt	7	6	1	34 nt	10	10	0	34 nt	0	0	0	34 nt	9	8	1	34 nt	41	28	13
BBTV+alpha (ADVT8+9+10)					total	forward	reverse		total	forward	reverse		total	forward	reverse		total	forward	reverse		total	forward	reverse		total	forward	reverse		total	forward	reverse		total	forward	reverse
		15-34 nt	99412638	15-34 nt	3013157	1046840	1966317	15-34 nt	591253	278591	312662	15-34 nt	22708	7953	14755	15-34 nt	32155	15902	16253	15-34 nt	487111	254317	232794	15-34 nt	193491	124266	69225	15-34 nt	53617	19314	34303	15-34 nt	1632822	346497	1286325
		15 nt	2721559	15 nt	17090	7759	9331	15 nt	3268	1624	1644	15 nt	233	112	121	15 nt	298	204	94	15 nt	3495	2209	1286	15 nt	1137	674	463	15 nt	400	239	161	15 nt	8259	2697	5562
		16 nt	5218957	16 nt	41942	23380	18562	16 nt	10754	8586	2168	16 nt	757	358	399	16 nt	662	433	229	16 nt	5739	3614	2125	16 nt	2885	1409	1476	16 nt	8448	3128	5320	16 nt	12697	5852	6845
		17 nt	4346812	17 nt	36420	16695	19725	17 nt	4455	1895	2560	17 nt	386	201	185	17 nt	396	272	124	17 nt	6338	4413	1925	17 nt	2589	1518	1071	17 nt	6551	482	6069	17 nt	15705	7914	7791
		18 nt	4509643	18 nt	29833	14386	15447	18 nt	4914	2476	2438	18 nt	217	110	107	18 nt	372	228	144	18 nt	6544	4176	2368	18 nt	2826	1505	1321	18 nt	1782	379	1403	18 nt	13178	5512	7666
		19 nt	4569393	19 nt	59378	21624	37754	19 nt	7210	3504	3706	19 nt	409	163	246	19 nt	588	316	272	19 nt	10633	6331	4302	19 nt	4315	2952	1363	19 nt	903	478	425	19 nt	35320	7880	27440
		20 nt	5698553	20 nt	342632	31497	311135	20 nt	13367	5058	8309	20 nt	831	309	522	20 nt	976	485	491	20 nt	18316	8093	10223	20 nt	6747	3732	3015	20 nt	1711	887	824	20 nt	300684	12933	287751
		21 nt	24832253	21 nt	1521467	375048	1146419	21 nt	252328	100585	151743	21 nt	8432	2153	6279	21 nt	14925	6505	8420	21 nt	176161	70074	106087	21 nt	86931	58754	28177	21 nt	17988	6890	11098	21 nt	964702	130087	834615
		22 nt	16565193	22 nt	228451	142320	86131	22 nt	50731	27857	22874	22 nt	2853	1384	1469	22 nt	5849	1489	4360	22 nt	73215	55850	17365	22 nt	18723	10514	8209	22 nt	4404	1668	2736	22 nt	72676	43558	29118
		23 nt	4520902	23 nt	79131	45091	34040	23 nt	16873	8851	8022	23 nt	954	343	611	23 nt	1220	784	436	23 nt	19667	10258	9409	23 nt	5515	3335	2180	23 nt	1475	674	801	23 nt	33427	20846	12581
		24 nt	6703892	24 nt	611828	340302	271526	24 nt	220969	114304	106665	24 nt	7087	2643	4444	24 nt	6080	4514	1566	24 nt	154327	79209	75118	24 nt	58845	37627	21218	24 nt	8827	3627	5200	24 nt	155693	98378	57315
		25 nt	3446475	25 nt	32540	19319	13221	25 nt	4801	2924	1877	25 nt	453	116	337	25 nt	375	293	82	25 nt	9153	6997	2156	25 nt	2116	1590	526	25 nt	528	318	210	25 nt	15114	7081	8033
		26 nt	3194236	26 nt	3406	2683	723	26 nt	422	264	158	26 nt	35	22	13	26 nt	113	103	10	26 nt	1007	864	143	26 nt	238	181	57	26 nt	158	139	19	26 nt	1433	1110	323
		27 nt	3531778	27 nt	2521	1987	534	27 nt	311	179	132	27 nt	23	10	13	27 nt	121	111	10	27 nt	803	720	83	27 nt	195	148	47	27 nt	113	100	13	27 nt	955	719	236
		28 nt	3096588	28 nt	2086	1624	462	28 nt	258	151	107	28 nt	20	18	2	28 nt	76	68	8	28 nt	643	584	59	28 nt	150	118	32	28 nt	107	100	7	28 nt	832	585	247
		29 nt	2064627	29 nt	1643	1235	408	29 nt	236	124	112	29 nt	2	2	0	29 nt	34	29	5	29 nt	428	366	62	29 nt	106	79	27	29 nt	88	80	8	29 nt	749	555	194
		30 nt	1308129	30 nt	1201	804	397	30 nt	132	77	55	30 nt	8	5	3	30 nt	31	29	2	30 nt	298	262	36	30 nt	97	75	22	30 nt	50	45	5	30 nt	585	311	274
		31 nt	1264319	31 nt	797	594	203	31 nt	100	72	28	31 nt	6	4	2	31 nt	21	21	0	31 nt	216	194	22	31 nt	41	32	9	31 nt	44	43	1	31 nt	369	228	141
		32 nt	1024834	32 nt	472	305	167	32 nt	77	37	40	32 nt	2	0	2	32 nt	15	15	0	32 nt	94	75	19	32 nt	22	14	8	32 nt	19	18	1	32 nt	243	146	97
		33 nt	601556	33 nt	219	132	87	33 nt	31	15	16	33 nt	0	0	0	33 nt	3	3	0	33 nt	26	22	4	33 nt	11	7	4	33 nt	16	14	2	33 nt	132	71	61
		34 nt	192939	34 nt	100	55	45	34 nt	16	8	8	34 nt	0	0	0	34 nt	0	0	0	34 nt	8	6	2	34 nt	2	2	0	34 nt	5	5	0	34 nt	69	34	35

## Sheet: (C) without mismatches RPM
sRNA library	Total number of 1-50 nt reads	Total number of 15-34 nt reads	Normalized per million of total 15-34 nt reads	Virome (α+C+M+N+R+S+U3)				Alpha (α)				BBTV DNA-C				BBTV DNA-M				BBTV DNA-N				BBTV DNA-R				BBTV DNA-S				BBTV DNA-U3
ADVT-1 Cavendish mock					total	forward	reverse		total	forward	reverse		total	forward	reverse		total	forward	reverse		total	forward	reverse		total	forward	reverse		total	forward	reverse		total	forward	reverse
	42430426	40324128	1000000	15-34 nt	21.5008	10.6884	10.8124	15-34 nt	3.09988	1.36395	1.73593	15-34 nt	0.347187	0.123995	0.223191	15-34 nt	0.223191	0.148794	0.0743971	15-34 nt	7.24132	3.19908	4.04224	15-34 nt	2.15752	1.28955	0.867967	15-34 nt	0.471182	0.322388	0.148794	15-34 nt	7.96049	4.24064	3.71986
		1401365		15 nt	0.173593	0.0991962	0.0743971	15 nt	0.0495981	0	0.0495981	15 nt	0	0	0	15 nt	0	0	0	15 nt	0.024799	0.024799	0	15 nt	0	0	0	15 nt	0	0	0	15 nt	0.0991962	0.0743971	0.024799
		5004712		16 nt	0.198392	0.0495981	0.148794	16 nt	0.0495981	0.024799	0.024799	16 nt	0	0	0	16 nt	0	0	0	16 nt	0	0	0	16 nt	0	0	0	16 nt	0	0	0	16 nt	0.148794	0.024799	0.123995
		2307019		17 nt	0.123995	0.024799	0.0991962	17 nt	0.024799	0	0.024799	17 nt	0	0	0	17 nt	0	0	0	17 nt	0.0495981	0.024799	0.024799	17 nt	0.024799	0	0.024799	17 nt	0	0	0	17 nt	0.024799	0	0.024799
		1384274		18 nt	0.148794	0.0495981	0.0991962	18 nt	0.024799	0	0.024799	18 nt	0	0	0	18 nt	0	0	0	18 nt	0.024799	0.024799	0	18 nt	0.024799	0	0.024799	18 nt	0	0	0	18 nt	0.0743971	0.024799	0.0495981
		1330789		19 nt	0.595177	0.198392	0.396785	19 nt	0.0743971	0	0.0743971	19 nt	0	0	0	19 nt	0	0	0	19 nt	0.0743971	0	0.0743971	19 nt	0.0495981	0.0495981	0	19 nt	0.0743971	0.0743971	0	19 nt	0.322388	0.0743971	0.24799
		1691314		20 nt	0.76877	0.27279	0.495981	20 nt	0.0743971	0.024799	0.0495981	20 nt	0	0	0	20 nt	0	0	0	20 nt	0.173593	0.0743971	0.0991962	20 nt	0	0	0	20 nt	0	0	0	20 nt	0.52078	0.173593	0.347187
		12893999		21 nt	8.85326	3.79425	5.05901	21 nt	1.43834	0.570378	0.867967	21 nt	0.148794	0.024799	0.123995	21 nt	0.0991962	0.0743971	0.024799	21 nt	2.95109	0.892766	2.05832	21 nt	0.843168	0.471182	0.371986	21 nt	0.198392	0.123995	0.0743971	21 nt	3.17428	1.63674	1.53754
		6794621		22 nt	2.4799	1.73593	0.743971	22 nt	0.371986	0.223191	0.148794	22 nt	0.0743971	0.0743971	0	22 nt	0.0495981	0.024799	0.024799	22 nt	0.818369	0.595177	0.223191	22 nt	0.297589	0.223191	0.0743971	22 nt	0.0743971	0.024799	0.0495981	22 nt	0.79357	0.570378	0.223191
		1101957		23 nt	0.991962	0.495981	0.495981	23 nt	0.024799	0	0.024799	23 nt	0	0	0	23 nt	0	0	0	23 nt	0.24799	0.123995	0.123995	23 nt	0.148794	0.024799	0.123995	23 nt	0.024799	0.024799	0	23 nt	0.545579	0.322388	0.223191
		1932595		24 nt	6.69574	3.54626	3.14948	24 nt	0.892766	0.446383	0.446383	24 nt	0.123995	0.024799	0.0991962	24 nt	0.0743971	0.0495981	0.024799	24 nt	2.6783	1.28955	1.38875	24 nt	0.743971	0.495981	0.24799	24 nt	0.0991962	0.0743971	0.024799	24 nt	2.08312	1.16556	0.917565
		939279		25 nt	0.297589	0.24799	0.0495981	25 nt	0.0743971	0.0743971	0	25 nt	0	0	0	25 nt	0	0	0	25 nt	0.148794	0.0991962	0.0495981	25 nt	0	0	0	25 nt	0	0	0	25 nt	0.0743971	0.0743971	0
		698524		26 nt	0.0495981	0.0495981	0	26 nt	0	0	0	26 nt	0	0	0	26 nt	0	0	0	26 nt	0	0	0	26 nt	0	0	0	26 nt	0	0	0	26 nt	0.0495981	0.0495981	0
		813475		27 nt	0.0743971	0.0743971	0	27 nt	0	0	0	27 nt	0	0	0	27 nt	0	0	0	27 nt	0.024799	0.024799	0	27 nt	0.024799	0.024799	0	27 nt	0	0	0	27 nt	0.024799	0.024799	0
		997758		28 nt	0	0	0	28 nt	0	0	0	28 nt	0	0	0	28 nt	0	0	0	28 nt	0	0	0	28 nt	0	0	0	28 nt	0	0	0	28 nt	0	0	0
		581789		29 nt	0.024799	0.024799	0	29 nt	0	0	0	29 nt	0	0	0	29 nt	0	0	0	29 nt	0	0	0	29 nt	0	0	0	29 nt	0	0	0	29 nt	0.024799	0.024799	0
		245565		30 nt	0.024799	0.024799	0	30 nt	0	0	0	30 nt	0	0	0	30 nt	0	0	0	30 nt	0.024799	0.024799	0	30 nt	0	0	0	30 nt	0	0	0	30 nt	0	0	0
		102188		31 nt	0	0	0	31 nt	0	0	0	31 nt	0	0	0	31 nt	0	0	0	31 nt	0	0	0	31 nt	0	0	0	31 nt	0	0	0	31 nt	0	0	0
		59026		32 nt	0	0	0	32 nt	0	0	0	32 nt	0	0	0	32 nt	0	0	0	32 nt	0	0	0	32 nt	0	0	0	32 nt	0	0	0	32 nt	0	0	0
		33773		33 nt	0	0	0	33 nt	0	0	0	33 nt	0	0	0	33 nt	0	0	0	33 nt	0	0	0	33 nt	0	0	0	33 nt	0	0	0	33 nt	0	0	0
		10106		34 nt	0	0	0	34 nt	0	0	0	34 nt	0	0	0	34 nt	0	0	0	34 nt	0	0	0	34 nt	0	0	0	34 nt	0	0	0	34 nt	0	0	0
ADVT-2 Cavendish BBTV					total	forward	reverse		total	forward	reverse		total	forward	reverse		total	forward	reverse		total	forward	reverse		total	forward	reverse		total	forward	reverse		total	forward	reverse
	35816919	33212114	1000000	15-34 nt	11815.2	6165.79	5649.38	15-34 nt	3.04106	1.56569	1.47537	15-34 nt	351.709	123.178	228.531	15-34 nt	106.166	52.8723	53.2938	15-34 nt	4582.03	2322.83	2259.21	15-34 nt	867.997	561.301	306.695	15-34 nt	136.607	53.354	83.2528	15-34 nt	5767.62	3050.69	2716.93
		100931		15 nt	7.55748	3.25183	4.30566	15 nt	0	0	0	15 nt	0.0301095	0	0.0301095	15 nt	0.0301095	0	0.0301095	15 nt	2.70985	1.41515	1.29471	15 nt	0.481752	0.391423	0.0903285	15 nt	0.120438	0.0301095	0.0903285	15 nt	4.18522	1.41515	2.77007
		700757		16 nt	21.7692	9.21351	12.5557	16 nt	0.0301095	0	0.0301095	16 nt	0.331204	0.210766	0.120438	16 nt	0.240876	0.180657	0.060219	16 nt	4.96807	3.7938	1.17427	16 nt	0.993613	0.752737	0.240876	16 nt	0.301095	0.180657	0.120438	16 nt	14.9042	4.09489	10.8093
		1318136		17 nt	101.288	62.0858	39.2026	17 nt	0	0	0	17 nt	1.47537	0.903285	0.57208	17 nt	0.812956	0.511861	0.301095	17 nt	31.1934	23.7865	7.40694	17 nt	5.90146	4.66697	1.23449	17 nt	0.60219	0.301095	0.301095	17 nt	61.3029	31.9161	29.3869
		1541125		18 nt	163.946	77.6825	86.2637	18 nt	0.0301095	0.0301095	0	18 nt	3.19161	1.98723	1.20438	18 nt	1.50547	0.843066	0.662409	18 nt	49.3495	31.2537	18.0958	18 nt	10.8695	5.32938	5.54015	18 nt	1.50547	0.662409	0.843066	18 nt	97.4945	37.5767	59.9179
		1783571		19 nt	308.201	126.731	181.47	19 nt	0	0	0	19 nt	4.87774	1.8969	2.98084	19 nt	2.46898	1.05383	1.41515	19 nt	85.4206	50.8248	34.5958	19 nt	16.771	10.6287	6.14234	19 nt	2.83029	0.903285	1.92701	19 nt	195.832	61.4234	134.409
		2006496		20 nt	467.962	192.761	275.201	20 nt	0.0903285	0.0301095	0.060219	20 nt	11.1104	4.03467	7.07573	20 nt	3.55292	1.8969	1.65602	20 nt	156.991	69.7336	87.2573	20 nt	29.2363	17.3732	11.8631	20 nt	4.54653	2.10766	2.43887	20 nt	262.434	97.5849	164.849
		9648734		21 nt	4862.92	2242.83	2620.1	21 nt	1.08394	0.511861	0.57208	21 nt	140.19	36.7035	103.486	21 nt	52.2099	23.365	28.8449	21 nt	1959.41	775.621	1183.78	21 nt	407.893	272.28	135.613	21 nt	65.7892	24.2683	41.521	21 nt	2236.35	1110.08	1126.28
		6335825		22 nt	1258.88	843.819	415.059	22 nt	0.180657	0.150547	0.0301095	22 nt	43.9298	23.5456	20.3841	22 nt	14.9945	2.95073	12.0438	22 nt	660.06	501.504	158.557	22 nt	81.2053	45.7363	35.469	22 nt	14.4526	4.7573	9.69526	22 nt	444.055	265.174	178.881
		1394335		23 nt	612.698	342.706	269.992	23 nt	0.120438	0.0903285	0.0301095	23 nt	15.5666	5.78102	9.78559	23 nt	4.24544	2.55931	1.68613	23 nt	197.97	99.4216	98.5484	23 nt	27.2491	15.8978	11.3513	23 nt	6.53376	2.89051	3.64325	23 nt	361.013	216.066	144.947
		2137880		24 nt	3785.94	2106.28	1679.66	24 nt	1.44526	0.722628	0.722628	24 nt	122.997	46.1277	76.8695	24 nt	23.7865	17.4936	6.29288	24 nt	1363.12	706.038	657.08	24 nt	279.958	182.735	97.2236	24 nt	37.7272	15.687	22.0402	24 nt	1956.91	1137.48	819.43
		1050564		25 nt	147.868	105.323	42.5447	25 nt	0.060219	0.0301095	0.0301095	25 nt	6.89507	1.38504	5.51004	25 nt	0.873175	0.752737	0.120438	25 nt	49.7108	42.0931	7.6177	25 nt	3.58303	2.46898	1.11405	25 nt	1.23449	0.812956	0.421533	25 nt	85.511	57.7801	27.7308
		891542		26 nt	19.3303	14.844	4.48631	26 nt	0	0	0	26 nt	0.421533	0.150547	0.270985	26 nt	0.361314	0.331204	0.0301095	26 nt	5.51004	4.45621	1.05383	26 nt	0.993613	0.812956	0.180657	26 nt	0.150547	0.060219	0.0903285	26 nt	11.8933	9.03285	2.8604
		1069882		27 nt	15.0246	11.2007	3.82391	27 nt	0	0	0	27 nt	0.180657	0.120438	0.060219	27 nt	0.210766	0.210766	0	27 nt	5.23905	4.45621	0.782847	27 nt	0.933394	0.752737	0.180657	27 nt	0.210766	0.120438	0.0903285	27 nt	8.25	5.54015	2.70985
		1452210		28 nt	12.5557	8.94252	3.61314	28 nt	0	0	0	28 nt	0.270985	0.180657	0.0903285	28 nt	0.421533	0.270985	0.150547	28 nt	4.39599	3.67336	0.722628	28 nt	0.632299	0.541971	0.0903285	28 nt	0.150547	0.120438	0.0301095	28 nt	6.68431	4.15511	2.5292
		972912		29 nt	15.6569	12.7062	2.95073	29 nt	0	0	0	29 nt	0.0903285	0.0903285	0	29 nt	0.301095	0.301095	0	29 nt	4.4261	3.70347	0.722628	29 nt	1.02372	0.812956	0.210766	29 nt	0.270985	0.270985	0	29 nt	9.54471	7.52737	2.01734
		455679		30 nt	10.2974	3.70347	6.59398	30 nt	0	0	0	30 nt	0.150547	0.060219	0.0903285	30 nt	0.0903285	0.0903285	0	30 nt	1.23449	0.873175	0.361314	30 nt	0.210766	0.120438	0.0903285	30 nt	0.180657	0.180657	0	30 nt	8.43066	2.37865	6.05201
		201724		31 nt	1.80657	0.963504	0.843066	31 nt	0	0	0	31 nt	0	0	0	31 nt	0.0301095	0.0301095	0	31 nt	0.270985	0.120438	0.150547	31 nt	0.060219	0	0.060219	31 nt	0	0	0	31 nt	1.44526	0.812956	0.632299
		100312		32 nt	0.752737	0.301095	0.451642	32 nt	0	0	0	32 nt	0	0	0	32 nt	0	0	0	32 nt	0	0	0	32 nt	0	0	0	32 nt	0	0	0	32 nt	0.752737	0.301095	0.451642
		36427		33 nt	0.391423	0.180657	0.210766	33 nt	0	0	0	33 nt	0	0	0	33 nt	0	0	0	33 nt	0	0	0	33 nt	0	0	0	33 nt	0	0	0	33 nt	0.391423	0.180657	0.210766
		13072		34 nt	0.331204	0.270985	0.060219	34 nt	0	0	0	34 nt	0	0	0	34 nt	0.0301095	0.0301095	0	34 nt	0.060219	0.060219	0	34 nt	0	0	0	34 nt	0	0	0	34 nt	0.240876	0.180657	0.060219
ADVT-4 Cavendish mock					total	forward	reverse		total	forward	reverse		total	forward	reverse		total	forward	reverse		total	forward	reverse		total	forward	reverse		total	forward	reverse		total	forward	reverse
	44622237	40668037	1000000	15-34 nt	38.5069	19.4256	19.0813	15-34 nt	3.44251	1.54913	1.89338	15-34 nt	0.614733	0.0983573	0.516376	15-34 nt	0.590144	0.270483	0.319661	15-34 nt	12.4422	5.58178	6.86042	15-34 nt	3.41792	2.13927	1.27865	15-34 nt	1.00816	0.418019	0.590144	15-34 nt	16.9912	9.36854	7.62269
		165839		15 nt	0.319661	0.172125	0.147536	15 nt	0.0491787	0.0245893	0.0245893	15 nt	0.0245893	0.0245893	0	15 nt	0	0	0	15 nt	0.0245893	0	0.0245893	15 nt	0.073768	0.073768	0	15 nt	0.0245893	0.0245893	0	15 nt	0.122947	0.0245893	0.0983573
		440674		16 nt	0.467197	0.196715	0.270483	16 nt	0	0	0	16 nt	0	0	0	16 nt	0	0	0	16 nt	0.073768	0.0491787	0.0245893	16 nt	0.0245893	0.0245893	0	16 nt	0	0	0	16 nt	0.36884	0.122947	0.245893
		901962		17 nt	0.540965	0.344251	0.196715	17 nt	0.0245893	0.0245893	0	17 nt	0.0245893	0	0.0245893	17 nt	0	0	0	17 nt	0.147536	0.0983573	0.0491787	17 nt	0.0491787	0.0491787	0	17 nt	0.0491787	0.0491787	0	17 nt	0.245893	0.122947	0.122947
		1368758		18 nt	0.614733	0.245893	0.36884	18 nt	0.0245893	0	0.0245893	18 nt	0	0	0	18 nt	0.0245893	0	0.0245893	18 nt	0.221304	0.0983573	0.122947	18 nt	0.0245893	0	0.0245893	18 nt	0.0245893	0.0245893	0	18 nt	0.295072	0.122947	0.172125
		1519792		19 nt	1.1557	0.540965	0.614733	19 nt	0.0245893	0	0.0245893	19 nt	0	0	0	19 nt	0	0	0	19 nt	0.270483	0.172125	0.0983573	19 nt	0.073768	0.0491787	0.0245893	19 nt	0	0	0	19 nt	0.786859	0.319661	0.467197
		2445118		20 nt	1.18029	0.491787	0.688501	20 nt	0	0	0	20 nt	0	0	0	20 nt	0.0491787	0	0.0491787	20 nt	0.245893	0.0983573	0.147536	20 nt	0.172125	0.0983573	0.073768	20 nt	0.073768	0.0491787	0.0245893	20 nt	0.639323	0.245893	0.393429
		13382572		21 nt	16.2044	7.57352	8.63086	21 nt	1.49995	0.639323	0.860627	21 nt	0.344251	0.0491787	0.295072	21 nt	0.295072	0.172125	0.122947	21 nt	5.08999	1.69666	3.39333	21 nt	1.45077	0.934395	0.516376	21 nt	0.614733	0.196715	0.418019	21 nt	6.9096	3.88511	3.02449
		8084318		22 nt	4.25396	2.70483	1.54913	22 nt	0.319661	0.147536	0.172125	22 nt	0	0	0	22 nt	0.0983573	0	0.0983573	22 nt	1.74584	1.32782	0.418019	22 nt	0.442608	0.245893	0.196715	22 nt	0.073768	0.0245893	0.0491787	22 nt	1.57372	0.958984	0.614733
		1788906		23 nt	1.57372	0.762269	0.811448	23 nt	0.147536	0.073768	0.073768	23 nt	0	0	0	23 nt	0	0	0	23 nt	0.639323	0.196715	0.442608	23 nt	0.122947	0.0491787	0.073768	23 nt	0	0	0	23 nt	0.663912	0.442608	0.221304
		3555904		24 nt	11.3849	5.82767	5.55719	24 nt	1.32782	0.639323	0.688501	24 nt	0.221304	0.0245893	0.196715	24 nt	0.0983573	0.073768	0.0245893	24 nt	3.71299	1.67207	2.04091	24 nt	0.934395	0.590144	0.344251	24 nt	0.122947	0.0491787	0.073768	24 nt	4.96705	2.77859	2.18845
		1282092		25 nt	0.614733	0.393429	0.221304	25 nt	0.0245893	0	0.0245893	25 nt	0	0	0	25 nt	0	0	0	25 nt	0.221304	0.122947	0.0983573	25 nt	0.0491787	0.0245893	0.0245893	25 nt	0.0245893	0	0.0245893	25 nt	0.295072	0.245893	0.0491787
		1074635		26 nt	0.0491787	0.0491787	0	26 nt	0	0	0	26 nt	0	0	0	26 nt	0.0245893	0.0245893	0	26 nt	0	0	0	26 nt	0	0	0	26 nt	0	0	0	26 nt	0.0245893	0.0245893	0
		1282198		27 nt	0	0	0	27 nt	0	0	0	27 nt	0	0	0	27 nt	0	0	0	27 nt	0	0	0	27 nt	0	0	0	27 nt	0	0	0	27 nt	0	0	0
		1115968		28 nt	0	0	0	28 nt	0	0	0	28 nt	0	0	0	28 nt	0	0	0	28 nt	0	0	0	28 nt	0	0	0	28 nt	0	0	0	28 nt	0	0	0
		890127		29 nt	0.122947	0.0983573	0.0245893	29 nt	0	0	0	29 nt	0	0	0	29 nt	0	0	0	29 nt	0.0245893	0.0245893	0	29 nt	0	0	0	29 nt	0	0	0	29 nt	0.0983573	0.073768	0.0245893
		671932		30 nt	0	0	0	30 nt	0	0	0	30 nt	0	0	0	30 nt	0	0	0	30 nt	0	0	0	30 nt	0	0	0	30 nt	0	0	0	30 nt	0	0	0
		383164		31 nt	0	0	0	31 nt	0	0	0	31 nt	0	0	0	31 nt	0	0	0	31 nt	0	0	0	31 nt	0	0	0	31 nt	0	0	0	31 nt	0	0	0
		198602		32 nt	0.0245893	0.0245893	0	32 nt	0	0	0	32 nt	0	0	0	32 nt	0	0	0	32 nt	0.0245893	0.0245893	0	32 nt	0	0	0	32 nt	0	0	0	32 nt	0	0	0
		79935		33 nt	0	0	0	33 nt	0	0	0	33 nt	0	0	0	33 nt	0	0	0	33 nt	0	0	0	33 nt	0	0	0	33 nt	0	0	0	33 nt	0	0	0
		35541		34 nt	0	0	0	34 nt	0	0	0	34 nt	0	0	0	34 nt	0	0	0	34 nt	0	0	0	34 nt	0	0	0	34 nt	0	0	0	34 nt	0	0	0
ADVT-5 Cavendish BBTV					total	forward	reverse		total	forward	reverse		total	forward	reverse		total	forward	reverse		total	forward	reverse		total	forward	reverse		total	forward	reverse		total	forward	reverse
	35280381	29883183	1000000	15-34 nt	34502.5	17797.8	16704.7	15-34 nt	6.22424	2.81095	3.41329	15-34 nt	352.908	110.33	242.578	15-34 nt	698.821	317.67	381.151	15-34 nt	13523	6007.59	7515.4	15-34 nt	2575.46	1594.14	981.321	15-34 nt	1301.77	577.75	724.019	15-34 nt	16044.3	9187.51	6856.83
		103445		15 nt	13.352	5.58843	7.76356	15 nt	0.0669273	0.0334636	0.0334636	15 nt	0.133855	0.0669273	0.0669273	15 nt	0.401564	0.3681	0.0334636	15 nt	6.15731	2.47631	3.681	15 nt	0.903518	0.7362	0.167318	15 nt	0.635809	0.334636	0.301173	15 nt	5.05301	1.57279	3.48022
		128242		16 nt	27.9756	7.06083	20.9148	16 nt	0	0	0	16 nt	0.167318	0	0.167318	16 nt	0.301173	0.301173	0	16 nt	5.11994	2.40938	2.71055	16 nt	0.870055	0.635809	0.234245	16 nt	0.468491	0.435027	0.0334636	16 nt	21.0486	3.27944	17.7692
		150290		17 nt	26.9048	16.9995	9.90524	17 nt	0.133855	0.0669273	0.0669273	17 nt	0.301173	0.200782	0.100391	17 nt	0.635809	0.535418	0.100391	17 nt	8.93479	5.58843	3.34636	17 nt	1.8405	1.50586	0.334636	17 nt	1.37201	0.903518	0.468491	17 nt	13.6866	8.19859	5.48804
		503194		18 nt	103.369	62.9786	40.3906	18 nt	0.0669273	0	0.0669273	18 nt	0.669273	0.401564	0.267709	18 nt	3.3129	2.91134	0.401564	18 nt	38.6505	28.4106	10.2399	18 nt	7.29507	5.05301	2.24206	18 nt	5.72228	4.28335	1.43894	18 nt	47.6522	21.9187	25.7335
		1117290		19 nt	577.281	261.987	315.294	19 nt	0.267709	0.133855	0.133855	19 nt	2.97826	1.20469	1.77357	19 nt	11.4446	7.362	4.08256	19 nt	167.117	106.682	60.4353	19 nt	24.9304	16.3637	8.56669	19 nt	20.9482	12.917	8.03127	19 nt	349.595	117.324	232.271
		1701044		20 nt	956.725	437.37	519.356	20 nt	0.100391	0.0334636	0.0669273	20 nt	13.2516	4.48413	8.76747	20 nt	19.0408	10.1395	8.90133	20 nt	358.161	145.031	213.13	20 nt	68.9686	37.5797	31.3889	20 nt	44.8413	24.2277	20.6136	20 nt	452.361	215.874	236.488
		11120423		21 nt	14680	6700.59	7979.44	21 nt	2.44285	0.936982	1.50586	21 nt	150.285	36.6092	113.676	21 nt	339.857	147.173	192.684	21 nt	5243.05	1708.32	3534.73	21 nt	1183.21	796.535	386.672	21 nt	541.14	196.231	344.91	21 nt	7220.05	3814.79	3405.26
		4714728		22 nt	4306.37	2840.36	1466.01	22 nt	0.501955	0.200782	0.301173	22 nt	50.4966	20.279	30.2177	22 nt	154.401	27.6075	126.794	22 nt	1831.53	1361.13	470.398	22 nt	285.244	136.23	149.014	22 nt	141.585	48.8904	92.6943	22 nt	1842.61	1246.02	596.59
		1480870		23 nt	1681.75	927.077	754.672	23 nt	0.301173	0.100391	0.200782	23 nt	16.4976	4.95262	11.545	23 nt	25.265	14.6905	10.5745	23 nt	557.504	237.558	319.946	23 nt	70.7421	39.9556	30.7865	23 nt	47.418	23.1903	24.2277	23 nt	964.02	606.629	357.392
		2714579		24 nt	11390.9	5947.69	5443.2	24 nt	2.30899	1.27162	1.03737	24 nt	108.656	39.9221	68.7343	24 nt	121.306	85.8008	35.5049	24 nt	5007.3	2144.42	2862.88	24 nt	901.678	537.192	364.486	24 nt	448.413	222.834	225.578	24 nt	4801.23	2916.26	1884.97
		1087672		25 nt	457.113	359.399	97.7138	25 nt	0.0334636	0.0334636	0	25 nt	8.16513	1.30508	6.86005	25 nt	6.86005	6.12385	0.7362	25 nt	199.008	174.513	24.4954	25 nt	14.6236	9.90524	4.71837	25 nt	16.6649	12.5154	4.14949	25 nt	211.758	155.004	56.7543
		941258		26 nt	61.0042	51.8352	9.16904	26 nt	0	0	0	26 nt	0.133855	0.0334636	0.100391	26 nt	3.44675	3.17905	0.267709	26 nt	22.0191	19.3085	2.71055	26 nt	2.97826	2.34245	0.635809	26 nt	5.35418	5.18686	0.167318	26 nt	27.0721	21.7848	5.28725
		960807		27 nt	49.8608	43.4023	6.45848	27 nt	0	0	0	27 nt	0.200782	0.200782	0	27 nt	3.48022	3.17905	0.301173	27 nt	20.3459	19.1077	1.23815	27 nt	3.14558	2.87787	0.267709	27 nt	5.28725	4.95262	0.334636	27 nt	17.4011	13.0843	4.31681
		895916		28 nt	48.5223	42.0973	6.42502	28 nt	0	0	0	28 nt	0.334636	0.200782	0.133855	28 nt	2.40938	2.27553	0.133855	28 nt	19.6766	18.1708	1.50586	28 nt	3.11212	2.71055	0.401564	28 nt	5.42111	5.28725	0.133855	28 nt	17.5684	13.4524	4.11603
		741903		29 nt	48.288	41.5953	6.69273	29 nt	0	0	0	29 nt	0.301173	0.234245	0.0669273	29 nt	2.9448	2.74402	0.200782	29 nt	16.2633	15.2594	1.00391	29 nt	2.5767	2.14167	0.435027	29 nt	5.8896	5.38765	0.501955	29 nt	20.3124	15.8283	4.48413
		623630		30 nt	42.0638	28.4776	13.5862	30 nt	0	0	0	30 nt	0.200782	0.100391	0.100391	30 nt	2.34245	2.2086	0.133855	30 nt	13.9543	12.2477	1.70665	30 nt	2.07475	1.60625	0.468491	30 nt	5.25379	5.08647	0.167318	30 nt	18.2377	7.22815	11.0095
		520006		31 nt	21.2159	16.6649	4.55105	31 nt	0	0	0	31 nt	0.133855	0.133855	0	31 nt	0.936982	0.803127	0.133855	31 nt	6.86005	5.75575	1.1043	31 nt	0.970445	0.568882	0.401564	31 nt	3.27944	3.04519	0.234245	31 nt	9.03518	6.35809	2.67709
		251388		32 nt	6.12385	3.81485	2.30899	32 nt	0	0	0	32 nt	0	0	0	32 nt	0.234245	0.0669273	0.167318	32 nt	0.936982	0.803127	0.133855	32 nt	0.267709	0.167318	0.100391	32 nt	1.27162	1.23815	0.0334636	32 nt	3.41329	1.53933	1.87396
		92354		33 nt	2.17514	1.70665	0.468491	33 nt	0	0	0	33 nt	0	0	0	33 nt	0.0669273	0.0669273	0	33 nt	0.133855	0.133855	0	33 nt	0.0334636	0.0334636	0	33 nt	0.535418	0.535418	0	33 nt	1.40547	0.936982	0.468491
		34144		34 nt	1.50586	1.1043	0.401564	34 nt	0	0	0	34 nt	0	0	0	34 nt	0.133855	0.133855	0	34 nt	0.267709	0.267709	0	34 nt	0	0	0	34 nt	0.267709	0.267709	0	34 nt	0.836591	0.435027	0.401564
ADVT-6 Cavendish BBTV					total	forward	reverse		total	forward	reverse		total	forward	reverse		total	forward	reverse		total	forward	reverse		total	forward	reverse		total	forward	reverse		total	forward	reverse
	38057990	35454306	1000000	15-34 nt	25783	12974.5	12808.5	15-34 nt	3.49746	1.46668	2.03078	15-34 nt	743.633	247.107	496.526	15-34 nt	240.62	115.247	125.373	15-34 nt	9862.3	4525.06	5337.24	15-34 nt	1886.96	1216.24	670.722	15-34 nt	623.591	238.138	385.454	15-34 nt	12422.4	6631.24	5791.2
		375547		15 nt	37.1746	19.3206	17.854	15 nt	0.0282053	0	0.0282053	15 nt	0.676928	0.507696	0.169232	15 nt	0.42308	0.366669	0.0564106	15 nt	12.3821	8.34877	4.03336	15 nt	2.48207	1.74873	0.733338	15 nt	0.676928	0.42308	0.253848	15 nt	20.5053	7.92569	12.5796
		1947325		16 nt	181.981	70.88	111.101	16 nt	0.0564106	0.0282053	0.0282053	16 nt	3.04617	2.22822	0.817954	16 nt	1.24103	0.987186	0.253848	16 nt	33.6489	23.8335	9.81545	16 nt	10.5206	6.3462	4.17439	16 nt	2.39745	1.38206	1.01539	16 nt	131.07	36.0746	94.9955
		1463352		17 nt	211.23	94.3186	116.911	17 nt	0	0	0	17 nt	3.94874	2.1436	1.80514	17 nt	0.817954	0.366669	0.451285	17 nt	49.0773	29.2207	19.8565	17 nt	9.33596	6.03594	3.30002	17 nt	2.93335	1.86155	1.0718	17 nt	145.116	54.6901	90.4263
		1334849		18 nt	192.36	81.1185	111.242	18 nt	0	0	0	18 nt	3.52566	1.46668	2.05899	18 nt	1.52309	0.705133	0.817954	18 nt	52.208	28.9669	23.2412	18 nt	13.2001	8.06672	5.13337	18 nt	4.93593	2.90515	2.03078	18 nt	116.967	39.008	77.9595
		1399341		19 nt	553.445	187.594	365.851	19 nt	0	0	0	19 nt	7.58723	2.82053	4.7667	19 nt	4.7949	1.52309	3.27182	19 nt	131.634	75.1672	56.467	19 nt	22.4796	13.9052	8.57442	19 nt	7.36159	2.62309	4.73849	19 nt	379.587	91.5545	288.033
		1798327		20 nt	779.257	284.507	494.749	20 nt	0.197437	0.084616	0.112821	20 nt	22.7053	7.19236	15.5129	20 nt	5.55645	2.36925	3.1872	20 nt	262.45	96.1519	166.299	20 nt	44.3952	23.4104	20.9848	20 nt	18.6719	9.58981	9.08211	20 nt	425.28	145.709	279.571
		14095687		21 nt	9648.93	4213.34	5435.59	21 nt	1.52309	0.620517	0.90257	21 nt	263.24	63.1235	200.117	21 nt	114.485	47.949	66.5363	21 nt	3809.69	1287.71	2521.98	21 nt	844.044	574.119	269.925	21 nt	280.192	100.665	179.527	21 nt	4335.75	2139.15	2196.6
		5524281		22 nt	2669.49	1770.76	898.734	22 nt	0.366669	0.112821	0.253848	22 nt	88.3955	48.4849	39.9105	22 nt	35.2566	6.62825	28.6284	22 nt	1377.07	1010.4	366.669	22 nt	177.863	98.4366	79.4262	22 nt	57.9337	20.4489	37.4849	22 nt	932.609	586.248	346.361
		1286040		23 nt	1367.93	690.015	677.915	23 nt	0.0282053	0.0282053	0	23 nt	35.0592	12.4385	22.6207	23 nt	11.1693	6.79748	4.37182	23 nt	447.59	180.288	267.302	23 nt	55.8183	32.7464	23.072	23 nt	24.0873	9.58981	14.4975	23 nt	794.177	448.126	346.051
		3142974		24 nt	9738.45	5270.7	4467.75	24 nt	1.29744	0.592312	0.705133	24 nt	298.525	102.526	195.999	24 nt	62.9825	45.7208	17.2617	24 nt	3537.76	1658.02	1879.74	24 nt	694.782	443.557	251.225	24 nt	217.914	84.7288	133.186	24 nt	4925.18	2935.55	1989.63
		895453		25 nt	365.485	263.804	101.68	25 nt	0	0	0	25 nt	16.2745	3.77951	12.495	25 nt	1.74873	1.32565	0.42308	25 nt	139.391	119.252	20.1386	25 nt	10.6898	6.96671	3.7231	25 nt	5.50004	3.07438	2.42566	25 nt	191.881	129.406	62.4748
		699251		26 nt	17.9104	14.018	3.89233	26 nt	0	0	0	26 nt	0.366669	0.169232	0.197437	26 nt	0.507696	0.394874	0.112821	26 nt	4.65388	3.89233	0.761544	26 nt	0.620517	0.507696	0.112821	26 nt	0.310259	0.197437	0.112821	26 nt	11.4514	8.85647	2.59489
		708674		27 nt	9.22314	6.93851	2.28463	27 nt	0	0	0	27 nt	0.084616	0.084616	0	27 nt	0.084616	0.084616	0	27 nt	3.04617	2.56668	0.47949	27 nt	0.47949	0.282053	0.197437	27 nt	0.310259	0.282053	0.0282053	27 nt	5.21798	3.63849	1.5795
		476870		28 nt	5.64106	3.66669	1.97437	28 nt	0	0	0	28 nt	0.112821	0.0564106	0.0564106	28 nt	0.0282053	0.0282053	0	28 nt	1.29744	0.930776	0.366669	28 nt	0.197437	0.0564106	0.141027	28 nt	0.197437	0.197437	0	28 nt	3.80772	2.39745	1.41027
		184185		29 nt	2.93335	2.31284	0.620517	29 nt	0	0	0	29 nt	0	0	0	29 nt	0	0	0	29 nt	0.338464	0.253848	0.084616	29 nt	0	0	0	29 nt	0.084616	0.084616	0	29 nt	2.51027	1.97437	0.535901
		63614		30 nt	1.18462	0.930776	0.253848	30 nt	0	0	0	30 nt	0.084616	0.084616	0	30 nt	0	0	0	30 nt	0	0	0	30 nt	0.0564106	0.0564106	0	30 nt	0.084616	0.084616	0	30 nt	0.958981	0.705133	0.253848
		34793		31 nt	0.338464	0.225643	0.112821	31 nt	0	0	0	31 nt	0	0	0	31 nt	0	0	0	31 nt	0.0282053	0.0282053	0	31 nt	0	0	0	31 nt	0	0	0	31 nt	0.310259	0.197437	0.112821
		15457		32 nt	0.0564106	0.0282053	0.0282053	32 nt	0	0	0	32 nt	0	0	0	32 nt	0	0	0	32 nt	0	0	0	32 nt	0	0	0	32 nt	0	0	0	32 nt	0.0564106	0.0282053	0.0282053
		5670		33 nt	0.0282053	0.0282053	0	33 nt	0	0	0	33 nt	0	0	0	33 nt	0	0	0	33 nt	0.0282053	0.0282053	0	33 nt	0	0	0	33 nt	0	0	0	33 nt	0	0	0
		2616		34 nt	0	0	0	34 nt	0	0	0	34 nt	0	0	0	34 nt	0	0	0	34 nt	0	0	0	34 nt	0	0	0	34 nt	0	0	0	34 nt	0	0	0
ADVT-8 Cavendish BBTV + alpha					total	forward	reverse		total	forward	reverse		total	forward	reverse		total	forward	reverse		total	forward	reverse		total	forward	reverse		total	forward	reverse		total	forward	reverse
	37636470	35391393	1000000	15-34 nt	15042.5	7764.6	7277.87	15-34 nt	4907.27	2151.31	2755.95	15-34 nt	96.1533	30.4029	65.7504	15-34 nt	208.299	100.928	107.371	15-34 nt	3248.67	1717.79	1530.88	15-34 nt	1490.19	960.714	529.479	15-34 nt	152.41	68.6608	83.7492	15-34 nt	4939.48	2734.79	2204.69
		107831		15 nt	17.1228	9.60686	7.51595	15 nt	3.27763	1.75184	1.52579	15 nt	0.197788	0.0565109	0.141277	15 nt	0.452087	0.367321	0.0847664	15 nt	3.72972	2.45822	1.2715	15 nt	1.61056	1.18673	0.423832	15 nt	0.197788	0.141277	0.0565109	15 nt	7.65723	3.64495	4.01227
		707054		16 nt	114.124	74.0858	40.038	16 nt	16.2469	8.98524	7.26165	16 nt	0.791153	0.536854	0.254299	16 nt	1.49754	1.18673	0.31081	16 nt	24.0171	18.6769	5.34028	16 nt	10.0872	7.20514	2.88206	16 nt	1.46928	0.791153	0.678131	16 nt	60.0146	36.7038	23.3108
		1146952		17 nt	306.204	181.202	125.002	17 nt	47.5822	19.7788	27.8034	17 nt	1.80835	1.15847	0.649876	17 nt	2.28869	1.61056	0.678131	17 nt	66.9937	49.221	17.7727	17 nt	25.769	17.5184	8.25059	17 nt	3.70146	2.71252	0.988941	17 nt	158.061	89.2025	68.8585
		1338989		18 nt	293.461	147.126	146.335	18 nt	55.9458	25.9103	30.0356	18 nt	1.61056	0.678131	0.93243	18 nt	2.88206	1.69533	1.18673	18 nt	69.5367	46.452	23.0847	18 nt	32.296	15.2014	17.0946	18 nt	3.95576	2.57125	1.38452	18 nt	127.234	54.6178	72.6165
		1435649		19 nt	420.017	194.087	225.931	19 nt	70.2996	34.6977	35.6019	19 nt	2.76903	0.904175	1.86486	19 nt	4.97296	2.42997	2.54299	19 nt	89.146	54.5048	34.6412	19 nt	43.5699	30.4594	13.1105	19 nt	5.11424	2.76903	2.3452	19 nt	204.146	68.3217	135.824
		1980853		20 nt	573.953	247.094	326.859	20 nt	111.383	41.2247	70.1583	20 nt	3.19287	0.93243	2.26044	20 nt	6.10318	3.22112	2.88206	20 nt	130.766	59.8733	70.8929	20 nt	55.748	32.1547	23.5933	20 nt	7.14863	3.871	3.27763	20 nt	259.611	105.817	153.794
		9808779		21 nt	6989.07	3268.48	3720.59	21 nt	2330.59	925.394	1405.2	21 nt	44.2198	9.71988	34.4999	21 nt	104.884	46.2542	58.6301	21 nt	1409.52	572.427	837.096	21 nt	763.039	509.333	253.706	21 nt	78.9457	30.6854	48.2603	21 nt	2257.87	1174.66	1083.2
		6932253		22 nt	1596.86	1043.39	553.468	22 nt	378.99	208.243	170.748	22 nt	12.0368	5.199	6.83782	22 nt	38.9078	8.39187	30.5159	22 nt	521.031	408.376	112.655	22 nt	132.744	73.2381	59.506	22 nt	16.4164	5.50981	10.9066	22 nt	496.731	334.432	162.299
		1455201		23 nt	510.068	298.745	211.323	23 nt	126.387	66.0613	60.3254	23 nt	3.47542	1.13022	2.3452	23 nt	6.41399	4.26657	2.14741	23 nt	106.89	57.4999	49.3905	23 nt	33.398	19.6941	13.7039	23 nt	4.6339	2.74078	1.89312	23 nt	228.869	147.352	81.517
		2000305		24 nt	3944.32	2095.51	1848.81	24 nt	1722.59	794.317	928.277	24 nt	23.2542	9.12651	14.1277	24 nt	33.4262	25.6277	7.79851	24 nt	751.708	382.946	368.762	24 nt	375.204	242.601	132.603	24 nt	22.3783	9.40907	12.9693	24 nt	1015.76	631.481	384.274
		1061568		25 nt	126.782	94.345	32.4373	25 nt	22.7456	13.4213	9.3243	25 nt	1.80835	0.339065	1.46928	25 nt	1.86486	1.66707	0.197788	25 nt	32.8894	28.3967	4.49262	25 nt	5.82062	3.95576	1.86486	25 nt	1.69533	1.41277	0.282555	25 nt	59.9581	45.1522	14.8059
		975189		26 nt	27.6903	21.0786	6.61178	26 nt	3.47542	1.92137	1.55405	26 nt	0.31081	0.197788	0.113022	26 nt	0.960686	0.93243	0.0282555	26 nt	7.71374	6.66829	1.04545	26 nt	2.0909	1.44103	0.649876	26 nt	1.32801	1.18673	0.141277	26 nt	11.8108	8.73094	3.07984
		1132030		27 nt	24.7518	18.7616	5.99016	27 nt	3.6167	1.80835	1.80835	27 nt	0.226044	0.141277	0.0847664	27 nt	0.875919	0.734642	0.141277	27 nt	7.40293	6.58352	0.819408	27 nt	1.89312	1.49754	0.395576	27 nt	0.960686	0.791153	0.169533	27 nt	9.77639	7.20514	2.57125
		1140630		28 nt	21.5307	15.8231	5.7076	28 nt	3.1081	1.61056	1.49754	28 nt	0.0565109	0.0565109	0	28 nt	0.649876	0.536854	0.113022	28 nt	6.49876	5.73586	0.762897	28 nt	1.52579	1.13022	0.395576	28 nt	0.988941	0.904175	0.0847664	28 nt	8.70268	5.84888	2.8538
		929321		29 nt	23.4238	17.914	5.50981	29 nt	3.67321	1.8366	1.8366	29 nt	0.0282555	0.0282555	0	29 nt	0.508598	0.395576	0.113022	29 nt	6.80957	5.90539	0.904175	29 nt	1.89312	1.49754	0.395576	29 nt	0.875919	0.734642	0.141277	29 nt	9.63511	7.51595	2.11916
		763037		30 nt	21.8697	15.5405	6.32922	30 nt	2.26044	1.35626	0.904175	30 nt	0.169533	0.113022	0.0565109	30 nt	0.649876	0.649876	0	30 nt	6.32922	5.62284	0.706386	30 nt	1.89312	1.52579	0.367321	30 nt	0.875919	0.819408	0.0565109	30 nt	9.69162	5.4533	4.23832
		959627		31 nt	14.9754	11.4717	3.50368	31 nt	2.17567	1.55405	0.62162	31 nt	0.141277	0.0847664	0.0565109	31 nt	0.480343	0.480343	0	31 nt	4.77517	4.21006	0.565109	31 nt	0.819408	0.593365	0.226044	31 nt	0.847664	0.819408	0.0282555	31 nt	5.73586	3.72972	2.00614
		839660		32 nt	9.63511	6.32922	3.30589	32 nt	1.8366	0.875919	0.960686	32 nt	0.0565109	0	0.0565109	32 nt	0.395576	0.395576	0	32 nt	2.14741	1.63882	0.508598	32 nt	0.508598	0.282555	0.226044	32 nt	0.367321	0.339065	0.0282555	32 nt	4.32308	2.79729	1.52579
		523597		33 nt	4.32308	2.76903	1.55405	33 nt	0.706386	0.367321	0.339065	33 nt	0	0	0	33 nt	0.0847664	0.0847664	0	33 nt	0.565109	0.452087	0.113022	33 nt	0.254299	0.169533	0.0847664	33 nt	0.367321	0.31081	0.0565109	33 nt	2.3452	1.38452	0.960686
		152868		34 nt	2.28869	1.24324	1.04545	34 nt	0.367321	0.197788	0.169533	34 nt	0	0	0	34 nt	0	0	0	34 nt	0.197788	0.141277	0.0565109	34 nt	0.0282555	0.0282555	0	34 nt	0.141277	0.141277	0	34 nt	1.55405	0.734642	0.819408
ADVT-9 Cavendish BBTV + alpha					total	forward	reverse		total	forward	reverse		total	forward	reverse		total	forward	reverse		total	forward	reverse		total	forward	reverse		total	forward	reverse		total	forward	reverse
	35861843	32478762	1000000	15-34 nt	16521.8	8914.9	7606.91	15-34 nt	4847.32	2317.45	2529.87	15-34 nt	157.703	59.3311	98.372	15-34 nt	332.186	162.229	169.957	15-34 nt	4239.02	2327.21	1911.8	15-34 nt	1538.08	1006.84	531.239	15-34 nt	314.852	134.888	179.964	15-34 nt	5092.65	2906.95	2185.71
		1513014		15 nt	319.44	140.954	178.486	15 nt	63.3029	31.867	31.4359	15 nt	2.61709	1.63184	0.985259	15 nt	5.57287	3.69472	1.87815	15 nt	62.5024	38.6098	23.8925	15 nt	20.6289	11.6384	8.99049	15 nt	5.84998	3.78709	2.06289	15 nt	158.965	49.7248	109.241
		2315295		16 nt	304.784	160.259	144.525	16 nt	43.3822	19.8899	23.4923	16 nt	3.10972	1.63184	1.47789	16 nt	4.31051	3.07894	1.23157	16 nt	67.0592	46.9845	20.0747	16 nt	21.6757	12.9007	8.77497	16 nt	5.72682	3.14051	2.58631	16 nt	159.52	72.6321	86.8875
		1576942		17 nt	241.081	138.213	102.867	17 nt	35.6541	12.9007	22.7533	17 nt	1.75499	1.04684	0.708155	17 nt	3.26367	2.33999	0.923681	17 nt	57.1142	41.2269	15.8873	17 nt	16.9341	11.3613	5.57287	17 nt	6.31182	4.89551	1.41631	17 nt	120.048	64.4421	55.6056
		1538459		18 nt	213.955	115.121	98.8338	18 nt	36.4238	18.6583	17.7655	18 nt	1.29315	0.800523	0.49263	18 nt	2.92499	2.09368	0.831312	18 nt	52.8653	34.8228	18.0426	18 nt	20.1978	9.97575	10.2221	18 nt	5.41893	3.78709	1.63184	18 nt	94.8312	44.9832	49.848
		1532063		19 nt	371.042	171.712	199.33	19 nt	54.4356	27.5257	26.9099	19 nt	2.61709	1.23157	1.38552	19 nt	5.44972	3.29446	2.15525	19 nt	80.237	51.4798	28.7573	19 nt	31.1588	22.4454	8.71339	19 nt	5.88077	3.4792	2.40157	19 nt	191.263	62.2561	129.007
		1885497		20 nt	516.153	229.381	286.772	20 nt	96.7401	34.1762	62.564	20 nt	5.94234	2.27841	3.66393	20 nt	9.02128	5.11103	3.91025	20 nt	136.058	63.7955	72.2626	20 nt	44.9217	26.2017	18.7199	20 nt	13.7936	8.22076	5.57287	20 nt	209.675	89.597	120.078
		7636308		21 nt	6795.43	3201.63	3593.79	21 nt	2074.22	812.469	1261.75	21 nt	66.4434	17.3344	49.109	21 nt	163.276	70.1074	93.1686	21 nt	1537.59	604.549	933.04	21 nt	723.519	501.836	221.683	21 nt	160.782	59.7621	101.02	21 nt	2069.6	1135.57	934.026
		5620881		22 nt	1851.67	1262.73	588.939	22 nt	379.078	210.753	168.325	22 nt	22.0452	12.0386	10.0065	22 nt	61.6095	13.7321	47.8774	22 nt	711.018	577.485	133.533	22 nt	141.323	81.992	59.3311	22 nt	33.1909	11.7923	21.3986	22 nt	503.406	354.94	148.466
		1523823		23 nt	621.545	378.401	243.144	23 nt	137.875	76.6655	61.2092	23 nt	6.09629	2.70946	3.38683	23 nt	11.546	7.97444	3.57156	23 nt	158.411	87.2262	71.185	23 nt	38.9177	25.0625	13.8552	23 nt	9.79101	4.40288	5.38814	23 nt	258.908	174.36	84.5476
		2133031		24 nt	5046.25	2927.67	2118.58	24 nt	1892.44	1050.5	841.935	24 nt	42.4277	17.9194	24.5083	24 nt	58.1919	44.6446	13.5473	24 nt	1292.54	705.723	586.814	24 nt	467.475	295.27	172.205	24 nt	60.7782	25.1857	35.5925	24 nt	1232.41	788.423	443.982
		1169338		25 nt	166.293	128.238	38.0556	25 nt	25.4012	16.5339	8.86733	25 nt	2.80183	0.431051	2.37078	25 nt	3.54078	3.04815	0.49263	25 nt	61.1477	54.8358	6.31182	25 nt	7.11234	5.04945	2.06289	25 nt	2.77104	2.18604	0.584998	25 nt	63.5184	46.1532	17.3652
		1089343		26 nt	25.1241	21.0907	4.0334	26 nt	2.18604	1.53947	0.646576	26 nt	0.153947	0	0.153947	26 nt	1.35473	1.17	0.184736	26 nt	8.43628	7.69734	0.738944	26 nt	1.35473	1.01605	0.338683	26 nt	1.41631	1.29315	0.123157	26 nt	10.2221	8.3747	1.84736
		1120741		27 nt	21.7681	18.0118	3.7563	27 nt	2.37078	1.47789	0.892891	27 nt	0.153947	0.0615787	0.0923681	27 nt	1.35473	1.29315	0.0615787	27 nt	7.78971	7.05076	0.738944	27 nt	1.57026	1.17	0.400262	27 nt	1.13921	1.07763	0.0615787	27 nt	7.38944	5.88077	1.50868
		901763		28 nt	15.5794	12.5928	2.98657	28 nt	1.69341	1.01605	0.677366	28 nt	0.215525	0.184736	0.0307894	28 nt	0.615787	0.523419	0.0923681	28 nt	4.95709	4.67998	0.277104	28 nt	0.738944	0.523419	0.215525	28 nt	0.95447	0.923681	0.0307894	28 nt	6.40418	4.74156	1.66262
		465853		29 nt	7.08155	5.54208	1.53947	29 nt	1.20078	0.831312	0.369472	29 nt	0.0307894	0.0307894	0	29 nt	0.153947	0.123157	0.0307894	29 nt	1.13921	0.892891	0.246315	29 nt	0.153947	0.153947	0	29 nt	0.646576	0.615787	0.0307894	29 nt	3.7563	2.8942	0.862102
		219118		30 nt	2.70946	1.90894	0.800523	30 nt	0.646576	0.46184	0.184736	30 nt	0	0	0	30 nt	0	0	0	30 nt	0.123157	0.123157	0	30 nt	0.246315	0.123157	0.123157	30 nt	0.246315	0.184736	0.0615787	30 nt	1.4471	1.01605	0.431051
		122340		31 nt	1.13921	0.831312	0.307894	31 nt	0.153947	0.0923681	0.0615787	31 nt	0	0	0	31 nt	0	0	0	31 nt	0	0	0	31 nt	0.0923681	0.0923681	0	31 nt	0.123157	0.123157	0	31 nt	0.769734	0.523419	0.246315
		71154		32 nt	0.554208	0.46184	0.0923681	32 nt	0.0923681	0.0923681	0	32 nt	0	0	0	32 nt	0	0	0	32 nt	0	0	0	32 nt	0.0307894	0.0307894	0	32 nt	0.0307894	0.0307894	0	32 nt	0.400262	0.307894	0.0923681
		28457		33 nt	0.153947	0.123157	0.0307894	33 nt	0	0	0	33 nt	0	0	0	33 nt	0	0	0	33 nt	0.0307894	0.0307894	0	33 nt	0.0307894	0	0.0307894	33 nt	0	0	0	33 nt	0.0923681	0.0923681	0
		15342		34 nt	0.0615787	0.0307894	0.0307894	34 nt	0.0307894	0	0.0307894	34 nt	0	0	0	34 nt	0	0	0	34 nt	0	0	0	34 nt	0	0	0	34 nt	0	0	0	34 nt	0.0307894	0.0307894	0
ADVT-10 Cavendish BBTV + alpha					total	forward	reverse		total	forward	reverse		total	forward	reverse		total	forward	reverse		total	forward	reverse		total	forward	reverse		total	forward	reverse		total	forward	reverse
	33652483	31542483	1000000	15-34 nt	23130.6	11952.3	11178.4	15-34 nt	7042.47	3319.02	3723.45	15-34 nt	376.096	124.943	251.153	15-34 nt	326.671	167.996	158.675	15-34 nt	6087.79	3028.17	3059.62	15-34 nt	2324.29	1505.05	819.244	15-34 nt	670.873	309.139	361.734	15-34 nt	6302.45	3497.95	2804.5
		1100714		15 nt	149.386	68.2572	81.1287	15 nt	29.8328	14.1397	15.6931	15 nt	1.55346	0.919395	0.634065	15 nt	2.02901	1.36324	0.665769	15 nt	33.5421	21.7801	11.7619	15 nt	10.367	6.21384	4.15313	15 nt	3.96291	2.885	1.07791	15 nt	68.0986	20.9559	47.1428
		2196608		16 nt	209.432	93.81	115.622	16 nt	32.2739	12.5862	19.6877	16 nt	1.74368	0.855988	0.887692	16 nt	3.04351	1.58516	1.45835	16 nt	44.5431	29.9913	14.5518	16 nt	14.6152	8.24285	6.37236	16 nt	5.42126	3.20203	2.21923	16 nt	107.791	37.3465	70.4447
		1622918		17 nt	178.68	95.9341	82.7455	17 nt	25.7431	10.1768	15.5663	17 nt	1.71198	0.602362	1.10961	17 nt	2.34604	1.71198	0.634065	17 nt	43.8456	28.7549	15.0908	17 nt	12.8715	8.65499	4.21654	17 nt	6.24555	4.27994	1.9656	17 nt	85.9159	41.7532	44.1627
		1632195		18 nt	180.138	92.8272	87.3108	18 nt	36.2051	20.1633	16.0419	18 nt	2.06071	1.07791	0.982802	18 nt	3.10692	1.74368	1.36324	18 nt	45.0821	28.0574	17.0247	18 nt	16.3272	9.13054	7.19664	18 nt	6.40406	3.32884	3.07522	18 nt	70.9519	29.3255	41.6264
		1601681		19 nt	387.097	160.228	226.869	19 nt	54.3711	27.9306	26.4405	19 nt	4.37505	1.33154	3.04351	19 nt	3.77269	1.74368	2.02901	19 nt	83.982	50.4716	33.5104	19 nt	30.3083	20.5437	9.76461	19 nt	9.82802	5.57978	4.24824	19 nt	200.46	52.6274	147.832
		1832203		20 nt	575.319	232.797	342.522	20 nt	113.339	40.2315	73.1078	20 nt	10.7791	4.18483	6.59428	20 nt	7.19664	3.55077	3.64588	20 nt	148.34	62.2652	86.0744	20 nt	51.6129	29.8011	21.8119	20 nt	19.878	10.0182	9.85972	20 nt	224.174	82.7455	141.428
		7387166		21 nt	9060.29	4114.36	4945.93	21 nt	2977.44	1192.93	1784.51	21 nt	137.909	33.9225	103.987	21 nt	148.466	69.7472	78.7192	21 nt	2102.34	807.26	1295.08	21 nt	1015.84	689.007	326.829	21 nt	290.529	114.766	175.763	21 nt	2387.76	1206.72	1181.04
		4012059		22 nt	2355.87	1479.18	876.691	22 nt	621.289	336.308	284.981	22 nt	45.0186	22.224	22.7947	22 nt	56.622	14.108	42.5141	22 nt	801.3	597.987	203.313	22 nt	204.771	115.241	89.53	22 nt	66.5769	26.0918	40.4851	22 nt	560.292	367.219	193.073
		1541878		23 nt	921.107	495.364	425.743	23 nt	185.813	94.2538	91.5591	23 nt	15.9467	5.42126	10.5255	23 nt	13.569	8.36966	5.19934	23 nt	254.355	121.519	132.837	23 nt	63.4383	37.2513	26.1869	23 nt	23.8092	11.0961	12.713	23 nt	364.176	217.453	146.723
		2570556		24 nt	8810.37	4896.38	3913.99	24 nt	2922.06	1546.36	1375.7	24 nt	147.927	52.5323	95.3952	24 nt	82.0798	60.2679	21.8119	24 nt	2428.34	1192.3	1236.05	24 nt	888.516	569.454	319.062	24 nt	227.788	120.092	107.696	24 nt	2113.66	1355.38	758.279
		1215569		25 nt	240.247	172.91	67.3378	25 nt	36.3954	19.1171	17.2783	25 nt	6.40406	1.39494	5.00912	25 nt	2.44115	1.9022	0.538956	25 nt	83.982	71.586	12.396	25 nt	11.5717	8.27455	3.29714	25 nt	5.70659	3.51906	2.18753	25 nt	93.7466	67.1158	26.6308
		1129704		26 nt	21.368	18.0709	3.29714	26 nt	2.78989	1.9339	0.855988	26 nt	0.317033	0.285329	0.0317033	26 nt	0.443846	0.412143	0.0317033	26 nt	6.11873	5.38956	0.729175	26 nt	1.20472	1.07791	0.126813	26 nt	1.33154	1.26813	0.0634065	26 nt	9.16225	7.7039	1.45835
		1279007		27 nt	14.3616	11.6985	2.66308	27 nt	1.45835	0.855988	0.602362	27 nt	0.19022	0.0634065	0.126813	27 nt	0.729175	0.697472	0.0317033	27 nt	5.07252	4.69208	0.380439	27 nt	1.04621	0.729175	0.317033	27 nt	1.04621	0.919395	0.126813	27 nt	4.8189	3.74099	1.07791
		1054195		28 nt	13.1252	10.9376	2.18753	28 nt	1.71198	1.14132	0.570659	28 nt	0.126813	0.0951098	0.0317033	28 nt	0.570659	0.570659	0	28 nt	4.18483	3.8678	0.317033	28 nt	1.10961	0.951098	0.158516	28 nt	1.17302	1.10961	0.0634065	28 nt	4.24824	3.20203	1.04621
		669453		29 nt	8.40137	6.34065	2.06071	29 nt	1.0145	0.507252	0.507252	29 nt	0.0317033	0.0317033	0	29 nt	0.0951098	0.0951098	0	29 nt	2.31434	1.9022	0.412143	29 nt	0.412143	0.221923	0.19022	29 nt	0.729175	0.602362	0.126813	29 nt	3.80439	2.98011	0.824285
		325974		30 nt	3.17033	1.77538	1.39494	30 nt	0.538956	0.253626	0.285329	30 nt	0	0	0	30 nt	0.0951098	0.0634065	0.0317033	30 nt	0.348736	0.285329	0.0634065	30 nt	0.19022	0.158516	0.0317033	30 nt	0.317033	0.253626	0.0634065	30 nt	1.68027	0.760879	0.919395
		182352		31 nt	1.33154	0.824285	0.507252	31 nt	0.126813	0.0951098	0.0317033	31 nt	0	0	0	31 nt	0.0634065	0.0634065	0	31 nt	0.0317033	0	0.0317033	31 nt	0.0634065	0.0634065	0	31 nt	0	0	0	31 nt	1.04621	0.602362	0.443846
		114020		32 nt	0.697472	0.348736	0.348736	32 nt	0.0317033	0	0.0317033	32 nt	0	0	0	32 nt	0	0	0	32 nt	0	0	0	32 nt	0.0317033	0.0317033	0	32 nt	0.0951098	0.0951098	0	32 nt	0.538956	0.221923	0.317033
		49502		33 nt	0.158516	0.126813	0.0317033	33 nt	0.0317033	0.0317033	0	33 nt	0	0	0	33 nt	0	0	0	33 nt	0.0317033	0.0317033	0	33 nt	0	0	0	33 nt	0.0317033	0.0317033	0	33 nt	0.0634065	0.0317033	0.0317033
		24729		34 nt	0.0951098	0.0951098	0	34 nt	0	0	0	34 nt	0	0	0	34 nt	0	0	0	34 nt	0.0317033	0.0317033	0	34 nt	0	0	0	34 nt	0	0	0	34 nt	0.0634065	0.0634065	0
BBTV (ADVT2+5+6)					total	forward	reverse		total	forward	reverse		total	forward	reverse		total	forward	reverse		total	forward	reverse		total	forward	reverse		total	forward	reverse		total	forward	reverse
		98549603	1000000	15-34 nt	23591.6	12132	11459.6	15-34 nt	4.17049	1.90767	2.26282	15-34 nt	492.919	164.039	328.88	15-34 nt	306.191	146.282	159.909	15-34 nt	9180.05	4248.2	4931.85	15-34 nt	1750.22	1110.38	639.83	15-34 nt	622.438	240.59	381.848	15-34 nt	11235.6	6220.62	5014.98
		644831		15 nt	19.9493	9.72099	10.2284	15 nt	0.0304415	0.0101472	0.0202943	15 nt	0.304415	0.223238	0.0811774	15 nt	0.192796	0.162355	0.0304415	15 nt	7.27552	4.23137	3.04415	15 nt	1.30899	1.00457	0.304415	15 nt	0.446476	0.243532	0.202943	15 nt	10.3907	3.84578	6.54493
		2516241		16 nt	81.2383	30.6952	50.5431	16 nt	0.0304415	0.0101472	0.0202943	16 nt	1.23796	0.86251	0.375445	16 nt	0.497212	0.426181	0.0710302	16 nt	15.3831	10.5936	4.78947	16 nt	4.46476	2.80062	1.66414	16 nt	1.09589	0.659566	0.436328	16 nt	58.5289	15.3425	43.1864
		2515604		17 nt	118.265	59.9901	58.2752	17 nt	0.0405887	0.0202943	0.0202943	17 nt	2.00914	1.11619	0.892951	17 nt	0.842215	0.476917	0.365298	17 nt	30.8677	20.1624	10.7053	17 nt	5.72301	4.04872	1.67428	17 nt	1.62355	1.00457	0.618978	17 nt	77.1591	33.161	43.9981
		3206801		18 nt	155.708	74.4092	81.2992	18 nt	0.0304415	0.0101472	0.0202943	18 nt	2.47591	1.30899	1.16693	18 nt	2.02943	1.35972	0.669714	18 nt	47.2351	29.6196	17.6155	18 nt	10.5226	6.14919	4.37343	18 nt	3.88637	2.53679	1.34957	18 nt	89.5285	33.4248	56.1037
		4036423		19 nt	477.201	189.103	288.099	19 nt	0.0811774	0.0405887	0.0405887	19 nt	5.40844	2.01929	3.38916	19 nt	5.10403	2.72959	2.37444	19 nt	127.144	76.7735	50.3706	19 nt	21.2888	13.4044	7.88435	19 nt	9.35569	4.64741	4.70829	19 nt	308.819	89.4879	219.331
		5944489		20 nt	726.477	299.2	427.277	20 nt	0.131913	0.0507359	0.0811774	20 nt	16.0427	5.2055	10.8372	20 nt	7.94524	4.1299	3.81534	20 nt	256.044	102.01	154.034	20 nt	46.6364	25.8144	20.822	20 nt	21.1873	11.2532	9.93408	20 nt	378.49	150.736	227.753
		38598682		21 nt	9475.34	4299.53	5175.81	21 nt	1.65399	0.679861	0.974129	21 nt	187.743	46.3929	141.35	21 nt	146.992	66.4843	80.5077	21 nt	3603.75	1244.25	2359.5	21 nt	799.202	540.327	258.875	21 nt	278.773	98.4682	180.305	21 nt	4457.23	2302.93	2154.3
		18323327		22 nt	2682.06	1781.35	900.714	22 nt	0.345004	0.152208	0.192796	22 nt	61.6441	31.507	30.1371	22 nt	60.0408	10.5023	49.5385	22 nt	1272.98	945.351	327.632	22 nt	176.662	92.1769	84.4854	22 nt	68.0267	22.9935	45.0332	22 nt	1042.36	678.663	363.695
		4555816		23 nt	1205.88	644.488	561.392	23 nt	0.14206	0.0710302	0.0710302	23 nt	23.0036	7.95538	15.0483	23 nt	12.339	7.59009	4.74888	23 nt	395.953	170.858	225.095	23 nt	50.7866	29.2847	21.5019	23 nt	24.0691	10.6038	13.4653	23 nt	699.587	418.124	281.462
		9413457		24 nt	8208.39	4407.13	3801.26	24 nt	1.65399	0.842215	0.811774	24 nt	181.35	64.5462	116.804	24 nt	62.6284	45.7435	16.8849	24 nt	3255.85	1497.97	1757.89	24 nt	617.73	383.888	233.842	24 nt	196.886	73.8511	123.034	24 nt	3892.29	2340.29	1552
		3265217		25 nt	318.368	239.078	79.29	25 nt	0.0304415	0.0202943	0.0101472	25 nt	10.6241	2.22223	8.40186	25 nt	2.56724	2.16135	0.405887	25 nt	126.616	110.097	16.5196	25 nt	9.5282	6.37243	3.15577	25 nt	6.77831	4.55608	2.22223	25 nt	162.223	113.648	48.5745
		2715144		26 nt	31.1315	25.581	5.5505	26 nt	0	0	0	26 nt	0.345004	0.14206	0.202943	26 nt	1.13648	1.01472	0.121766	26 nt	10.1269	8.76716	1.35972	26 nt	1.46119	1.15678	0.304415	26 nt	1.76561	1.65399	0.111619	26 nt	16.2964	12.8463	3.45004
		2951679		27 nt	23.3284	19.3304	3.99799	27 nt	0	0	0	27 nt	0.152208	0.131913	0.0202943	27 nt	1.0756	0.984276	0.0913246	27 nt	9.07157	8.24965	0.821921	27 nt	1.41046	1.22781	0.182649	27 nt	1.74531	1.6134	0.131913	27 nt	9.8732	7.12332	2.74988
		2488754		28 nt	20.8119	16.9965	3.81534	28 nt	0	0	0	28 nt	0.253679	0.162355	0.0913246	28 nt	0.79148	0.700155	0.0913246	28 nt	7.92494	7.08273	0.842215	28 nt	1.22781	1.02486	0.202943	28 nt	1.73517	1.69458	0.0405887	28 nt	8.87878	6.33184	2.54694
		1816215		29 nt	20.7307	17.6561	3.07459	29 nt	0	0	0	29 nt	0.131913	0.111619	0.0202943	29 nt	0.974129	0.913246	0.060883	29 nt	6.56522	5.97669	0.588536	29 nt	1.12634	0.923393	0.202943	29 nt	1.82649	1.68443	0.14206	29 nt	10.1066	8.04671	2.05988
		1359176		30 nt	16.3674	10.1066	6.26081	30 nt	0	0	0	30 nt	0.152208	0.0913246	0.060883	30 nt	0.679861	0.639272	0.0405887	30 nt	4.65755	4.01828	0.639272	30 nt	0.730597	0.547947	0.182649	30 nt	1.6134	1.58296	0.0304415	30 nt	8.53377	3.2268	5.30697
		937963		31 nt	7.0117	5.43889	1.57281	31 nt	0	0	0	31 nt	0.0405887	0.0405887	0	31 nt	0.253679	0.213091	0.0405887	31 nt	2.16135	1.79605	0.365298	31 nt	0.314562	0.172502	0.14206	31 nt	0.994423	0.923393	0.0710302	31 nt	3.2471	2.29326	0.953834
		465447		32 nt	2.05988	1.25825	0.801627	32 nt	0	0	0	32 nt	0	0	0	32 nt	0.0710302	0.0202943	0.0507359	32 nt	0.284121	0.243532	0.0405887	32 nt	0.0811774	0.0507359	0.0304415	32 nt	0.385593	0.375445	0.0101472	32 nt	1.23796	0.568242	0.669714
		177959		33 nt	0.740744	0.568242	0.172502	33 nt	0	0	0	33 nt	0	0	0	33 nt	0.0101472	0.0101472	0	33 nt	0.0507359	0.0507359	0	33 nt	0.0101472	0.0101472	0	33 nt	0.162355	0.162355	0	33 nt	0.507359	0.334857	0.172502
		72301		34 nt	0.517506	0.39574	0.121766	34 nt	0	0	0	34 nt	0	0	0	34 nt	0.0202943	0.0202943	0	34 nt	0.101472	0.101472	0	34 nt	0	0	0	34 nt	0.0811774	0.0811774	0	34 nt	0.314562	0.192796	0.121766
BBTV+alpha (ADVT8+9+10)					total	forward	reverse		total	forward	reverse		total	forward	reverse		total	forward	reverse		total	forward	reverse		total	forward	reverse		total	forward	reverse		total	forward	reverse
		99412638	1000000	15-34 nt	18079.8	9459.45	8620.34	15-34 nt	5561.88	2574.88	2986.99	15-34 nt	204.441	69.9006	134.54	15-34 nt	282.016	137.075	144.941	15-34 nt	4484.27	2342.63	2141.64	15-34 nt	1770.73	1149.1	621.631	15-34 nt	347.4	146.179	201.222	15-34 nt	5429.06	3039.68	2389.37
		2721559		15 nt	157.646	71.0574	86.5886	15 nt	31.2536	15.5312	15.7223	15 nt	1.46863	0.905317	0.563309	15 nt	2.49465	1.69999	0.794668	15 nt	32.7524	20.6614	12.091	15 nt	10.5117	6.18634	4.32541	15 nt	3.08814	2.04199	1.04614	15 nt	76.0768	24.0311	52.0457
		5218957		16 nt	206.533	108.427	98.1062	16 nt	30.1772	13.6904	16.4868	16 nt	1.88105	1.01597	0.865081	16 nt	2.78637	1.84081	0.945554	16 nt	44.5819	31.5252	13.0567	16 nt	15.4608	9.60642	5.85439	16 nt	3.92304	2.13253	1.79052	16 nt	107.723	48.6155	59.1072
		4346812		17 nt	244.033	139.942	104.091	17 nt	36.5547	14.4851	22.0696	17 nt	1.7201	0.975731	0.744372	17 nt	2.45442	1.73016	0.724254	17 nt	56.4918	40.0955	16.3963	17 nt	18.8205	12.6946	6.12598	17 nt	5.14019	3.80233	1.33786	17 nt	122.852	66.1586	56.693
		4509643		18 nt	230.946	118.999	111.948	18 nt	43.073	21.6572	21.4158	18 nt	1.67987	0.855022	0.824845	18 nt	2.62542	1.67987	0.945554	18 nt	56.3812	36.7559	19.6253	18 nt	23.2968	11.4472	11.8496	18 nt	5.11001	3.23902	1.87099	18 nt	98.7802	43.3647	55.4155
		4569393		19 nt	392.827	175.672	217.155	19 nt	59.7912	30.1571	29.6341	19 nt	3.25914	1.15679	2.10235	19 nt	4.32541	2.384	1.9414	19 nt	84.6271	52.3173	32.3098	19 nt	35.2269	24.5743	10.6526	19 nt	6.79994	3.75204	3.0479	19 nt	198.798	61.3302	137.467
		5698553		20 nt	554.386	235.976	318.41	20 nt	106.998	38.5665	68.4319	20 nt	6.5887	2.44436	4.14434	20 nt	7.30289	3.81239	3.4905	20 nt	138.262	62.0344	76.2277	20 nt	50.7078	29.4329	21.275	20 nt	12.8756	7.12183	5.7538	20 nt	231.651	92.5637	139.087
		24832253		21 nt	7580.06	3511.78	4068.29	21 nt	2450.91	972.945	1477.96	21 nt	80.7141	19.8767	60.8373	21 nt	138.433	60.0527	78.3804	21 nt	1672.5	658.458	1014.05	21 nt	830.699	564.184	266.515	21 nt	170.18	64.7403	105.439	21 nt	2236.63	1171.52	1065.11
		16565193		22 nt	1918.58	1251.92	666.656	22 nt	455.606	249.566	206.04	22 nt	25.8418	12.8052	13.0366	22 nt	51.0498	11.3567	39.6931	22 nt	672.46	523.988	148.472	22 nt	158.179	89.5057	68.6734	22 nt	37.118	13.6301	23.488	22 nt	518.324	351.072	167.252
		4520902		23 nt	676.262	386.892	289.37	23 nt	148.794	78.4005	70.3935	23 nt	8.29874	3.01772	5.28102	23 nt	10.1295	6.76976	3.35973	23 nt	170.874	87.8359	83.0377	23 nt	44.773	27.0489	17.7241	23 nt	11.7591	5.32126	6.43781	23 nt	281.634	178.498	103.136
		6703892		24 nt	5845.49	3253.57	2591.92	24 nt	2158.16	1116.26	1041.9	24 nt	68.613	25.6406	42.9724	24 nt	54.5705	40.5783	13.9922	24 nt	1468.54	753.083	715.452	24 nt	568.439	363.757	204.682	24 nt	82.9874	33.4163	49.5712	24 nt	1444.19	920.839	523.354
		3446475		25 nt	175.43	130.104	45.3262	25 nt	27.914	16.2253	11.6887	25 nt	3.63133	0.734313	2.89702	25 nt	2.47453	2.09229	0.382245	25 nt	58.4835	50.8386	7.6449	25 nt	8.06738	5.71356	2.35383	25 nt	3.11832	2.13253	0.98579	25 nt	71.7414	52.3676	19.3738
		3194236		26 nt	24.8158	20.098	4.71771	26 nt	2.83666	1.80058	1.03609	26 nt	0.251477	0.171004	0.0804727	26 nt	0.895258	0.804727	0.0905317	26 nt	7.46384	6.5887	0.87514	26 nt	1.51892	1.15679	0.362127	26 nt	1.36804	1.25739	0.11065	26 nt	10.4816	8.31886	2.1627
		3531778		27 nt	20.4602	16.2655	4.19464	27 nt	2.51477	1.39821	1.11656	27 nt	0.201182	0.0905317	0.11065	27 nt	1.00591	0.935495	0.0704136	27 nt	6.81	6.1461	0.663899	27 nt	1.50886	1.12662	0.382245	27 nt	1.01597	0.895258	0.120709	27 nt	7.40349	5.67332	1.73016
		3096588		28 nt	16.8892	13.1875	3.70174	28 nt	2.17276	1.25739	0.915377	28 nt	0.140827	0.120709	0.0201182	28 nt	0.613604	0.55325	0.0603545	28 nt	5.29108	4.82836	0.462718	28 nt	1.13668	0.87514	0.261536	28 nt	0.995849	0.935495	0.0603545	28 nt	6.5384	4.61712	1.92128
		2064627		29 nt	13.2981	10.1798	3.11832	29 nt	2.00176	1.08638	0.915377	29 nt	0.0201182	0.0201182	0	29 nt	0.241418	0.191123	0.0502954	29 nt	3.56092	3.00767	0.55325	29 nt	0.915377	0.704136	0.211241	29 nt	0.734313	0.663899	0.0704136	29 nt	5.82421	4.50647	1.31774
		1308129		30 nt	9.69696	6.72953	2.96743	30 nt	1.18697	0.714195	0.472777	30 nt	0.0603545	0.0402363	0.0201182	30 nt	0.281654	0.261536	0.0201182	30 nt	2.40412	2.13253	0.271595	30 nt	0.814786	0.633722	0.181063	30 nt	0.482836	0.432541	0.0502954	30 nt	4.46623	2.51477	1.95146
		1264319		31 nt	6.11592	4.597	1.51892	31 nt	0.865081	0.613604	0.251477	31 nt	0.0502954	0.0301772	0.0201182	31 nt	0.171004	0.171004	0	31 nt	1.69999	1.48874	0.211241	31 nt	0.342009	0.261536	0.0804727	31 nt	0.342009	0.33195	0.0100591	31 nt	2.64554	1.69999	0.945554
		1024834		32 nt	3.80233	2.49465	1.30768	32 nt	0.673959	0.321891	0.352068	32 nt	0.0201182	0	0.0201182	32 nt	0.130768	0.130768	0	32 nt	0.784608	0.603545	0.181063	32 nt	0.201182	0.120709	0.0804727	32 nt	0.171004	0.160945	0.0100591	32 nt	1.82069	1.15679	0.663899
		601556		33 nt	1.64969	1.07632	0.573368	33 nt	0.261536	0.140827	0.120709	33 nt	0	0	0	33 nt	0.0301772	0.0301772	0	33 nt	0.2213	0.181063	0.0402363	33 nt	0.100591	0.0603545	0.0402363	33 nt	0.140827	0.120709	0.0201182	33 nt	0.895258	0.54319	0.352068
		192939		34 nt	0.865081	0.482836	0.382245	34 nt	0.140827	0.0704136	0.0704136	34 nt	0	0	0	34 nt	0	0	0	34 nt	0.0804727	0.0603545	0.0201182	34 nt	0.0100591	0.0100591	0	34 nt	0.0502954	0.0502954	0	34 nt	0.583427	0.291713	0.291713

## Sheet: (D) without mismatch 5'nt
sRNA library	Virome 5' nt %A/%C/%G/%U													Alpha 5' nt %A/%C/%G/%U													BBTV DNA-C 5' nt %A/%C/%G/%U													BBTV DNA-M 5' nt %A/%C/%G/%U
	Total					Forward				Reverse				Total					Forward				Reverse				Total					Forward				Reverse				Total					Forward				Reverse
ADVT-2 Cavendish BBTV		%A	%C	%G	%U	%A	%C	%G	%U	%A	%C	%G	%U															%A	%C	%G	%U	%A	%C	%G	%U	%A	%C	%G	%U		%A	%C	%G	%U	%A	%C	%G	%U	%A
	15-34 nt	25.2443	24.727	16.8197	33.2089	27.0168	21.864	22.0429	29.0763	23.4718	27.59	11.5966	37.3416														15-34 nt	21.6122	20.2625	9.3963	23.729	26.3811	11.5456	16.2985	20.7748	16.8433	28.9793	2.49415	26.6832	15-34 nt	18.1926	23.4757	9.27622	21.5554	33.6986	21.1679	16.0206	14.1129	2.68669
	15 nt	28.053	27.7907	18.2369	25.9195	43.5185	18.5185	17.5926	20.3704	12.5874	37.0629	18.8811	31.4685														15 nt	0	0	0	50	0	0	0	0	0	0	0	100	15 nt	0	50	0	0	0	0	0	0	0
	16 nt	14.6399	16.3807	22.9732	46.0062	22.549	20.2614	39.2157	17.9739	6.73077	12.5	6.73077	74.0385														16 nt	0	40.4762	51.1905	8.33333	0	14.2857	85.7143	0	0	66.6667	16.6667	16.6667	16 nt	18.75	56.25	18.75	6.25	37.5	12.5	37.5	12.5	0
	17 nt	14.2425	29.5742	23.7884	32.3949	20.4082	15.8406	36.346	27.4052	8.07692	43.3077	11.2308	37.3846														17 nt	25.0424	30.1358	19.7793	25.0424	29.0323	12.9032	29.0323	29.0323	21.0526	47.3684	10.5263	21.0526	17 nt	12.5	20.8333	30.2083	36.4583	25	25	43.75	6.25	0
	18 nt	19.4251	26.2224	18.5047	35.8478	31.2793	25	21.4119	22.3089	7.57098	27.4448	15.5976	49.3866														18 nt	17.3485	25.1515	11.0985	46.4015	19.697	30.303	19.697	30.303	15	20	2.5	62.5	18 nt	33.2692	10.7692	11.3462	44.6154	61.5385	11.5385	7.69231	19.2308	5
	19 nt	11.8924	21.9019	10.9777	55.228	17.5827	23.8639	17.8206	40.7328	6.20207	19.94	4.13471	69.7232														19 nt	25.6627	26.2536	10.5398	37.5439	35.4839	12.9032	16.129	35.4839	15.8416	39.604	4.9505	39.604	19 nt	8.10811	18.9741	13.2101	59.7077	16.2162	21.6216	16.2162	45.9459	0
	20 nt	11.1574	24.3931	12.0003	52.4492	16.9611	23.386	18.0397	41.6133	5.35379	25.4002	5.96092	63.2851														20 nt	11.7556	27.9348	4.34124	55.9684	17.4242	25	3.0303	54.5455	6.08696	30.8696	5.65217	57.3913	20 nt	14.0476	24.4444	11.5079	50	23.3333	26.6667	16.6667	33.3333	4.7619
	21 nt	9.39361	31.6866	2.36814	56.5516	11.4891	33.8465	3.12752	51.5369	7.29815	29.5267	1.60876	61.5664														21 nt	8.54624	38.168	6.44536	46.8405	7.92484	28.4314	5.96405	57.6797	9.16764	47.9045	6.92666	36.0012	21 nt	3.39143	33.3903	2.80508	60.4132	5.52764	27.7638	4.14573	62.5628	1.25523
	22 nt	5.81269	29.1733	1.6318	63.3822	5.0796	26.576	1.75983	66.5846	6.54578	31.7706	1.50376	60.1799														22 nt	8.64119	47.874	1.07605	42.4088	3.94904	56.051	0.636943	39.3631	13.3333	39.697	1.51515	45.4545	22 nt	7.38558	34.897	2.28353	55.4339	14.2857	37.7551	4.08163	43.8776	0.485437
	23 nt	15.1392	35.3998	4.64377	44.8173	16.6725	32.6507	7.00475	43.672	13.6059	38.1488	2.28279	45.9625														23 nt	20.5343	31.9378	1.50718	46.0207	8.94737	38.4211	2.10526	50.5263	32.1212	25.4545	0.909091	41.5152	23 nt	15.625	47.3214	2.38095	34.6726	25	57.1429	4.7619	13.0952	6.25
	24 nt	63.748	8.33622	2.69878	25.217	67.5198	5.58361	3.85116	23.0454	59.9762	11.0888	1.5464	27.3886														24 nt	47.7551	30.1015	3.05938	19.084	66.2745	5.94771	5.88235	21.8954	29.2356	54.2553	0.236407	16.2727	24 nt	57.0987	16.0474	2.46349	24.3904	78.2161	6.86106	4.45969	10.4631	35.9813
	25 nt	72.4856	6.39438	4.03427	17.0858	66.619	5.03432	4.43364	23.913	78.3522	7.75444	3.63489	10.2585														25 nt	78.6249	4.43831	2.22222	14.7145	62.2222	6.66667	4.44444	26.6667	95.0276	2.20994	0	2.76243	25 nt	35.1852	38.8889	9.25926	16.6667	70.3704	11.1111	18.5185	0	0
	26 nt	33.7544	21.9704	15.5947	28.6805	40.6122	14.2857	18.7755	26.3265	26.8966	29.6552	12.4138	31.0345														26 nt	63.3333	11.1111	10	15.5556	60	0	20	20	66.6667	22.2222	0	11.1111	26 nt	15	10	25	0	30	20	50	0	0
	27 nt	28.5135	26.2725	15.7995	29.4144	37.027	18.3784	22.4324	22.1622	20	34.1667	9.16667	36.6667														27 nt	50	25	0	25	100	0	0	0	0	50	0	50	27 nt	35.7143	7.14286	7.14286	0	71.4286	14.2857	14.2857	0	0
	28 nt	35.377	24.3162	21.2259	19.0809	36.2712	19.322	27.7966	16.6102	34.4828	29.3103	14.6552	21.5517														28 nt	33.3333	16.6667	33.3333	16.6667	33.3333	0	66.6667	0	33.3333	33.3333	0	33.3333	28 nt	5	45	20	30	10	40	40	10	0
	29 nt	29.3118	31.447	11.9797	27.2615	41.2322	13.981	16.3507	28.436	17.3913	48.913	7.6087	26.087														29 nt	16.6667	0	33.3333	0	33.3333	0	66.6667	0	0	0	0	0	29 nt	27.7778	5.55556	16.6667	0	55.5556	11.1111	33.3333	0	0
	30 nt	45.6836	23.5336	13.1298	17.653	26.2295	24.5902	22.1311	27.0492	65.1376	22.4771	4.12844	8.25688														30 nt	25	50	0	25	50	0	0	50	0	100	0	0	30 nt	25	0	12.5	12.5	50	0	25	25	0
	31 nt	24.7685	40.1042	9.66435	25.463	12.5	46.875	15.625	25	37.037	33.3333	3.7037	25.9259														31 nt	0	0	0	0	0	0	0	0	0	0	0	0	31 nt	0	50	0	0	0	100	0	0	0
	32 nt	6.66667	25	20	48.3333	0	30	40	30	13.3333	20	0	66.6667														32 nt	0	0	0	0	0	0	0	0	0	0	0	0	32 nt	0	0	0	0	0	0	0	0	0
	33 nt	28.5714	7.14286	57.1429	7.14286	14.2857	14.2857	57.1429	14.2857	42.8571	0	57.1429	0														33 nt	0	0	0	0	0	0	0	0	0	0	0	0	33 nt	0	0	0	0	0	0	0	0	0
	34 nt	6.25	37.5	50	6.25	12.5	25	50	12.5	0	50	50	0														34 nt	0	0	0	0	0	0	0	0	0	0	0	0	34 nt	50	0	0	0	100	0	0	0	0
ADVT-5 Cavendish BBTV		%A	%C	%G	%U	%A	%C	%G	%U	%A	%C	%G	%U															%A	%C	%G	%U	%A	%C	%G	%U	%A	%C	%G	%U		%A	%C	%G	%U	%A	%C	%G	%U	%A
	15-34 nt	24.8605	25.8005	12.7443	36.5948	26.9388	21.7973	15.8739	35.39	22.7822	29.8036	9.61467	37.7996														15-34 nt	20.2459	21.4662	8.29247	27.4954	26.9489	17.9609	8.46389	26.6263	13.5429	24.9715	8.12105	28.3646	15-34 nt	23.647	20.8539	16.6696	28.8295	34.3245	21.0048	21.0954	23.5753	12.9695
	15 nt	23.2197	37.7273	16.5125	22.5405	33.9394	25.4545	21.8182	18.7879	12.5	50	11.2069	26.2931														15 nt	50	0	50	0	50	0	50	0	50	0	50	0	15 nt	16.6667	0	22.2222	11.1111	33.3333	0	44.4444	22.2222	0
	16 nt	13.8159	19.1922	9.04699	57.9449	24.2718	27.1845	15.534	33.0097	3.36	11.2	2.56	82.88														16 nt	10	0	0	40	0	0	0	0	20	0	0	80	16 nt	10	10	0	30	20	20	0	60	0
	17 nt	13.572	27.7227	24.871	33.8343	21.063	14.5669	29.1339	35.2362	6.08108	40.8784	20.6081	32.4324														17 nt	33.3333	16.6667	0	50	66.6667	0	0	33.3333	0	33.3333	0	66.6667	17 nt	15.625	34.375	15.625	34.375	31.25	18.75	31.25	18.75	0
	18 nt	22.3093	23.6778	17.1017	36.9111	33.3511	17.4468	24.0957	25.1064	11.2676	29.9089	10.1077	48.7158														18 nt	4.16667	25	15.4762	55.3571	8.33333	50	16.6667	25	0	0	14.2857	85.7143	18 nt	14.5349	15.4393	29.7158	40.3101	29.0698	19.7674	37.2093	13.9535	0
	19 nt	10.3748	15.4168	8.54511	65.6633	15.7773	18.6576	13.7328	51.8323	4.97238	12.1759	3.35742	79.4943														19 nt	21.4181	13.0848	13.7427	51.7544	30.5556	13.8889	22.2222	33.3333	12.2807	12.2807	5.26316	70.1754	19 nt	8.92411	27.8445	8.63341	54.598	15.6977	25.5814	15.1163	43.6047	2.15054
	20 nt	11.2976	22.7825	7.0189	58.901	16.8178	20.1675	9.77259	53.2422	5.77743	25.3974	4.26522	64.5599														20 nt	7.04101	24.2194	7.62016	61.1194	9.44882	29.1339	9.44882	51.9685	4.6332	19.305	5.79151	70.2703	20 nt	8.66047	34.5767	9.53023	47.2326	13.6	35.2	17.2	34	3.72093
	21 nt	9.13089	27.5036	1.27553	62.09	9.98445	26.256	1.78995	61.9696	8.27732	28.7513	0.761104	62.2103														21 nt	8.85551	32.4588	5.70769	52.978	7.64977	26.4516	8.29493	57.6037	10.0612	38.466	3.12044	48.3523	21 nt	4.91583	26.2394	0.877627	67.9671	6.9895	21.8273	1.38359	69.7996	2.84215
	22 nt	3.85578	21.9701	0.847125	73.327	3.56098	18.8712	1.08752	76.4803	4.15058	25.0689	0.606729	70.1737														22 nt	5.28332	47.6681	0.583133	46.4654	3.15091	55.2239	0.829187	40.796	7.41573	40.1124	0.337079	52.1348	22 nt	6.65577	21.4529	3.33918	68.5521	12.9655	31.8621	6.62069	48.5517	0.346021
	23 nt	11.4412	32.7729	1.95408	53.8318	11.413	26.764	3.06731	58.7557	11.4695	38.7819	0.84086	48.9078														23 nt	15.3139	17.2825	4.96689	62.4368	7.28477	19.8675	9.93377	62.9139	23.3429	14.6974	0	61.9597	23 nt	11.7014	51.878	3.34931	33.0714	19.3705	57.385	6.2954	16.9492	4.03226
	24 nt	62.9051	5.53633	1.66966	29.8889	63.0856	4.96334	2.6036	29.3475	62.7247	6.10932	0.735729	30.4302														24 nt	47.9095	25.9149	2.18489	23.9907	69.4421	2.74771	4.07993	23.7302	26.3768	49.0821	0.289855	24.2512	24 nt	60.2441	13.6025	2.8042	23.3492	78.7271	5.31822	5.23104	10.7236	41.761
	25 nt	67.4953	5.20417	2.81619	24.4844	61.079	4.13478	3.16408	31.6222	73.9116	6.27357	2.46829	17.3466														25 nt	84.3353	0.242718	1.28205	14.1399	76.9231	0	2.5641	20.5128	91.7476	0.485437	0	7.76699	25 nt	50.6579	21.3816	14.8026	13.1579	48.6842	16.4474	19.0789	15.7895	52.6316
	26 nt	25.8297	29.7803	19.8071	24.5829	31.2214	20.5095	18.8112	29.4579	20.438	39.0511	20.8029	19.708														26 nt	0	25	25	50	0	0	0	100	0	50	50	0	26 nt	58.8312	22.3377	14.9351	3.8961	37.6623	24.6753	29.8701	7.79221	80
	27 nt	28.4924	30.8051	18.9149	21.7876	34.705	21.1957	19.177	24.9224	22.2798	40.4145	18.6528	18.6528														27 nt	0	33.3333	8.33333	8.33333	0	66.6667	16.6667	16.6667	0	0	0	0	27 nt	20.5172	28.5632	18.6207	32.2989	31.0345	47.1264	17.2414	4.5977	10
	28 nt	29.2869	23.8582	20.3125	26.5425	34.6154	23.2372	20.8333	21.3141	23.9583	24.4792	19.7917	31.7708														28 nt	29.1667	70.8333	0	0	33.3333	66.6667	0	0	25	75	0	0	28 nt	29.1667	28.3333	36.6667	5.83333	25	23.3333	40	11.6667	33.3333
	29 nt	22.9644	36.0065	16.0655	24.9636	32.9288	19.0129	20.6311	27.4272	13	53	11.5	22.5														29 nt	21.4286	64.2857	14.2857	0	42.8571	28.5714	28.5714	0	0	100	0	0	29 nt	31.1607	15.8929	24.2857	28.6607	33.75	17.5	20	28.75	28.5714
	30 nt	43.2631	27.1519	11.7429	17.8421	33.5706	25.9786	17.0819	23.3689	52.9557	28.3251	6.40394	12.3153														30 nt	16.6667	33.3333	16.6667	33.3333	33.3333	0	0	66.6667	0	66.6667	33.3333	0	30 nt	9.67742	32.6613	10.4839	47.1774	19.3548	40.3226	20.9677	19.3548	0
	31 nt	25.4657	29.134	14.3672	31.0331	26.6667	24.4444	16.9697	31.9192	24.2647	33.8235	11.7647	30.1471														31 nt	50	0	0	0	100	0	0	0	0	0	0	0	31 nt	15	32.5	17.5	35	30	15	10	45	0
	32 nt	15.942	42.029	21.1594	20.8696	17.3913	30.4348	32.1739	20	14.4928	53.6232	10.1449	21.7391														32 nt	0	0	0	0	0	0	0	0	0	0	0	0	32 nt	50	0	50	0	100	0	0	0	0
	33 nt	20.7143	28.5714	25.8571	24.8571	20	50	16	14	21.4286	7.14286	35.7143	35.7143														33 nt	0	0	0	0	0	0	0	0	0	0	0	0	33 nt	50	0	0	0	100	0	0	0	0
	34 nt	35.8333	29.1667	15	20	13.3333	16.6667	30	40	58.3333	41.6667	0	0														34 nt	0	0	0	0	0	0	0	0	0	0	0	0	34 nt	0	0	50	0	0	0	100	0	0
ADVT-6 Cavendish BBTV		%A	%C	%G	%U	%A	%C	%G	%U	%A	%C	%G	%U															%A	%C	%G	%U	%A	%C	%G	%U	%A	%C	%G	%U		%A	%C	%G	%U	%A	%C	%G	%U	%A
	15-34 nt	20.6598	25.6731	11.7383	36.9288	22.2007	23.1439	17.8831	31.7723	19.119	28.2023	5.59338	42.0853														15-34 nt	22.405	18.839	6.43732	22.3187	25.1681	16.023	11.186	22.6229	19.6418	21.655	1.68869	22.0145	15-34 nt	15.9363	15.6835	9.22063	24.1596	26.6635	15.8676	8.58518	18.8837	5.20907
	15 nt	20.7274	37.6996	23.0696	18.5033	31.8182	28.0059	28.4457	11.7302	9.63665	47.3934	17.6935	25.2765														15 nt	36.1111	25	19.4444	19.4444	55.5556	0	38.8889	5.55556	16.6667	50	0	33.3333	15 nt	25	8.33333	58.3333	8.33333	50	16.6667	16.6667	16.6667	0
	16 nt	17.4101	24.407	13.7518	44.431	26.8955	33.5994	18.1564	21.3488	7.92482	15.2146	9.34722	67.5133														16 nt	13.375	40.5	23.125	23	18.75	25	46.25	10	8	56	0	36	16 nt	23.9899	36.9949	30.6818	8.33333	38.8889	19.4444	25	16.6667	9.09091
	17 nt	14.8525	22.1832	14.1655	48.7988	22.569	16.5966	22.7191	38.1152	7.13595	27.7697	5.612	59.4823														17 nt	16.4683	30.7749	12.7924	39.9645	25	17.1053	14.4737	43.4211	7.93651	44.4444	11.1111	36.5079	17 nt	23.1884	29.8913	4.16667	42.7536	33.3333	25	8.33333	33.3333	13.0435
	18 nt	20.2936	21.9251	12.9963	44.7851	33.4842	21.4758	14.9321	30.1079	7.10299	22.3744	11.0604	59.4622														18 nt	27.4775	18.0445	15.1431	39.3349	33.3333	11.7647	23.5294	31.3725	21.6216	24.3243	6.75676	47.2973	18 nt	17.0956	18.1066	15.3493	49.4485	31.25	15.625	21.875	31.25	2.94118
	19 nt	8.79872	16.8609	5.39799	68.9423	14.146	21.1437	9.08954	55.6208	3.45147	12.5782	1.70643	82.2639														19 nt	18.3664	20.4809	6.87145	54.2812	25.4902	10.7843	10.7843	52.9412	11.2426	30.1775	2.95858	55.6213	19 nt	5.27066	20.3348	3.84615	70.5484	9.61538	23.0769	7.69231	59.6154	0.925926
	20 nt	9.87201	22.6843	5.11882	62.3249	16.1294	20.6626	5.84267	57.3653	3.61467	24.7059	4.39497	67.2844														20 nt	11.7195	18.5591	5.84607	63.8753	16.9291	16.1417	5.90551	61.0236	6.50995	20.9765	5.78662	66.7269	20 nt	16.5219	40.2349	2.8314	40.4118	32.1429	34.5238	4.7619	28.5714	0.900901
	21 nt	9.02455	29.9007	1.61438	59.4604	11.1552	29.2962	1.96812	57.5805	6.89394	30.5052	1.26063	61.3402														21 nt	8.44024	36.0705	5.94484	49.5444	7.82298	25.5253	5.85606	60.7957	9.05751	46.6158	6.03363	38.2931	21 nt	3.18847	29.0706	0.946644	66.7943	4.09639	23.9759	1.50602	70.4217	2.28055
	22 nt	4.62303	27.6906	0.842455	66.8439	3.88102	25.942	0.764733	69.4123	5.36505	29.4393	0.920177	64.2755														22 nt	6.69517	48.8416	0.620981	43.8423	1.80023	64.7503	0.464576	32.9849	11.5901	32.9329	0.777385	54.6996	22 nt	5.86132	31.7916	1.44033	60.9068	11.5226	38.6831	2.88066	46.9136	0.2
	23 nt	11.4782	37.6332	1.72528	49.1633	11.5223	32.9803	2.45737	53.04	11.4342	42.286	0.993182	45.2866														23 nt	16.9911	33.3947	1.14479	48.4694	9.97732	41.0431	2.04082	46.9388	24.005	25.7463	0.248756	50	23 nt	10.3176	53.0213	0.421941	36.2392	14.346	60.7595	0.843882	24.0506	6.28931
	24 nt	61.6603	7.30792	1.4694	29.5623	64.1662	5.25873	2.28878	28.2863	59.1545	9.3571	0.650013	30.8384														24 nt	43.3719	31.617	2.22443	22.7867	61.585	5.33847	4.34783	28.7287	25.1588	57.8955	0.101039	16.8447	24 nt	56.4292	15.5678	1.33897	26.6641	80.0635	6.09524	2.03175	11.8095	32.7948
	25 nt	69.0442	4.67788	1.34629	24.9316	64.2666	2.91002	1.47641	31.347	73.8218	6.44573	1.21618	18.5163														25 nt	87.1782	2.06809	2.25564	8.49811	80.4511	3.00752	4.51128	12.0301	93.9052	1.12867	0	4.96614	25 nt	58.0532	6.51261	1.96078	33.4734	80.3922	5.88235	3.92157	9.80392	35.7143
	26 nt	35.4781	25.0159	14.4481	25.0579	46.8687	13.5354	15.7576	23.8384	24.0876	36.4964	13.1387	26.2774														26 nt	53.5714	21.4286	8.33333	16.6667	50	0	16.6667	33.3333	57.1429	42.8571	0	0	26 nt	7.14286	7.14286	46.4286	39.2857	14.2857	14.2857	42.8571	28.5714	0
	27 nt	24.6799	30.7266	17.4441	27.1494	25.6098	25.2033	21.1382	28.0488	23.75	36.25	13.75	26.25														27 nt	0	33.3333	0	16.6667	0	66.6667	0	33.3333	0	0	0	0	27 nt	16.6667	16.6667	16.6667	0	33.3333	33.3333	33.3333	0	0
	28 nt	30.0549	22.033	25.7143	22.1978	21.5385	16.9231	40	21.5385	38.5714	27.1429	11.4286	22.8571														28 nt	75	0	25	0	50	0	50	0	100	0	0	0	28 nt	50	0	0	0	100	0	0	0	0
	29 nt	37.1686	21.5801	14.7137	26.5376	43.9024	17.0732	20.7317	18.2927	30.4348	26.087	8.69565	34.7826														29 nt	0	0	0	0	0	0	0	0	0	0	0	0	29 nt	0	0	0	0	0	0	0	0	0
	30 nt	13.0303	48.6364	24.697	13.6364	6.06061	27.2727	39.3939	27.2727	20	70	10	0														30 nt	33.3333	16.6667	0	0	66.6667	33.3333	0	0	0	0	0	0	30 nt	0	0	0	0	0	0	0	0	0
	31 nt	25	12.5	6.25	56.25	0	25	12.5	62.5	50	0	0	50														31 nt	0	0	0	0	0	0	0	0	0	0	0	0	31 nt	0	0	0	0	0	0	0	0	0
	32 nt	0	50	50	0	0	0	100	0	0	100	0	0														32 nt	0	0	0	0	0	0	0	0	0	0	0	0	32 nt	0	0	0	0	0	0	0	0	0
	33 nt	0	50	0	50	0	100	0	0	0	0	0	100														33 nt	0	0	0	0	0	0	0	0	0	0	0	0	33 nt	0	0	0	0	0	0	0	0	0
	34 nt	0	0	0	0	0	0	0	0	0	0	0	0														34 nt	0	0	0	0	0	0	0	0	0	0	0	0	34 nt	0	0	0	0	0	0	0	0	0
ADVT-8 Cavendish BBTV + alpha		%A	%C	%G	%U	%A	%C	%G	%U	%A	%C	%G	%U		%A	%C	%G	%U	%A	%C	%G	%U	%A	%C	%G	%U		%A	%C	%G	%U	%A	%C	%G	%U	%A	%C	%G	%U		%A	%C	%G	%U	%A	%C	%G	%U	%A
	15-34 nt	27.2603	26.9359	14.7782	31.0256	28.5101	23.7613	18.7043	29.0243	26.0105	30.1105	10.8521	33.0269	15-34 nt	25.6522	31.0666	14.9121	28.3692	31.6205	27.3693	17.8053	23.2049	19.6839	34.7639	12.0188	33.5334	15-34 nt	26.1957	24.0689	9.81399	22.4214	30.1451	15.8773	15.8493	23.1284	22.2463	32.2605	3.77868	21.7144	15-34 nt	19.1349	23.4735	16.9939	25.3977	25.8473	24.5985	23.5504	21.0038	12.4226
	15 nt	18.0656	40.7127	27.5226	13.6991	28.8235	29.1176	32.3529	9.70588	7.30769	52.3077	22.6923	17.6923	15 nt	16.5995	40.5578	32.5605	10.2823	29.0323	29.0323	33.871	8.06452	4.16667	52.0833	31.25	12.5	15 nt	25	40	10	25	50	0	0	50	0	80	20	0	15 nt	0	61.5385	15.3846	23.0769	0	23.0769	30.7692	46.1538	0
	16 nt	14.9256	33.8309	29.3026	21.941	16.5649	37.0611	31.6794	14.6947	13.2862	30.6007	26.9258	29.1873	16 nt	22.5416	25.9896	39.1842	12.2845	27.044	24.5283	39.9371	8.49057	18.0392	27.451	38.4314	16.0784	16 nt	18.1579	33.1579	21.0526	27.6316	26.3158	26.3158	42.1053	5.26316	10	40	0	50	16 nt	18.5031	12.1622	56.237	13.0977	21.6216	24.3243	43.2432	10.8108	15.3846
	17 nt	14.3513	31.8676	22.9141	30.867	18.1236	18.7637	33.7964	29.3163	10.5789	44.9716	12.0318	32.4177	17 nt	21.7354	47.665	13.8135	16.7861	32.475	38.4835	15.5937	13.4478	10.9959	56.8465	12.0332	20.1245	17 nt	30.6755	32.0044	17.4972	19.8228	23.2558	11.6279	30.2326	34.8837	38.0952	52.381	4.7619	4.7619	17 nt	28.3636	27.9091	15.5455	28.1818	34	24	22	20	22.7273
	18 nt	16.4183	35.4675	20.6198	27.4944	24.7978	31.4786	23.0843	20.6392	8.03883	39.4563	18.1553	34.3495	18 nt	11.3087	39.7423	19.5012	29.4478	14.3798	33.6992	26.4544	25.4665	8.23755	45.7854	12.5479	33.4291	18 nt	33.6317	32.8645	10.1662	23.3376	26.087	30.4348	17.3913	26.087	41.1765	35.2941	2.94118	20.5882	18 nt	22.2164	26.6282	17.8046	33.3508	26.7857	26.7857	26.7857	19.6429	17.6471
	19 nt	11.9569	32.2391	16.0981	39.7059	15.3532	32.2971	24.6789	27.6708	8.56065	32.181	7.51728	51.741	19 nt	12.5524	52.1706	12.4468	22.8302	11.0384	62.1423	13.8185	13.0008	14.0663	42.1989	11.0752	32.6597	19 nt	19.425	36.8163	18.864	24.8948	25.8065	25.8065	29.0323	19.3548	13.0435	47.8261	8.69565	30.4348	19 nt	18.3029	31.2202	13.2552	37.2218	35.1351	25.6757	16.2162	22.973	1.47059
	20 nt	12.0365	27.9557	12.8307	47.1771	17.0639	25.8194	19.1382	37.9785	7.00902	30.092	6.52325	56.3758	20 nt	13.7919	39.4352	11.5273	35.2457	17.2627	39.8212	16.9188	25.9972	10.321	39.0492	6.13572	44.4941	20 nt	6.02453	23.539	10.1912	60.2453	5.55556	25	13.8889	55.5556	6.49351	22.0779	6.49351	64.9351	20 nt	11.1802	44.5965	8.94063	35.2826	15.4639	34.0206	14.433	36.0825	6.89655
	21 nt	11.3658	35.8507	2.11659	50.6669	15.3926	29.1959	2.73625	52.6752	7.33906	42.5054	1.49693	48.6586	21 nt	11.4252	45.3923	2.17777	41.0047	17.9683	31.1956	2.63077	48.2053	4.88213	59.589	1.72476	33.8042	21 nt	8.7537	38.5651	7.36128	45.32	9.88372	29.3605	8.72093	52.0349	7.62368	47.7697	6.00162	38.605	21 nt	6.51303	28.3059	2.60346	62.5776	10.3929	24.7148	4.30925	60.583	2.63315
	22 nt	5.16853	24.9295	2.34691	67.5551	5.0442	23.4203	2.13972	69.3958	5.29285	26.4386	2.55411	65.7144	22 nt	6.05009	29.4282	3.42491	61.0968	6.2432	35.6774	2.50272	55.5767	5.85698	23.179	4.3471	66.6169	22 nt	6.74573	45.9272	2.55087	44.7762	3.27869	49.7268	3.82514	43.1694	10.2128	42.1277	1.2766	46.383	22 nt	6.77993	24.5984	2.35686	66.2648	13.4615	37.6923	4.61538	44.2308	0.0983284
	23 nt	17.7528	32.5305	4.52816	45.1886	20.0569	26.1706	6.53081	47.2417	15.4487	38.8904	2.52552	43.1354	23 nt	24.5634	37.0461	2.69202	35.6984	36.9099	21.5451	2.7897	38.7554	12.217	52.5472	2.59434	32.6415	23 nt	21.3415	28.6585	6.09756	43.9024	21.9512	31.7073	12.1951	34.1463	20.7317	25.6098	0	53.6585	23 nt	15.1833	41.5816	3.59712	39.638	22.3022	52.518	7.19424	17.9856	8.06452
	24 nt	73.0713	4.40415	2.61228	19.9123	73.2059	4.30591	3.63754	18.8507	72.9367	4.5024	1.58701	20.9739	24 nt	79.2315	3.10978	1.29533	16.3634	79.6879	4.26123	1.25058	14.8003	78.7751	1.95834	1.34007	17.9265	24 nt	51.695	26.0267	4.5226	17.7556	73.1481	1.85185	8.64198	16.358	30.2419	50.2016	0.403226	19.1532	24 nt	54.208	14.1542	13.4075	18.2304	68.2198	4.77897	19.9522	7.04898	40.1961
	25 nt	69.4276	7.70696	4.86677	17.9987	66.5167	6.60066	5.37054	21.5122	72.3386	8.81326	4.363	14.4852	25 nt	72.5865	8.43738	3.46877	15.5073	75.2643	8.66808	3.59408	12.4736	69.9088	8.20669	3.34347	18.541	25 nt	67.5824	4.53297	7.14286	20.7418	42.8571	7.14286	14.2857	35.7143	92.3077	1.92308	0	5.76923	25 nt	37.9545	16.25	20.6818	25.1136	50.9091	20	16.3636	12.7273	25
	26 nt	31.3904	27.4255	15.2377	25.9464	39.7039	19.3809	17.2275	23.6878	23.0769	35.4701	13.2479	28.2051	26 nt	29.4652	28.6898	13.7166	28.1283	35.2941	26.4706	14.7059	23.5294	23.6364	30.9091	12.7273	32.7273	26 nt	48.2143	39.2857	12.5	0	71.4286	28.5714	0	0	25	50	25	0	26 nt	44.2529	20.1149	28.7356	6.89655	55.1724	6.89655	24.1379	13.7931	33.3333
	27 nt	26.8409	29.3072	16.8058	27.046	31.7771	28.6145	18.3735	21.2349	21.9048	30	15.2381	32.8571	27 nt	22.3034	32.4597	16.5323	28.7046	17.1875	37.5	25	20.3125	27.4194	27.4194	8.06452	37.0968	27 nt	20	50	10	20	40	0	20	40	0	100	0	0	27 nt	9.61538	49.359	16.0256	25	19.2308	65.3846	15.3846	0	0
	28 nt	33.1853	27.0306	16.5324	23.2518	36.8705	23.5612	19.0647	20.5036	29.5	30.5	14	26	28 nt	23.9146	36.1169	12.9377	27.0308	32.1429	23.2143	16.0714	28.5714	15.6863	49.0196	9.80392	25.4902	28 nt	0	25	0	25	0	50	0	50	0	0	0	0	28 nt	48.6111	25	18.0556	8.33333	22.2222	50	11.1111	16.6667	75
	29 nt	28.1555	24.4187	13.2571	34.1686	37.6582	19.3038	19.7785	23.2595	18.6528	29.5337	6.73575	45.0777	29 nt	26.1905	22.2222	18.254	33.3333	34.9206	23.8095	22.2222	19.0476	17.4603	20.6349	14.2857	47.619	29 nt	50	0	0	0	100	0	0	0	0	0	0	0	29 nt	30	16.6667	10	43.3333	60	13.3333	20	6.66667	0
	30 nt	41.1202	24.1986	13.9039	20.7772	32.2404	22.9508	20.2186	24.5902	50	25.4464	7.58929	16.9643	30 nt	33.2779	14.7606	23.7035	28.258	44.6809	17.0213	25.5319	12.766	21.875	12.5	21.875	43.75	30 nt	50	25	25	0	50	0	50	0	50	50	0	0	30 nt	4.34783	15.2174	23.913	6.52174	8.69565	30.4348	47.8261	13.0435	0
	31 nt	28.629	29.4665	13.6476	28.2568	25.8065	25.062	20.8437	28.2878	31.4516	33.871	6.45161	28.2258	31 nt	9.68013	24.7475	26.7677	38.8047	14.8148	22.2222	44.4444	18.5185	4.54545	27.2727	9.09091	59.0909	31 nt	41.6667	0	33.3333	25	33.3333	0	66.6667	0	50	0	0	50	31 nt	10	10	6.66667	23.3333	20	20	13.3333	46.6667	0
	32 nt	19.6834	35.8761	15.5828	28.8578	22.2727	35	20.9091	21.8182	17.094	36.7521	10.2564	35.8974	32 nt	29.2596	29.716	24.5943	16.43	37.931	24.1379	34.4828	3.44828	20.5882	35.2941	14.7059	29.4118	32 nt	25	0	0	25	0	0	0	0	50	0	0	50	32 nt	16.6667	4.16667	16.6667	12.5	33.3333	8.33333	33.3333	25	0
	33 nt	31.9192	18.7879	28.9899	20.303	20.202	21.2121	34.3434	24.2424	43.6364	16.3636	23.6364	16.3636	33 nt	39.4231	16.0256	12.5	32.0513	53.8462	15.3846	0	30.7692	25	16.6667	25	33.3333	33 nt	0	0	0	0	0	0	0	0	0	0	0	0	33 nt	0	0	50	0	0	0	100	0	0
	34 nt	39.742	14.7113	15.8477	29.699	22.7273	15.9091	18.1818	43.1818	56.7568	13.5135	13.5135	16.2162	34 nt	7.14286	47.619	7.14286	38.0952	14.2857	28.5714	14.2857	42.8571	0	66.6667	0	33.3333	34 nt	0	0	0	0	0	0	0	0	0	0	0	0	34 nt	0	0	0	0	0	0	0	0	0
ADVT-9 Cavendish BBTV + alpha		%A	%C	%G	%U	%A	%C	%G	%U	%A	%C	%G	%U		%A	%C	%G	%U	%A	%C	%G	%U	%A	%C	%G	%U		%A	%C	%G	%U	%A	%C	%G	%U	%A	%C	%G	%U		%A	%C	%G	%U	%A	%C	%G	%U	%A
	15-34 nt	19.4642	33.5979	16.8838	30.0541	22.8108	23.135	25.0156	29.0386	16.1177	44.0609	8.75191	31.0696	15-34 nt	20.5285	29.8308	12.3084	27.3323	25.5957	24.5413	17.4732	22.3897	15.4613	35.1203	7.14366	32.2748	15-34 nt	17.5353	24.1175	9.68741	18.6597	23.7891	14.9565	13.8581	17.3963	11.2816	33.2786	5.51673	19.9231	15-34 nt	17.9523	19.3032	13.7636	26.4808	24.3285	14.4789	19.0398	17.1528	11.5761
	15 nt	12.176	46.7056	29.5796	11.5388	16.6849	32.7998	37.2287	13.2866	7.66707	60.6113	21.9306	9.79106	15 nt	16.9401	38.9613	31.4501	12.6485	14.8792	31.4976	41.3527	12.2705	19.001	46.4251	21.5475	13.0264	15 nt	11.3208	40.3302	34.8762	13.4729	22.6415	5.66038	60.3774	11.3208	0	75	9.375	15.625	15 nt	20.5144	31.5687	30.2827	17.6342	31.1927	15.5963	37.6147	15.5963	9.83607
	16 nt	14.3292	33.7719	27.4245	24.4744	18.8929	35.7102	30.3287	15.0682	9.76546	31.8337	24.5203	33.8806	16 nt	22.487	34.8315	31.1268	11.5546	26.6254	23.5294	41.0217	8.82353	18.3486	46.1337	21.232	14.2857	16 nt	8.56758	41.933	36.5422	12.9573	15.0943	22.6415	54.717	7.54717	2.04082	61.2245	18.3673	18.3673	16 nt	17.6366	21.1032	39.5749	21.6852	22.1154	21.1538	42.3077	14.4231	13.1579
	17 nt	14.7445	29.0591	25.39	30.8064	20.3518	16.5665	36.2503	26.8314	9.13721	41.5518	14.5297	34.7813	17 nt	22.2458	43.9746	17.8506	15.929	33.6516	32.9356	20.5251	12.8878	10.8401	55.0136	15.1762	18.9702	17 nt	18.6335	31.0559	29.5031	20.8075	28.5714	14.2857	28.5714	28.5714	8.69565	47.8261	30.4348	13.0435	17 nt	31.1343	26.6898	23.588	18.588	43.75	23.75	21.25	11.25	18.5185
	18 nt	16.174	32.0221	22.0786	29.7254	23.7828	24.5318	28.2772	23.4082	8.56518	39.5123	15.88	36.0425	18 nt	8.67666	36.6392	19.8	34.8841	9.90099	28.2178	22.4422	39.4389	7.45234	45.0607	17.1577	30.3293	18 nt	8.69048	41.4286	24.2857	25.5952	10.7143	42.8571	28.5714	17.8571	6.66667	40	20	33.3333	18 nt	18.7709	28.4205	13.2369	39.5717	30.6452	25.8065	16.129	27.4194	6.89655
	19 nt	11.1802	28.3195	11.3873	49.113	14.8135	31.6894	18.203	35.2941	7.54688	24.9496	4.57152	62.932	19 nt	15.8591	49.4277	9.06181	25.6514	12.43	63.4938	9.74244	14.3337	19.2882	35.3617	8.38117	36.969	19 nt	10.0382	30.6874	13.8843	45.3901	17.9487	23.0769	25.641	33.3333	2.12766	38.2979	2.12766	57.4468	19 nt	14.9802	17.9996	12.2574	54.7628	28.0374	18.6916	16.8224	36.4486	1.92308
	20 nt	11.836	27.3907	8.79408	51.9792	16.1857	25.2449	12.4144	46.1549	7.48629	29.5364	5.17371	57.8036	20 nt	14.0514	37.1708	8.62054	40.1573	15.3568	38.121	13.5501	32.972	12.7461	36.2205	3.69094	47.3425	20 nt	11.4868	20.6284	10.6671	57.2177	18.0556	16.6667	18.0556	47.2222	4.91803	24.5902	3.27869	67.2131	20 nt	12.6061	32.2545	7.35758	47.7818	21.2121	30.9091	11.5152	36.3636	4
	21 nt	11.1484	33.3031	1.6505	53.898	15.0014	27.6206	1.93281	55.4452	7.29529	38.9856	1.36819	52.3509	21 nt	11.8185	42.2791	1.8192	44.0831	18.1418	30.6945	2.09971	49.0641	5.49531	53.8638	1.53869	39.1022	21 nt	8.87581	34.3495	5.67809	51.0966	6.65468	26.7986	5.93525	60.6115	11.0969	41.9005	5.42092	41.5816	21 nt	6.8485	26.1317	1.79607	65.2238	10.6392	22.4408	2.95038	63.9696	3.05776
	22 nt	4.70775	24.3475	1.72008	69.2247	3.88911	23.6345	1.30937	71.167	5.5264	25.0604	2.13079	67.2825	22 nt	6.09313	27.6507	3.01486	63.2413	4.81205	34.3864	1.63815	59.1634	7.3742	20.9149	4.39158	67.3193	22 nt	4.10853	50.8416	0.15873	44.8911	1.55039	64.8579	0	33.5917	6.66667	36.8254	0.31746	56.1905	22 nt	6.07158	22.2276	3.60727	68.0935	11.8056	32.6389	6.94444	48.6111	0.33761
	23 nt	17.2868	33.3007	2.50874	46.9037	19.7509	26.9722	3.58219	49.6947	14.8228	39.6291	1.43529	44.1128	23 nt	23.9828	33.505	1.1011	41.4111	38.9068	15.0723	1.24598	44.7749	9.05888	51.9376	0.956215	38.0473	23 nt	12.8667	23.0635	5.05618	59.0136	4.49438	21.3483	10.1124	64.0449	21.2389	24.7788	0	53.9823	23 nt	13.744	45.887	4.25195	36.1171	18.5771	54.1502	5.5336	21.7391	8.91089
	24 nt	67.7928	4.49552	1.55988	26.1518	71.6911	4.01077	2.04799	22.2502	63.8945	4.98027	1.07178	30.0534	24 nt	72.4948	2.96238	0.830179	23.7127	78.8533	3.70816	0.680073	16.7585	66.1363	2.21661	0.980285	30.6668	24 nt	51.4	28.1624	2.14426	18.2933	76.7241	3.7931	3.27586	16.2069	26.0759	52.5316	1.01266	20.3797	24 nt	59.5635	13.5593	5.16279	21.7144	79.2426	3.99719	9.74755	7.01262	39.8844
	25 nt	69.6496	5.28837	3.6556	21.4064	64.5828	4.25583	4.23179	26.9296	74.7164	6.32091	3.07942	15.8833	25 nt	76.7623	3.75931	1.55765	17.9207	80.2607	3.35196	2.42086	13.9665	73.2639	4.16667	0.694444	21.875	25 nt	84.7186	1.2987	6.66667	7.31602	73.3333	0	13.3333	13.3333	96.1039	2.5974	0	1.2987	25 nt	40.2108	27.4096	18.0221	14.3574	55.4217	4.81928	27.7108	12.0482	25
	26 nt	31.6725	28.894	17.2812	22.1523	34.1142	19.3265	22.2548	24.3045	29.2308	38.4615	12.3077	20	26 nt	29.9048	21.2857	30.2857	18.5238	36	14	32	18	23.8095	28.5714	28.5714	19.0476	26 nt	20	10	10	10	0	0	0	0	40	20	20	20	26 nt	16.1765	5.88235	19.1176	58.8235	32.3529	11.7647	38.2353	17.6471	0
	27 nt	23.6677	28.9829	18.3469	29.0026	27.6632	23.5395	24.3986	24.3986	19.6721	34.4262	12.2951	33.6066	27 nt	21.4799	20.4023	22.5216	35.5963	29.1667	16.6667	31.25	22.9167	13.7931	24.1379	13.7931	48.2759	27 nt	50	50	0	0	100	0	0	0	0	100	0	0	27 nt	15.7895	30.2632	23.6842	30.2632	31.5789	10.5263	47.3684	10.5263	0
	28 nt	22.8642	29.3202	26.1952	21.6203	32.1867	25.3071	25.3071	17.199	13.5417	33.3333	27.0833	26.0417	28 nt	31.3853	33.7662	16.0173	18.8312	48.4848	15.1515	27.2727	9.09091	14.2857	52.381	4.7619	28.5714	28 nt	0	78.5714	14.2857	7.14286	0	57.1429	28.5714	14.2857	0	100	0	0	28 nt	10	6.66667	48.3333	35	20	13.3333	46.6667	20	0
	29 nt	32.238	34.6132	16.3381	16.8108	44.0678	14.1243	26.5537	15.2542	20.4082	55.102	6.12245	18.3673	29 nt	9.72222	50	27.7778	12.5	11.1111	33.3333	55.5556	0	8.33333	66.6667	0	25	29 nt	50	0	0	0	100	0	0	0	0	0	0	0	29 nt	75	0	25	0	50	0	50	0	100
	30 nt	20.4094	27.9777	18.6725	32.9404	17.7419	29.0323	25.8065	27.4194	23.0769	26.9231	11.5385	38.4615	30 nt	10	36.6667	6.66667	46.6667	20	40	13.3333	26.6667	0	33.3333	0	66.6667	30 nt	0	0	0	0	0	0	0	0	0	0	0	0	30 nt	0	0	0	0	0	0	0	0	0
	31 nt	7.40741	41.6667	14.2593	36.6667	14.8148	33.3333	18.5185	33.3333	0	50	10	40	31 nt	16.6667	33.3333	0	50	33.3333	66.6667	0	0	0	0	0	100	31 nt	0	0	0	0	0	0	0	0	0	0	0	0	31 nt	0	0	0	0	0	0	0	0	0
	32 nt	0	70	3.33333	26.6667	0	40	6.66667	53.3333	0	100	0	0	32 nt	0	0	16.6667	33.3333	0	0	33.3333	66.6667	0	0	0	0	32 nt	0	0	0	0	0	0	0	0	0	0	0	0	32 nt	0	0	0	0	0	0	0	0	0
	33 nt	0	62.5	37.5	0	0	25	75	0	0	100	0	0	33 nt	0	0	0	0	0	0	0	0	0	0	0	0	33 nt	0	0	0	0	0	0	0	0	0	0	0	0	33 nt	0	50	0	0	0	0	0	0	0
	34 nt	0	50	50	0	0	0	100	0	0	100	0	0	34 nt	0	50	0	0	0	0	0	0	0	100	0	0	34 nt	0	0	0	0	0	0	0	0	0	0	0	0	34 nt	0	0	0	0	0	0	0	0	0
ADVT-10 Cavendish BBTV + alpha		%A	%C	%G	%U	%A	%C	%G	%U	%A	%C	%G	%U		%A	%C	%G	%U	%A	%C	%G	%U	%A	%C	%G	%U		%A	%C	%G	%U	%A	%C	%G	%U	%A	%C	%G	%U		%A	%C	%G	%U	%A	%C	%G	%U	%A
	15-34 nt	23.51	25.4506	12.2064	36.3329	26.48	22.1894	17.2048	34.1258	20.5401	28.7118	7.20799	38.5401	15-34 nt	24.4151	28.2418	9.69614	27.6469	28.9576	26.6743	12.941	21.4271	19.8726	29.8094	6.45123	33.8668	15-34 nt	22.2892	18.0348	9.30385	25.3722	21.5049	13.7935	15.7924	28.9092	23.0735	22.276	2.81531	21.8351	15-34 nt	24.9173	19.5375	7.4779	20.5674	35.5077	22.4974	11.2079	15.7869	14.3269
	15 nt	16.5201	45.8354	21.2406	16.4039	24.1026	33.38	24.8019	17.7156	8.93767	58.2909	17.6793	15.0921	15 nt	20.9732	41.6735	20.9644	16.389	25.7848	37.8924	21.5247	14.7982	16.1616	45.4545	20.404	17.9798	15 nt	6.45161	34.6774	29.1935	29.6774	12.9032	19.3548	48.3871	19.3548	0	50	10	40	15 nt	25.7437	38.2723	18.3066	17.6773	30.4348	23.913	26.087	19.5652	21.0526
	16 nt	17.9817	31.3986	16.1863	34.4333	25.5845	34.5984	22.4331	17.3839	10.3789	28.1988	9.93959	51.4827	16 nt	26.2865	35.661	20.5533	17.4992	33.2494	23.1738	30.4786	13.0982	19.3237	48.1481	10.628	21.9002	16 nt	12.1429	44.2857	29.881	13.6905	14.2857	28.5714	46.4286	10.7143	10	60	13.3333	16.6667	16 nt	16.4933	39.1983	22.4602	21.8482	23.6842	34.2105	26.3158	15.7895	9.30233
	17 nt	16.4686	26.7243	18.6078	38.1993	22.8987	17.141	28.2925	31.6678	10.0385	36.3077	8.92308	44.7308	17 nt	25.1248	38.8904	11.1785	24.8063	33.9564	35.8255	13.3956	16.8224	16.2933	41.9552	8.9613	32.7902	17 nt	23.7616	28.483	22.8328	24.9226	21.0526	15.7895	36.8421	26.3158	26.4706	41.1765	8.82353	23.5294	17 nt	30.5	26	19.5	24	36	32	14	18	25
	18 nt	17.6139	26.7851	14.446	41.155	26.1634	24.302	17.7525	31.7821	9.06443	29.2683	11.1394	50.5278	18 nt	13.6945	30.5616	12.3074	43.4366	14.0157	28.189	15.4331	42.3622	13.3733	32.9341	9.18164	44.511	18 nt	16.1726	37.184	14.0366	32.6068	16.2162	32.4324	21.6216	29.7297	16.129	41.9355	6.45161	35.4839	18 nt	24.2803	19.3561	13.2955	43.0682	42.5	17.5	17.5	22.5	6.06061
	19 nt	10.3817	25.2574	7.28427	57.0766	15.2118	32.5313	11.7717	40.4852	5.55167	17.9835	2.79681	73.668	19 nt	16.0488	43.8042	6.10514	34.0419	15.891	58.7968	4.76731	20.5448	16.2065	28.8115	7.44298	47.539	19 nt	16.692	20.5674	11.6515	51.0892	23.8095	16.6667	19.0476	40.4762	9.57447	24.4681	4.25532	61.7021	19 nt	15.9226	23.1151	10.1687	50.7937	27.0833	20.8333	18.75	33.3333	4.7619
	20 nt	11.214	26.8645	6.25705	55.6644	16.7715	25.3352	8.27633	49.617	5.65653	28.3939	4.23776	61.7118	20 nt	12.896	35.387	5.82389	45.8931	16.0095	38.6435	8.51735	36.8297	9.78261	32.1304	3.13043	54.9565	20 nt	12.2801	23.4579	7.96467	56.2974	13.0769	25.3846	9.23077	52.3077	11.4833	21.5311	6.69856	60.2871	20 nt	13.6792	34.9057	8.49057	42.9245	25.4717	33.9623	15.0943	25.4717	1.88679
	21 nt	10.2149	34.1168	1.64802	54.0202	14.4553	28.7949	1.87766	54.8721	5.97455	39.4388	1.41839	53.1683	21 nt	10.7927	43.2086	1.71311	44.2856	16.9216	32.7161	1.85442	48.5079	4.66386	53.701	1.57181	40.0633	21 nt	8.97232	36.9218	5.73844	48.3674	6.66667	28.3333	6.48148	58.5185	11.278	45.5103	4.9954	38.2164	21 nt	4.98652	28.3763	1.13473	65.5024	6.53938	25.6802	1.71838	66.0621	3.43366
	22 nt	4.35411	27.1708	1.35573	67.1194	4.19869	27.2807	0.989568	67.531	4.50953	27.0608	1.72189	66.7078	22 nt	4.46961	29.084	2.28217	64.1643	4.08722	35.0765	1.04776	59.7886	4.85199	23.0915	3.51658	68.54	22 nt	5.94391	49.034	0.071736	44.9503	2.15208	64.132	0.143472	33.5725	9.73574	33.936	0	56.3282	22 nt	7.20853	23.8815	2.04604	66.864	13.555	32.4808	4.09207	49.8721	0.862069
	23 nt	14.4571	36.1374	2.00081	47.4047	16.7233	31.3769	2.80643	49.0934	12.1909	40.8979	1.19519	45.716	23 nt	18.2672	35.7187	1.10965	44.9044	27.037	22.3906	1.14478	49.4276	9.4974	49.0468	1.07452	40.3813	23 nt	17.9585	28.8862	0.757576	52.3977	12.2807	36.2573	0	51.462	23.6364	21.5152	1.51515	53.3333	23 nt	10.9125	57.039	2.38125	29.6673	14.5669	68.1102	3.14961	14.1732	7.25806
	24 nt	65.5627	5.59416	1.35673	27.4864	69.8751	4.37615	1.76938	23.9794	61.2503	6.81217	0.944085	30.9934	24 nt	70.3263	3.51134	0.732966	25.4294	74.7913	4.00697	0.578284	20.6234	65.8613	3.0157	0.887649	30.2354	24 nt	47.2011	29.3912	1.75101	21.6567	68.6441	4.60048	3.26877	23.4867	25.7581	54.1819	0.233256	19.8267	24 nt	61.4793	12.9955	2.32958	23.1956	82.7059	2.70588	4.11765	10.4706	40.2527
	25 nt	73.1586	4.20705	1.59151	21.0429	68.9782	3.43056	2.05467	25.5366	77.339	4.98354	1.12835	16.5491	25 nt	78.5113	3.91549	1.3962	16.177	76.6556	5.62914	1.3245	16.3907	80.367	2.20183	1.46789	15.9633	25 nt	80.9851	2.80682	1.08696	15.1211	69.5652	4.34783	2.17391	23.913	92.4051	1.26582	0	6.32911	25 nt	68.0791	12.5706	9.55744	9.79284	69.4915	8.47458	13.5593	8.47458	66.6667
	26 nt	34.4514	22.7952	17.8718	24.8816	46.0457	15.1142	16.696	22.1441	22.8571	30.4762	19.0476	27.619	26 nt	29.7511	31.8458	15.6041	22.799	40.9836	22.9508	16.3934	19.6721	18.5185	40.7407	14.8148	25.9259	26 nt	72.2222	0	11.1111	16.6667	44.4444	0	22.2222	33.3333	100	0	0	0	26 nt	28.5714	3.57143	7.14286	10.7143	57.1429	7.14286	14.2857	21.4286	0
	27 nt	30.0208	23.2024	19.2274	27.5493	36.5123	19.346	23.1608	20.9809	23.5294	27.0588	15.2941	34.1176	27 nt	25.0487	24.5614	21.9298	28.46	18.5185	33.3333	33.3333	14.8148	31.5789	15.7895	10.5263	42.1053	27 nt	12.5	25	25	37.5	0	0	50	50	25	50	0	25	27 nt	21.7391	15.2174	10.8696	2.17391	43.4783	30.4348	21.7391	4.34783	0
	28 nt	33.1935	22.5591	19.3682	24.8792	34.5029	21.9298	21.345	22.2222	31.8841	23.1884	17.3913	27.5362	28 nt	26.3889	38.8889	18.0556	16.6667	25	44.4444	19.4444	11.1111	27.7778	33.3333	16.6667	22.2222	28 nt	62.5	0	25	12.5	25	0	50	25	100	0	0	0	28 nt	18.75	6.25	21.875	3.125	37.5	12.5	43.75	6.25	0
	29 nt	24.9124	19.9025	21.9164	33.2686	34.6734	18.593	21.1055	25.6281	15.1515	21.2121	22.7273	40.9091	29 nt	25	21.875	25	28.125	31.25	31.25	31.25	6.25	18.75	12.5	18.75	50	29 nt	50	0	0	0	100	0	0	0	0	0	0	0	29 nt	50	0	0	0	100	0	0	0	0
	30 nt	39.3235	30.5708	12.981	17.1247	18.1818	30.9091	23.6364	27.2727	60.4651	30.2326	2.32558	6.97674	30 nt	34.7222	22.9167	12.5	29.8611	25	12.5	25	37.5	44.4444	33.3333	0	22.2222	30 nt	0	0	0	0	0	0	0	0	0	0	0	0	30 nt	100	0	0	0	100	0	0	0	100
	31 nt	15.1442	14.6635	8.89423	61.2981	11.5385	23.0769	11.5385	53.8462	18.75	6.25	6.25	68.75	31 nt	0	33.3333	16.6667	50	0	66.6667	33.3333	0	0	0	0	100	31 nt	0	0	0	50	0	0	0	100	0	0	0	0	31 nt	0	50	0	0	0	100	0	0	0
	32 nt	22.7273	22.7273	22.7273	31.8182	18.1818	27.2727	45.4545	9.09091	27.2727	18.1818	0	54.5455	32 nt	0	50	0	0	0	0	0	0	0	100	0	0	32 nt	0	0	0	0	0	0	0	0	0	0	0	0	32 nt	0	0	0	0	0	0	0	0	0
	33 nt	12.5	62.5	12.5	12.5	25	25	25	25	0	100	0	0	33 nt	50	0	0	0	100	0	0	0	0	0	0	0	33 nt	0	0	0	0	0	0	0	0	0	0	0	0	33 nt	0	0	0	0	0	0	0	0	0
	34 nt	0	0	16.6667	33.3333	0	0	33.3333	66.6667	0	0	0	0	34 nt	0	0	0	0	0	0	0	0	0	0	0	0	34 nt	0	0	0	0	0	0	0	0	0	0	0	0	34 nt	0	0	0	0	0	0	0	0	0
BBTV (ADVT2+5+6)		%A	%C	%G	%U	%A	%C	%G	%U	%A	%C	%G	%U															%A	%C	%G	%U	%A	%C	%G	%U	%A	%C	%G	%U		%A	%C	%G	%U	%A	%C	%G	%U	%A
	15-34 nt	25.5255	26.0985	13.1439	35.2321	27.3479	22.7948	16.6981	33.1592	23.703	29.4023	9.58966	37.305	15-34 nt													15-34 nt	24.5334	25.5534	8.28051	24.1327	31.8988	16.8983	13.4455	22.7574	17.168	34.2085	3.11548	25.508	15-34 nt	25.3197	21.123	18.0242	30.5332	39.0839	21.6419	18.1281	21.1461	11.5554
	15 nt	22.0586	36.6251	21.1803	20.136	33.4029	26.7223	25.9916	13.8831	10.7143	46.5278	16.369	26.3889	15 nt													15 nt	39.7727	18.75	20.4545	21.0227	54.5455	0	40.9091	4.54545	25	37.5	0	37.5	15 nt	18.75	6.25	65.625	9.375	37.5	12.5	31.25	18.75	0
	16 nt	16.8469	23.1053	14.1688	45.879	26.4463	31.7355	20.0661	21.7521	7.24754	14.475	8.27143	70.006	16 nt													16 nt	13.4658	38.0286	25.469	23.0366	18.8235	24.7059	48.2353	8.23529	8.10811	51.3514	2.7027	37.8378	16 nt	28.5714	23.8095	41.6667	5.95238	42.8571	19.0476	26.1905	11.9048	14.2857
	17 nt	14.5661	24.1401	17.8105	43.4832	21.8539	16.1367	27.977	34.0325	7.27843	32.1435	7.64409	52.934	17 nt													17 nt	20.7955	29.8864	13.75	35.5682	29.0909	15.4545	17.2727	38.1818	12.5	44.3182	10.2273	32.9545	17 nt	19.3853	31.1466	17.9965	31.4716	27.6596	23.4043	27.6596	21.2766	11.1111
	18 nt	20.4174	23.5122	15.9757	40.0946	32.7969	21.7374	19.4327	26.033	8.03794	25.2871	12.5187	54.1563	18 nt													18 nt	21.9683	24.577	13.121	40.3337	24.8062	24.8062	20.155	30.2326	19.1304	24.3478	6.08696	50.4348	18 nt	20.545	14.2583	16.1013	49.0954	38.0597	17.9104	24.6269	19.403	3.0303
	19 nt	10.1374	17.3584	7.87432	64.6299	15.6257	20.7233	12.9803	50.6707	4.6492	13.9934	2.76839	78.589	19 nt													19 nt	20.8603	20.749	9.23254	49.1582	29.1457	11.5578	14.5729	44.7236	12.5749	29.9401	3.89222	53.5928	19 nt	8.55892	24.3637	7.75983	59.3175	14.1264	25.6506	13.3829	46.8401	2.99145
	20 nt	10.6861	23.0113	7.45369	58.849	16.6248	20.9964	10.2218	52.157	4.74732	25.0261	4.68557	65.541	20 nt													20 nt	10.505	22.1521	5.92406	61.4188	15.2047	21.8324	6.04288	56.9201	5.80524	22.4719	5.80524	65.9176	20 nt	10.6867	33.0741	8.93637	47.3029	18.1818	33.1695	15.4791	33.1695	3.19149
	21 nt	8.83639	29.7371	1.57857	59.848	10.6654	28.6533	2.09102	58.5903	7.00741	30.8208	1.06612	61.1056	21 nt													21 nt	8.58116	35.9973	6.01135	49.4102	7.8084	27.0341	6.43045	58.727	9.35391	44.9605	5.59225	40.0933	21 nt	4.35372	27.8699	1.12702	66.6493	6.21184	23.1838	1.72466	68.8797	2.49559
	22 nt	4.42279	25.121	0.94106	69.5151	3.91909	22.6265	1.07775	72.3767	4.92649	27.6156	0.804371	66.6535	22 nt													22 nt	6.67399	48.5193	0.693895	44.1129	2.6409	60.7085	0.57971	36.0709	10.7071	36.33	0.808081	52.1549	22 nt	5.97121	25.582	2.92928	65.5176	11.5942	35.5556	5.7971	47.0531	0.348218
	23 nt	12.1391	35.284	2.32471	50.2521	12.3957	30.2138	3.5378	53.8527	11.8825	40.3543	1.11161	46.6516	23 nt													23 nt	17.4975	29.714	2.08184	50.7066	9.43878	36.0969	3.82653	50.6378	25.5563	23.3311	0.337154	50.7755	23 nt	11.455	51.3797	2.28587	34.8793	18.8503	57.8877	4.14439	19.1176	4.05983
	24 nt	63.3356	6.47307	1.73216	28.4591	64.2628	5.19201	2.66669	27.8785	62.4084	7.75414	0.797623	29.0398	24 nt													24 nt	45.3348	30.3086	2.43796	21.9187	64.3295	4.98349	4.6848	26.0022	26.34	55.6337	0.191122	17.8351	24 nt	57.3331	14.8451	2.15456	25.6672	78.1278	6.43301	3.94854	11.4907	36.5385
	25 nt	69.9233	5.1137	2.34581	22.6172	63.1637	3.77743	2.6824	30.3765	76.6829	6.44996	2.00921	14.8579	25 nt													25 nt	85.0481	2.20204	2.05479	10.695	76.2557	3.19635	4.10959	16.4384	93.8406	1.20773	0	4.95169	25 nt	54.5012	16.1033	10.716	18.6796	61.5023	12.2066	16.4319	9.85915	47.5
	26 nt	29.2915	26.8806	17.5846	26.2432	36.0968	17.9294	18.1674	27.8064	22.4863	35.8318	17.0018	24.6801	26 nt													26 nt	46.4286	21.0714	12.1429	20.3571	42.8571	7.14286	14.2857	35.7143	50	35	10	5	26 nt	41	19.3333	21.1667	18.5	32	22	34	12	50
	27 nt	28.1491	29.9674	16.6252	25.2582	33.9633	21.1024	20.0525	24.8819	22.335	38.8325	13.198	25.6345	27 nt													27 nt	15.3846	48.0769	3.84615	32.6923	30.7692	46.1538	7.69231	15.3846	0	50	0	50	27 nt	22.5659	22.1649	19.874	35.3952	34.0206	44.3299	17.5258	4.12371	11.1111
	28 nt	31.9818	24.3426	19.7399	23.9356	33.9104	22.0896	23.5224	20.4776	30.0532	26.5957	15.9574	27.3936	28 nt													28 nt	37.8472	34.7222	21.875	5.55556	31.25	25	43.75	0	44.4444	44.4444	0	11.1111	28 nt	17.8744	28.9855	30.6763	22.4638	24.6377	24.6377	39.1304	11.5942	11.1111
	29 nt	25.8157	34.2631	14.7493	25.1718	35.4598	17.7011	19.5977	27.2414	16.1716	50.8251	9.90099	23.1023	29 nt													29 nt	22.7273	59.0909	18.1818	0	45.4545	18.1818	36.3636	0	0	100	0	0	29 nt	34.4444	17.2222	18.8889	29.4444	35.5556	17.7778	21.1111	25.5556	33.3333
	30 nt	44.9056	26.049	11.7491	17.2963	31.6265	26.004	18.4739	23.8956	58.1848	26.094	5.02431	10.6969	30 nt													30 nt	27.7778	47.2222	8.33333	16.6667	55.5556	11.1111	0	33.3333	0	83.3333	16.6667	0	30 nt	11.1111	31.5476	10.3175	47.0238	22.2222	38.0952	20.6349	19.0476	0
	31 nt	26.235	29.3247	13.2342	31.2061	25.3731	25.7463	16.791	32.0896	27.0968	32.9032	9.67742	30.3226	31 nt													31 nt	50	0	0	0	100	0	0	0	0	0	0	0	31 nt	14.2857	34.5238	17.2619	33.9286	28.5714	19.0476	9.52381	42.8571	0
	32 nt	15.6595	40.639	20.733	22.9686	16.129	30.6452	33.871	19.3548	15.1899	50.6329	7.59494	26.5823	32 nt													32 nt	0	0	0	0	0	0	0	0	0	0	0	0	32 nt	50	0	40	10	100	0	0	0	0
	33 nt	26.5756	27.0483	34.2437	12.1324	17.8571	48.2143	21.4286	12.5	35.2941	5.88235	47.0588	11.7647	33 nt													33 nt	0	0	0	0	0	0	0	0	0	0	0	0	33 nt	50	0	0	0	100	0	0	0	0
	34 nt	28.5256	33.9744	20.8333	16.6667	15.3846	17.9487	33.3333	33.3333	41.6667	50	8.33333	0	34 nt													34 nt	0	0	0	0	0	0	0	0	0	0	0	0	34 nt	25	0	25	0	50	0	50	0	0
BBTV+alpha (ADVT8+9+10)		%A	%C	%G	%U	%A	%C	%G	%U	%A	%C	%G	%U		%A	%C	%G	%U	%A	%C	%G	%U	%A	%C	%G	%U		%A	%C	%G	%U	%A	%C	%G	%U	%A	%C	%G	%U		%A	%C	%G	%U	%A	%C	%G	%U	%A
	15-34 nt	26.2622	26.688	14.21	32.8398	27.5709	23.3678	18.3015	30.7599	24.9535	30.0083	10.1185	34.9197	15-34 nt	25.4698	30.7591	13.9461	29.825	30.5955	26.976	17.792	24.6364	20.3441	34.5422	10.1001	35.0137	15-34 nt	26.5196	23.1486	12.0714	23.2604	28.2459	15.5255	19.8128	21.4158	24.7933	30.7718	4.32998	25.105	15-34 nt	21.7525	21.1513	16.9025	27.6938	28.9663	20.9092	24.2414	20.883	14.5386
	15 nt	13.7416	46.274	26.9749	13.0096	19.479	32.8709	33.2248	14.4253	8.00418	59.677	20.7249	11.5939	15 nt	18.1236	39.7733	28.3975	13.7056	18.6528	33.2254	35.2979	12.8238	17.5944	46.3212	21.4971	14.5873	15 nt	10.8929	37.6984	33.1349	18.2738	20	11.1111	55.5556	13.3333	1.78571	64.2857	10.7143	23.2143	15 nt	18.714	39.3454	24.5	17.4406	26.0355	24.2604	32.5444	17.1598	11.3924
	16 nt	15.3341	33.0229	23.9598	27.6833	20.1688	35.7269	28.4999	15.6044	10.4993	30.3189	19.4197	39.7621	16 nt	23.6627	33.8247	28.7915	13.7212	28.6554	23.6591	37.6929	9.99265	18.6699	43.9902	19.8902	17.4497	16 nt	10.8278	40.8646	33.7094	14.5982	15.8416	24.7525	53.4653	5.94059	5.81395	56.9767	13.9535	23.2558	16 nt	15.9604	30.3802	35.9319	17.7276	20.2186	24.5902	42.0765	13.1148	11.7021
	17 nt	14.912	29.699	22.74	32.6489	19.8318	17.7185	33.41	29.0397	9.99227	41.6796	12.07	36.2582	17 nt	22.6473	44.5955	14.4626	18.2947	33.125	36.3194	16.5278	14.0278	12.1696	52.8715	12.3974	22.5615	17 nt	25.209	29.674	22.2207	22.8963	24.7423	13.4021	30.9278	30.9278	25.6757	45.9459	13.5135	14.8649	17 nt	28.0362	27.4386	20.478	24.0472	36.6279	28.4884	21.5116	13.3721	19.4444
	18 nt	16.6244	32.3397	19.5191	31.5167	24.7844	27.65	23.3136	24.2519	8.46437	37.0294	15.7247	38.7816	18 nt	11.1996	36.4881	17.513	34.7992	13.0051	30.562	22.0622	34.3706	9.39408	42.4143	12.9638	35.2278	18 nt	21.0187	36.571	15.4448	26.9656	17.6471	34.1176	22.3529	25.8824	24.3902	39.0244	8.53659	28.0488	18 nt	21.4199	27.9685	13.7693	36.8423	31.1377	29.3413	17.9641	21.5569	11.7021
	19 nt	11.1706	28.7808	12.0109	48.0377	15.0825	32.1633	18.9819	33.7723	7.25866	25.3984	5.03984	62.3031	19 nt	14.5673	48.9474	9.58641	26.8989	12.8753	61.5744	9.93996	15.6104	16.2593	36.3204	9.23286	38.1874	19 nt	16.7194	26.942	14.3707	41.968	24.3478	20.8696	23.4783	31.3043	9.09091	33.0144	5.26316	52.6316	19 nt	14.9603	26.2369	14.8084	43.9944	27.8481	19.8312	22.3629	29.9578	2.07254
	20 nt	11.7217	27.4713	9.4914	51.3156	16.7271	25.5339	13.628	44.111	6.71637	29.4086	5.35477	58.5203	20 nt	13.6132	37.4005	8.76298	40.2233	16.2754	38.9932	13.1455	31.5858	10.9511	35.8077	4.38042	48.8608	20 nt	11.4492	22.9674	9.00106	56.5824	14.4033	22.6337	11.9342	51.0288	8.49515	23.301	6.06796	62.1359	20 nt	12.8961	38.3685	7.77338	40.9621	20.3166	33.5092	12.6649	33.5092	5.4755
	21 nt	10.8534	34.4126	1.7981	52.9359	14.9183	28.5954	2.1735	54.3128	6.78842	40.2298	1.42271	51.5591	21 nt	11.2718	43.6933	1.89674	43.1382	17.5718	31.6926	2.18045	48.5552	4.97182	55.6939	1.61303	37.7212	21 nt	8.9187	36.2803	6.05273	48.7483	7.33806	27.8846	6.78138	57.996	10.4993	44.6759	5.32407	39.5007	21 nt	5.8149	25.9093	1.84067	66.4352	9.01173	24.1876	3.06533	63.7353	2.61807
	22 nt	4.69332	25.729	1.76031	67.8174	4.36054	24.9468	1.43985	69.2528	5.0261	26.5112	2.08076	66.382	22 nt	5.37043	28.7947	2.81701	63.0179	4.9214	35.0584	1.64047	58.3797	5.81946	22.5309	3.99356	67.6561	22 nt	5.45794	49.9755	0.468539	44.0981	2.04242	62.4509	0.628437	34.8782	8.87346	37.5	0.308642	53.3179	22 nt	6.92808	24.4068	2.85344	65.8116	13.3747	32.9495	5.58016	48.0957	0.4815
	23 nt	16.1925	34.2807	2.82184	46.705	18.6262	28.5399	4.06895	48.765	13.7588	40.0216	1.57472	44.6449	23 nt	22.0084	35.3673	1.58419	41.0401	33.7567	19.8486	1.66795	44.7267	10.2601	50.886	1.50043	37.3535	23 nt	17	27.3571	2.80952	52.8333	11.3333	31.6667	4.66667	52.3333	22.6667	23.0476	0.952381	53.3333	23 nt	12.8042	49.2608	3.12592	34.8091	18.7221	57.5037	4.75483	19.0193	6.88623
	24 nt	68.0114	5.0093	1.71072	25.2686	71.1661	4.25697	2.28199	22.2949	64.8566	5.76163	1.13944	28.2423	24 nt	73.646	3.22857	0.917367	22.208	77.2704	3.98847	0.77949	17.9616	70.0216	2.46867	1.05524	26.4545	24 nt	48.7377	28.8073	2.16844	20.2865	71.0475	4.08003	3.96234	20.9102	26.4279	53.5346	0.374532	19.6629	24 nt	57.9244	12.4073	5.40656	24.2618	77.9623	3.96629	9.51909	8.55231	37.8864
	25 nt	71.0661	5.44226	3.05584	20.4358	66.8548	4.51523	3.6261	25.0039	75.2774	6.36929	2.48557	15.8677	25 nt	76.5394	5.07732	2.08154	16.3017	77.4334	5.76565	2.35586	14.4451	75.6454	4.38898	1.80723	18.1583	25 nt	80.0894	3.09646	3.42466	13.3895	67.1233	4.10959	6.84932	21.9178	93.0556	2.08333	0	4.86111	25 nt	54.8077	16.4094	14.0435	14.7394	59.6154	9.13462	20.1923	11.0577	50
	26 nt	32.1866	26.7563	16.4206	24.6365	39.6396	18.1181	18.7688	23.4735	24.7335	35.3945	14.0725	25.7996	26 nt	29.8801	27.3987	18.3083	24.4129	37.4302	21.7877	20.1117	20.6704	22.3301	33.0097	16.5049	28.1553	26 nt	51.4706	24.6324	12.1324	11.7647	52.9412	11.7647	11.7647	23.5294	50	37.5	12.5	0	26 nt	29.3056	15.4861	19.3056	35.9028	47.5	8.75	27.5	16.25	11.1111
	27 nt	26.4376	27.6545	17.9858	27.9221	31.2925	24.6135	21.5832	22.5108	21.5827	30.6954	14.3885	33.3333	27 nt	23.404	26.9104	19.3434	30.3422	21.5827	29.4964	28.777	20.1439	25.2252	24.3243	9.90991	40.5405	27 nt	26.7677	27.2727	15.6566	30.303	44.4444	0	22.2222	33.3333	9.09091	54.5455	9.09091	27.2727	27 nt	14.5161	44.1628	15.0538	26.2673	29.0323	31.1828	30.1075	9.67742	0
	28 nt	30.5707	26.5947	19.7225	23.1121	34.7826	23.5698	21.5103	20.1373	26.3587	29.6196	17.9348	26.087	28 nt	26.5407	36.6769	14.9451	21.8374	34.4	27.2	20	18.4	18.6813	46.1538	9.89011	25.2747	28 nt	29.1667	45.8333	12.5	12.5	8.33333	41.6667	25	25	50	50	0	0	28 nt	38.6364	10.9091	31.2121	19.2424	27.2727	21.8182	29.0909	21.8182	50
	29 nt	28.1528	25.2199	15.5731	31.0541	38.2411	18.1818	21.1462	22.4308	18.0645	32.2581	10	39.6774	29 nt	22.1306	26.0633	22.3341	29.4719	27.7778	26.8519	31.4815	13.8889	16.4835	25.2747	13.1868	45.0549	29 nt	50	0	0	0	100	0	0	0	0	0	0	0	29 nt	41.5789	5.26316	10.5263	42.6316	63.1579	10.5263	21.0526	5.26316	20
	30 nt	39.2797	25.1585	14.0227	21.5391	29.7459	24.2152	20.9268	25.1121	48.8136	26.1017	7.11864	17.9661	30 nt	30.012	20.8421	18.7144	30.4315	36.6197	22.5352	22.5352	18.3099	23.4043	19.1489	14.8936	42.5532	30 nt	50	25	25	0	50	0	50	0	50	50	0	0	30 nt	32.6923	13.4615	46.1538	7.69231	15.3846	26.9231	42.3077	15.3846	50
	31 nt	26.0517	28.9166	13.3769	31.6548	24.2888	25.3829	20.1313	30.1969	27.8146	32.4503	6.62252	33.1126	31 nt	9.37705	25.1148	24.4918	41.0164	14.7541	26.2295	40.9836	18.0328	4	24	8	64	31 nt	41.6667	0	33.3333	25	33.3333	0	66.6667	0	50	0	0	50	31 nt	8.82353	11.7647	5.88235	23.5294	17.6471	23.5294	11.7647	47.0588	0
	32 nt	19.33	35.4156	15.0993	30.1551	20.9677	34.6774	20.9677	23.3871	17.6923	36.1538	9.23077	36.9231	32 nt	27.1875	29.5089	24.3304	18.9732	34.375	21.875	34.375	9.375	20	37.1429	14.2857	28.5714	32 nt	25	0	0	25	0	0	0	0	50	0	0	50	32 nt	19.2308	3.84615	15.3846	11.5385	38.4615	7.69231	30.7692	23.0769	0
	33 nt	30.8657	20.3968	29.1605	19.577	19.6262	21.4953	35.514	23.3645	42.1053	19.2982	22.807	15.7895	33 nt	41.0714	15.4762	12.5	30.9524	57.1429	14.2857	0	28.5714	25	16.6667	25	33.3333	33 nt	0	0	0	0	0	0	0	0	0	0	0	0	33 nt	0	0	50	0	0	0	100	0	0
	34 nt	38.0482	15.1864	16.9956	29.7697	20.8333	14.5833	20.8333	43.75	55.2632	15.7895	13.1579	15.7895	34 nt	7.14286	50	7.14286	35.7143	14.2857	28.5714	14.2857	42.8571	0	71.4286	0	28.5714	34 nt	0	0	0	0	0	0	0	0	0	0	0	0	34 nt	0	0	0	0	0	0	0	0	0
[truncated: 55 more columns]
