# Supplementary material for: A newly emerging alphasatellite affects banana bunchy top virus replication, transcription, siRNA production and transmission by aphids
Source: PLoS Pathog. 2022 Apr 12;18(4):e1010448. doi: 10.1371/journal.ppat.1010448 (PMC9049520; doi:10.1371/journal.ppat.1010448)
Supplement: S5 Dataset — For each of the two conditions, i.e. without (BBTV) and with (BBTVa) alphasatellite, Illumina 75 nt forward and reverse reads of the three biological replicates (leaf tissues of three plants) were combined and mapped simultaneously onto the reference sequences of six BBTV components (C, M, N, R, S, U3) and DRC-2016 alphasatellite (alpha). BAM files with mapped viral reads were analyzed by MISIS-2 [80] yielding the count tables of forward and reverse reads, starting or ending at respective positions of the reference sequences. (XLSX) [file ppat.1010448.s020.xlsx]

## Sheet: Legend
S5 Dataset. Single nucleotide resolution maps of Illumina mRNA-seq reads representing viral transcripts from BBTV-infected Cavendish banana plants with or without DRC alphasatellite. For each of the two conditions, i.e. without (BBTV) and with (BBTVa) alphasatellite, Illumina 75 nt forward and reverse reads of the three biological replicates (leaf tissues of three plants) were combined and mapped…

## Sheet: C BBTV
position	forward	reverse
1	0	0
2	0	0
3	0	0
4	0	0
5	0	0
6	0	0
7	0	0
8	0	0
9	1	0
10	0	0
11	2	0
12	0	0
13	0	0
14	0	0
15	0	0
16	0	0
17	0	0
18	0	0
19	0	0
20	0	0
21	0	0
22	2	0
23	0	0
24	0	0
25	0	0
26	0	0
27	4	0
28	1	0
29	1	0
30	1	0
31	0	0
32	0	0
33	1	0
34	0	0
35	0	0
36	0	0
37	0	0
38	0	0
39	0	0
40	0	0
41	0	0
42	0	0
43	0	0
44	0	0
45	0	0
46	0	0
47	0	0
48	0	0
49	0	-2
50	0	-1
51	0	0
52	0	0
53	0	0
54	1	0
55	0	0
56	0	0
57	0	0
58	0	0
59	1	0
60	1	0
61	0	0
62	0	0
63	0	0
64	0	0
65	0	0
66	0	0
67	0	-1
68	0	0
69	0	0
70	0	0
71	0	0
72	0	0
73	0	-1
74	0	0
75	0	0
76	0	-1
77	0	0
78	0	0
79	0	0
80	0	0
81	0	0
82	0	0
83	0	0
84	0	0
85	0	0
86	0	0
87	2	0
88	0	0
89	0	0
90	0	0
91	0	0
92	0	0
93	0	0
94	0	0
95	1	0
96	2	0
97	4	0
98	0	0
99	0	0
100	0	0
101	0	0
102	0	0
103	0	0
104	0	0
105	0	0
106	0	0
107	1	0
108	0	0
109	6	0
110	0	0
111	0	0
112	0	-1
113	0	0
114	0	0
115	1	0
116	0	0
117	0	0
118	0	0
119	0	0
120	0	0
121	0	0
122	0	0
123	0	0
124	0	0
125	0	0
126	0	0
127	0	0
128	0	0
129	0	0
130	0	0
131	0	0
132	0	0
133	0	0
134	0	0
135	0	0
136	0	0
137	0	-1
138	0	0
139	0	0
140	0	0
141	0	0
142	1	0
143	0	-1
144	0	0
145	0	0
146	0	0
147	1	0
148	0	0
149	0	0
150	2	-1
151	0	0
152	0	0
153	0	0
154	0	-1
155	0	0
156	0	0
157	0	0
158	0	0
159	0	0
160	0	0
161	0	0
162	1	0
163	0	0
164	0	0
165	1	0
166	0	0
167	0	0
168	0	0
169	0	0
170	0	-1
171	2	0
172	1	0
173	2	0
174	0	0
175	0	0
176	0	0
177	0	0
178	0	0
179	2	0
180	0	0
181	0	0
182	0	0
183	0	0
184	1	0
185	0	0
186	0	0
187	0	0
188	0	0
189	1	0
190	0	0
191	2	0
192	2	0
193	4	0
194	3	0
195	0	0
196	0	0
197	6	0
198	0	0
199	0	0
200	1	0
201	0	0
202	0	0
203	0	0
204	0	0
205	0	0
206	0	0
207	0	0
208	0	0
209	1	-2
210	3	0
211	0	-1
212	1	0
213	2	-1
214	0	0
215	1	0
216	0	0
217	0	0
218	0	0
219	0	0
220	14	0
221	1	0
222	6	0
223	3	0
224	5	0
225	9	0
226	19	0
227	4	0
228	1	0
229	2	0
230	0	0
231	0	0
232	0	0
233	4	0
234	5	0
235	4	-1
236	0	0
237	2	0
238	0	0
239	0	0
240	0	0
241	0	0
242	3	-1
243	0	0
244	4	0
245	0	0
246	1	0
247	0	0
248	0	0
249	0	0
250	0	0
251	0	0
252	0	0
253	0	0
254	4	0
255	11	0
256	0	0
257	2	0
258	1	0
259	0	0
260	7	0
261	8	0
262	0	0
263	7	-1
264	0	0
265	0	0
266	6	0
267	3	0
268	4	0
269	3	0
270	0	0
271	0	0
272	3	0
273	0	0
274	0	0
275	0	0
276	0	0
277	1	0
278	0	0
279	6	0
280	3	0
281	1	0
282	4	0
283	2	0
284	3	0
285	0	0
286	1	0
287	0	0
288	4	0
289	1	0
290	4	0
291	0	0
292	1	0
293	4	0
294	3	0
295	1	0
296	0	0
297	6	0
298	4	0
299	2	-1
300	3	0
301	1	0
302	3	-2
303	0	0
304	0	0
305	1	0
306	4	0
307	8	0
308	8	0
309	3	0
310	9	0
311	2	0
312	1	0
313	0	0
314	0	0
315	34	0
316	3	0
317	2	0
318	1	0
319	0	0
320	2	-1
321	1	-1
322	6	0
323	8	0
324	3	0
325	7	0
326	3	-1
327	0	0
328	2	0
329	3	0
330	0	0
331	2	0
332	4	0
333	0	0
334	0	0
335	1	0
336	1	0
337	0	0
338	1	0
339	5	0
340	7	0
341	1	-3
342	0	0
343	0	0
344	0	0
345	1	0
346	0	0
347	4	0
348	2	0
349	0	0
350	1	0
351	3	0
352	0	0
353	0	0
354	1	0
355	2	0
356	1	0
357	1	0
358	0	0
359	1	0
360	0	0
361	1	0
362	1	0
363	4	0
364	3	0
365	0	0
366	1	0
367	9	0
368	3	0
369	11	0
370	7	-1
371	6	0
372	0	0
373	0	0
374	2	-1
375	0	0
376	0	0
377	2	0
378	0	-1
379	3	0
380	4	0
381	0	0
382	0	0
383	3	0
384	0	0
385	2	0
386	2	0
387	2	0
388	8	0
389	3	0
390	1	0
391	0	0
392	0	0
393	0	0
394	6	0
395	5	0
396	1	0
397	0	0
398	0	0
399	0	0
400	4	0
401	0	0
402	2	0
403	4	0
404	3	0
405	0	0
406	0	0
407	3	0
408	2	0
409	1	0
410	0	0
411	0	0
412	0	0
413	0	0
414	1	0
415	1	0
416	0	0
417	1	0
418	3	0
419	1	0
420	4	0
421	0	0
422	0	0
423	0	0
424	0	-3
425	3	0
426	0	0
427	0	-1
428	0	0
429	0	0
430	1	0
431	0	0
432	1	0
433	0	0
434	0	0
435	0	0
436	0	0
437	0	0
438	0	0
439	1	0
440	0	0
441	2	0
442	5	0
443	0	0
444	3	0
445	0	0
446	0	0
447	2	0
448	5	0
449	1	0
450	3	0
451	10	0
452	4	0
453	3	0
454	2	0
455	11	0
456	2	-1
457	0	0
458	0	0
459	1	0
460	5	0
461	1	0
462	0	0
463	0	-1
464	3	0
465	2	0
466	4	0
467	2	0
468	2	0
469	2	0
470	0	0
471	2	0
472	0	0
473	3	0
474	0	0
475	0	0
476	1	0
477	0	0
478	2	0
479	0	0
480	1	0
481	9	0
482	3	0
483	0	0
484	0	0
485	0	0
486	0	0
487	0	0
488	5	0
489	0	0
490	4	0
491	0	-1
492	2	0
493	0	0
494	0	0
495	6	0
496	3	0
497	2	0
498	0	0
499	2	0
500	1	0
501	0	0
502	2	0
503	0	0
504	0	0
505	0	0
506	0	0
507	1	0
508	0	0
509	0	0
510	3	0
511	2	0
512	0	0
513	0	0
514	1	0
515	0	0
516	4	0
517	2	0
518	2	0
519	1	0
520	1	0
521	0	0
522	0	0
523	0	0
524	0	0
525	1	0
526	0	0
527	0	0
528	1	0
529	3	0
530	0	0
531	2	0
532	0	0
533	2	0
534	1	0
535	4	0
536	0	0
537	0	0
538	0	0
539	1	0
540	2	0
541	7	0
542	4	0
543	2	0
544	5	0
545	9	0
546	10	0
547	0	0
548	1	0
549	2	0
550	1	0
551	1	0
552	0	0
553	0	0
554	1	0
555	2	0
556	1	0
557	0	0
558	1	0
559	1	0
560	2	0
561	4	0
562	0	0
563	1	0
564	0	0
565	0	0
566	6	0
567	1	0
568	0	0
569	1	0
570	2	0
571	11	0
572	0	0
573	4	-1
574	1	0
575	0	0
576	0	0
577	0	0
578	0	0
579	1	0
580	0	0
581	0	0
582	0	0
583	3	0
584	1	0
585	1	0
586	0	0
587	7	0
588	0	0
589	0	0
590	0	0
591	0	0
592	0	0
593	0	0
594	0	0
595	0	0
596	2	0
597	1	0
598	0	0
599	0	0
600	0	0
601	0	0
602	0	0
603	0	0
604	2	0
605	2	0
606	0	0
607	0	0
608	0	0
609	3	0
610	0	0
611	1	0
612	0	0
613	1	0
614	1	0
615	3	0
616	0	0
617	0	0
618	0	0
619	0	0
620	0	0
621	0	0
622	0	0
623	0	0
624	0	0
625	0	0
626	1	0
627	0	0
628	0	0
629	0	0
630	0	0
631	0	0
632	0	0
633	0	-2
634	0	0
635	0	0
636	0	0
637	1	0
638	1	-1
639	0	0
640	0	0
641	0	0
642	0	0
643	0	0
644	0	0
645	0	0
646	2	0
647	1	-1
648	1	0
649	1	0
650	0	0
651	0	0
652	0	0
653	0	0
654	0	0
655	0	0
656	0	0
657	0	0
658	0	-1
659	0	0
660	0	0
661	0	-1
662	0	0
663	2	0
664	0	0
665	0	0
666	0	0
667	0	0
668	0	0
669	0	0
670	0	0
671	0	0
672	0	0
673	0	0
674	0	0
675	0	0
676	0	0
677	0	0
678	0	0
679	0	0
680	0	0
681	0	0
682	0	0
683	0	0
684	0	0
685	0	0
686	0	0
687	0	0
688	0	0
689	0	0
690	0	-2
691	0	0
692	0	0
693	0	0
694	0	0
695	0	0
696	0	0
697	0	0
698	0	-1
699	0	0
700	0	0
701	0	0
702	0	0
703	0	0
704	0	0
705	0	0
706	0	0
707	0	0
708	0	0
709	1	0
710	0	0
711	0	0
712	0	0
713	0	0
714	1	0
715	0	0
716	0	0
717	0	0
718	0	0
719	0	0
720	0	0
721	0	0
722	0	0
723	0	0
724	0	0
725	0	0
726	0	0
727	0	0
728	0	0
729	0	0
730	0	0
731	0	0
732	0	0
733	0	0
734	0	0
735	0	0
736	0	0
737	0	0
738	0	0
739	0	0
740	0	0
741	0	0
742	0	0
743	0	0
744	0	0
745	0	0
746	1	0
747	0	0
748	0	0
749	0	0
750	0	0
751	0	0
752	0	0
753	0	0
754	0	0
755	0	0
756	0	0
757	0	0
758	0	0
759	0	0
760	0	0
761	0	0
762	0	0
763	0	0
764	0	0
765	0	0
766	0	0
767	0	0
768	0	0
769	0	0
770	0	0
771	0	0
772	0	0
773	0	0
774	0	0
775	0	0
776	0	0
777	1	0
778	0	0
779	0	0
780	0	0
781	0	0
782	0	0
783	0	0
784	0	0
785	1	0
786	0	0
787	0	0
788	0	0
789	0	0
790	0	0
791	0	0
792	0	0
793	0	0
794	0	0
795	2	0
796	0	0
797	0	0
798	0	0
799	0	0
800	0	0
801	0	0
802	0	0
803	0	0
804	0	0
805	0	0
806	0	0
807	0	0
808	0	0
809	0	0
810	0	0
811	0	0
812	0	0
813	0	0
814	0	0
815	0	0
816	0	0
817	0	0
818	0	0
819	0	0
820	0	-1
821	1	0
822	0	-2
823	0	0
824	0	0
825	0	0
826	0	0
827	0	0
828	0	0
829	0	0
830	0	0
831	0	0
832	0	0
833	0	0
834	0	0
835	0	0
836	0	-1
837	0	-6
838	0	0
839	0	0
840	0	0
841	1	0
842	1	0
843	0	0
844	0	0
845	2	0
846	0	0
847	0	0
848	0	0
849	0	0
850	0	0
851	1	-1
852	0	-5
853	0	0
854	0	0
855	0	0
856	0	-2
857	0	0
858	0	0
859	0	-1
860	0	0
861	0	-2
862	0	0
863	0	0
864	0	0
865	0	0
866	1	0
867	0	0
868	0	0
869	0	0
870	0	0
871	1	0
872	0	0
873	0	0
874	0	0
875	0	0
876	0	0
877	0	0
878	0	0
879	0	0
880	0	0
881	0	0
882	0	0
883	0	0
884	0	0
885	0	0
886	1	0
887	0	0
888	2	0
889	0	0
890	1	0
891	0	0
892	2	0
893	1	0
894	0	-4
895	0	0
896	0	0
897	0	0
898	0	0
899	0	-1
900	0	0
901	0	0
902	1	0
903	0	0
904	0	-6
905	0	0
906	0	0
907	0	0
908	1	0
909	0	0
910	0	0
911	0	0
912	0	-1
913	0	0
914	0	0
915	0	0
916	0	0
917	0	0
918	0	0
919	1	-2
920	0	0
921	0	-1
922	0	0
923	1	0
924	0	0
925	2	0
926	0	0
927	0	0
928	0	0
929	0	0
930	0	0
931	0	0
932	0	0
933	0	0
934	0	0
935	0	0
936	0	0
937	0	0
938	0	0
939	0	0
940	0	0
941	0	0
942	0	0
943	0	0
944	0	0
945	0	0
946	0	0
947	0	0
948	0	-1
949	0	0
950	0	0
951	0	0
952	0	0
953	0	0
954	0	0
955	0	0
956	3	0
957	0	0
958	0	0
959	0	0
960	0	0
961	0	0
962	0	0
963	0	0
964	0	0
965	0	0
966	0	0
967	0	0
968	0	0
969	0	0
970	0	0
971	0	0
972	0	0
973	0	0
974	0	0
975	0	0
976	0	0
977	0	0
978	0	0
979	0	0
980	0	0
981	0	0
982	0	0
983	0	0
984	0	0
985	0	0
986	0	0
987	0	0
988	0	0
989	0	0
990	0	0
991	0	0
992	0	0
993	0	0
994	0	0
995	0	0
996	0	0
997	0	0
998	0	0
999	0	0
1000	0	0
1001	0	0
1002	0	0
1003	0	0
1004	0	0
1005	0	0
1006	0	0
1007	0	0
1008	0	0
1009	0	0
1010	0	0
1011	0	0
1012	0	0
1013	0	0
1014	0	0
1015	0	0
1016	0	0
1017	0	0
1018	0	0

## Sheet: C BBTVa
position	forward	reverse
1	0	0
2	0	0
3	0	0
4	0	0
5	0	0
6	0	0
7	0	0
8	0	0
9	3	0
10	0	0
11	1	-2
12	1	0
13	0	0
14	0	0
15	0	0
16	0	0
17	1	0
18	0	0
19	0	0
20	0	0
21	0	0
22	0	0
23	0	0
24	0	0
25	0	0
26	0	0
27	0	0
28	0	0
29	0	0
30	1	0
31	0	0
32	0	0
33	1	0
34	0	0
35	0	0
36	0	0
37	0	-1
38	0	0
39	0	0
40	0	0
41	0	0
42	0	0
43	0	0
44	0	0
45	0	0
46	0	0
47	0	0
48	0	0
49	0	0
50	0	0
51	0	0
52	1	0
53	2	0
54	0	0
55	0	0
56	0	0
57	0	0
58	0	0
59	0	0
60	0	0
61	0	0
62	0	0
63	0	0
64	0	0
65	0	0
66	0	0
67	0	-1
68	0	0
69	0	0
70	0	0
71	0	0
72	0	0
73	0	-1
74	0	0
75	0	0
76	0	0
77	0	0
78	0	0
79	0	0
80	0	0
81	0	0
82	1	0
83	0	0
84	0	0
85	3	0
86	0	0
87	0	0
88	0	0
89	0	0
90	0	0
91	1	0
92	0	0
93	1	0
94	0	0
95	0	0
96	0	0
97	3	0
98	1	0
99	0	0
100	0	0
101	0	0
102	0	-1
103	0	-1
104	0	0
105	0	0
106	0	-2
107	1	0
108	0	-1
109	0	0
110	0	0
111	0	0
112	0	0
113	0	0
114	0	0
115	0	0
116	0	0
117	0	0
118	0	0
119	0	0
120	0	0
121	0	0
122	0	0
123	0	0
124	0	0
125	0	-1
126	0	0
127	0	0
128	0	0
129	0	0
130	0	0
131	0	0
132	0	0
133	0	0
134	0	0
135	0	0
136	3	0
137	0	0
138	0	0
139	0	0
140	0	0
141	0	-1
142	1	0
143	0	0
144	0	0
145	0	0
146	0	0
147	1	0
148	1	0
149	1	0
150	1	0
151	0	-3
152	0	0
153	0	0
154	0	0
155	0	0
156	0	0
157	0	0
158	0	0
159	0	0
160	2	0
161	0	0
162	1	0
163	1	0
164	0	0
165	0	0
166	0	0
167	0	0
168	0	0
169	0	0
170	0	0
171	1	-2
172	0	0
173	0	0
174	0	0
175	0	-1
176	0	0
177	0	0
178	0	0
179	0	0
180	0	0
181	0	0
182	0	-1
183	0	0
184	0	0
185	0	0
186	0	0
187	0	0
188	0	0
189	0	-1
190	1	0
191	0	0
192	2	0
193	0	0
194	0	0
195	0	0
196	0	0
197	0	0
198	0	0
199	0	0
200	0	0
201	0	0
202	0	0
203	0	0
204	0	0
205	3	0
206	0	0
207	0	0
208	0	0
209	1	0
210	0	0
211	0	0
212	0	0
213	0	0
214	0	0
215	1	0
216	1	0
217	0	0
218	0	0
219	0	0
220	13	-2
221	0	0
222	5	0
223	3	0
224	3	0
225	4	0
226	8	0
227	10	0
228	0	0
229	1	0
230	1	0
231	0	0
232	0	0
233	2	-1
234	1	0
235	1	0
236	0	0
237	0	0
238	0	0
239	0	0
240	0	0
241	0	0
242	1	0
243	0	0
244	0	0
245	0	0
246	0	-1
247	0	0
248	0	0
249	0	0
250	0	0
251	2	0
252	4	0
253	0	0
254	0	0
255	1	-2
256	2	0
257	0	0
258	1	0
259	4	0
260	2	0
261	1	0
262	0	0
263	1	0
264	0	0
265	0	0
266	2	0
267	0	-1
268	5	0
269	2	0
270	1	0
271	1	0
272	0	0
273	1	0
274	0	0
275	0	0
276	0	0
277	0	0
278	0	0
279	2	0
280	0	0
281	1	0
282	4	0
283	3	0
284	2	0
285	0	0
286	1	0
287	0	0
288	1	0
289	0	0
290	0	-1
291	0	0
292	2	0
293	1	0
294	0	0
295	0	-1
296	1	0
297	2	0
298	2	0
299	1	-1
300	3	0
301	1	0
302	1	0
303	0	0
304	1	0
305	0	0
306	0	0
307	2	0
308	4	0
309	2	0
310	1	0
311	1	0
312	0	0
313	0	0
314	3	0
315	10	-1
316	2	0
317	0	0
318	1	-2
319	0	0
320	0	0
321	1	0
322	1	0
323	5	0
324	4	0
325	4	0
326	3	-2
327	1	0
328	1	0
329	1	0
330	1	0
331	0	0
332	0	0
333	0	0
334	0	0
335	0	0
336	0	0
337	0	-1
338	0	-1
339	0	0
340	1	-1
341	0	0
342	0	0
343	1	0
344	0	0
345	0	0
346	0	0
347	0	0
348	0	0
349	0	0
350	1	0
351	0	0
352	0	0
353	0	0
354	0	0
355	0	0
356	0	0
357	0	0
358	0	0
359	0	0
360	0	0
361	0	0
362	1	0
363	0	0
364	0	0
365	1	0
366	1	-1
367	1	0
368	1	0
369	7	-2
370	2	0
371	1	0
372	1	-2
373	0	0
374	1	0
375	1	0
376	0	0
377	0	0
378	1	0
379	0	-2
380	0	0
381	0	0
382	0	0
383	0	0
384	4	-1
385	0	0
386	0	0
387	1	0
388	3	0
389	5	0
390	1	0
391	0	0
392	0	0
393	2	0
394	4	0
395	8	0
396	2	0
397	0	0
398	0	0
399	0	0
400	0	-2
401	0	0
402	0	0
403	5	0
404	0	0
405	1	0
406	0	0
407	1	0
408	1	0
409	0	0
410	0	0
411	0	0
412	0	0
413	0	0
414	0	0
415	0	0
416	0	0
417	0	0
418	1	0
419	0	0
420	0	0
421	0	0
422	0	0
423	0	0
424	0	0
425	1	0
426	0	0
427	0	0
428	0	0
429	0	0
430	1	0
431	0	0
432	0	0
433	0	0
434	0	0
435	0	0
436	0	-1
437	0	-1
438	0	0
439	0	0
440	0	0
441	0	0
442	1	-1
443	0	0
444	0	-2
445	0	0
446	0	0
447	0	0
448	5	0
449	0	-1
450	0	0
451	3	0
452	0	0
453	0	0
454	0	0
455	10	0
456	4	-1
457	0	0
458	1	0
459	0	0
460	3	0
461	3	0
462	1	0
463	2	0
464	0	0
465	2	0
466	0	0
467	1	0
468	0	0
469	1	0
470	0	0
471	0	0
472	0	0
473	0	0
474	0	0
475	1	0
476	1	0
477	0	0
478	0	-1
479	0	0
480	0	0
481	0	0
482	4	0
483	0	0
484	0	0
485	1	0
486	0	0
487	0	0
488	1	0
489	0	0
490	0	-2
491	0	0
492	0	0
493	0	-2
494	0	0
495	4	0
496	1	0
497	2	0
498	0	0
499	0	0
500	2	0
501	0	-2
502	0	-1
503	0	0
504	0	0
505	0	0
506	0	0
507	0	0
508	0	0
509	0	0
510	0	0
511	0	0
512	0	0
513	0	0
514	2	0
515	0	0
516	2	0
517	0	0
518	3	0
519	0	0
520	1	0
521	0	0
522	0	0
523	0	0
524	0	0
525	0	0
526	0	0
527	0	0
528	0	0
529	0	0
530	0	0
531	1	0
532	1	0
533	0	0
534	1	0
535	0	0
536	0	0
537	0	0
538	0	0
539	1	-1
540	3	0
541	3	0
542	0	0
543	0	0
544	2	0
545	3	0
546	6	0
547	0	0
548	0	0
549	0	0
550	1	0
551	0	0
552	0	0
553	3	0
554	2	0
555	1	0
556	2	0
557	0	0
558	1	0
559	2	0
560	2	0
561	1	0
562	0	0
563	0	0
564	0	0
565	0	0
566	0	0
567	0	0
568	0	0
569	2	0
570	1	0
571	1	0
572	0	0
573	0	0
574	0	0
575	0	0
576	0	0
577	0	0
578	0	0
579	0	0
580	0	0
581	0	0
582	0	0
583	0	0
584	0	0
585	0	0
586	0	0
587	1	0
588	0	0
589	0	0
590	0	0
591	0	0
592	0	0
593	0	0
594	0	0
595	0	0
596	0	0
597	1	0
598	1	0
599	0	0
600	0	0
601	0	0
602	0	0
603	0	0
604	0	0
605	0	0
606	0	0
607	0	0
608	0	0
609	0	0
610	0	0
611	0	0
612	0	0
613	0	0
614	0	0
615	2	0
616	0	0
617	1	0
618	0	0
619	0	0
620	0	0
621	0	0
622	0	0
623	0	0
624	0	0
625	0	0
626	0	0
627	0	0
628	0	0
629	0	0
630	0	0
631	0	0
632	0	0
633	0	0
634	0	0
635	0	0
636	0	0
637	0	0
638	0	0
639	0	0
640	0	0
641	0	0
642	0	0
643	0	0
644	1	0
645	0	0
646	1	0
647	0	0
648	0	0
649	0	0
650	0	0
651	0	0
652	0	0
653	0	0
654	0	0
655	0	0
656	0	0
657	0	0
658	0	0
659	1	0
660	0	0
661	0	0
662	0	0
663	0	0
664	0	0
665	0	0
666	0	0
667	0	0
668	0	0
669	0	0
670	0	0
671	0	0
672	0	0
673	0	0
674	0	0
675	0	0
676	0	0
677	0	0
678	0	0
679	0	0
680	0	0
681	0	0
682	0	0
683	0	0
684	0	0
685	0	0
686	0	0
687	0	0
688	0	0
689	2	0
690	0	0
691	0	0
692	0	0
693	0	0
694	0	0
695	0	0
696	0	0
697	0	0
698	0	0
699	0	0
700	0	0
701	0	0
702	0	0
703	0	0
704	0	0
705	0	0
706	0	0
707	0	0
708	0	0
709	0	0
710	0	0
711	0	0
712	0	0
713	0	0
714	0	0
715	0	0
716	1	0
717	0	0
718	0	0
719	0	0
720	1	0
721	0	0
722	0	0
723	0	0
724	0	0
725	0	0
726	0	0
727	0	0
728	0	0
729	0	0
730	0	0
731	0	0
732	0	0
733	0	0
734	0	0
735	0	0
736	0	0
737	0	0
738	0	0
739	0	0
740	0	0
741	0	0
742	0	0
743	0	0
744	0	0
745	0	0
746	0	0
747	0	0
748	0	0
749	0	0
750	0	0
751	0	0
752	0	0
753	0	0
754	0	0
755	0	0
756	0	0
757	0	0
758	0	0
759	0	0
760	0	0
761	0	0
762	0	0
763	0	0
764	1	0
765	0	0
766	0	0
767	0	0
768	0	0
769	0	0
770	0	0
771	0	0
772	0	0
773	0	0
774	0	0
775	0	0
776	0	0
777	0	0
778	0	0
779	0	0
780	0	0
781	0	0
782	0	0
783	0	0
784	1	0
785	0	0
786	0	0
787	0	0
788	0	0
789	0	0
790	0	0
791	0	0
792	0	0
793	1	0
794	0	0
795	0	0
796	0	0
797	0	0
798	0	0
799	0	0
800	0	0
801	0	0
802	0	0
803	0	0
804	0	0
805	1	0
806	0	0
807	0	0
808	0	0
809	0	0
810	0	0
811	2	0
812	0	0
813	0	0
814	0	0
815	2	0
816	0	0
817	1	0
818	0	0
819	0	0
820	0	0
821	0	0
822	0	-1
823	0	0
824	1	-3
825	0	0
826	0	0
827	0	0
828	0	0
829	1	0
830	1	0
831	0	0
832	0	0
833	0	0
834	0	0
835	0	0
836	0	0
837	0	0
838	0	0
839	1	0
840	0	0
841	0	0
842	0	0
843	0	0
844	0	0
845	0	0
846	0	0
847	0	0
848	0	0
849	0	0
850	0	0
851	0	0
852	0	0
853	0	0
854	0	0
855	0	0
856	0	-1
857	0	0
858	0	0
859	0	0
860	0	0
861	0	0
862	0	0
863	0	0
864	0	0
865	0	0
866	0	0
867	0	0
868	0	0
869	0	0
870	0	0
871	0	0
872	1	0
873	0	0
874	0	0
875	0	0
876	1	0
877	0	0
878	0	0
879	0	0
880	0	0
881	0	0
882	0	0
883	2	0
884	0	0
885	0	0
886	0	0
887	0	0
888	2	0
889	0	0
890	0	0
891	0	0
892	2	0
893	1	0
894	0	0
895	0	0
896	0	0
897	0	0
898	0	0
899	0	0
900	0	0
901	0	0
902	0	0
903	0	0
904	0	0
905	0	0
906	0	0
907	0	0
908	0	0
909	0	0
910	0	0
911	0	-3
912	0	0
913	0	0
914	0	0
915	0	0
916	0	0
917	0	0
918	0	0
919	0	0
920	0	0
921	0	0
922	0	-1
923	0	0
924	0	0
925	0	0
926	0	0
927	0	0
928	0	0
929	0	0
930	0	0
931	0	0
932	0	0
933	0	0
934	0	0
935	0	0
936	0	0
937	0	0
938	0	-3
939	0	0
940	0	0
941	0	-1
942	0	0
943	0	0
944	0	0
945	0	0
946	2	-1
947	0	0
948	0	0
949	0	-1
950	0	-1
951	0	0
952	0	0
953	0	0
954	0	0
955	0	0
956	0	0
957	1	0
958	0	0
959	0	0
960	0	0
961	0	0
962	0	0
963	0	0
964	0	0
965	0	0
966	0	0
967	0	0
968	0	0
969	0	0
970	0	0
971	0	0
972	0	0
973	0	0
974	0	0
975	0	0
976	0	0
977	0	0
978	0	0
979	0	0
980	0	0
981	0	0
982	0	0
983	0	0
984	0	0
985	0	0
986	0	0
987	0	0
988	0	0
989	0	0
990	0	0
991	0	0
992	0	0
993	0	0
994	0	0
995	0	0
996	0	0
997	0	0
998	0	0
999	0	0
1000	0	0
1001	0	0
1002	0	0
1003	0	0
1004	0	0
1005	0	0
1006	0	0
1007	0	0
1008	0	0
1009	0	0
1010	0	0
1011	0	0
1012	0	0
1013	0	0
1014	0	0
1015	0	0
1016	0	0
1017	0	0
1018	0	0

## Sheet: M BBTV
position	forward	reverse
1	0	0
2	0	0
3	0	0
4	0	0
5	0	0
6	1	0
7	4	0
8	0	0
9	3	0
10	0	-1
11	0	0
12	3	0
13	0	0
14	1	0
15	4	0
16	0	0
17	1	0
18	0	0
19	1	0
20	0	0
21	0	0
22	0	0
23	0	0
24	0	0
25	0	0
26	0	0
27	0	0
28	0	0
29	1	0
30	0	0
31	0	0
32	0	0
33	1	0
34	0	0
35	0	0
36	2	0
37	0	0
38	0	0
39	0	0
40	0	0
41	0	0
42	0	0
43	0	0
44	1	0
45	0	0
46	0	0
47	0	0
48	0	0
49	0	0
50	0	0
51	0	0
52	0	0
53	0	0
54	0	0
55	0	0
56	0	0
57	0	0
58	1	0
59	0	0
60	0	0
61	0	0
62	0	0
63	0	0
64	2	-1
65	0	0
66	1	0
67	0	0
68	0	0
69	3	0
70	0	0
71	2	0
72	1	0
73	0	0
74	0	0
75	0	0
76	0	0
77	0	0
78	0	0
79	0	0
80	0	0
81	0	0
82	0	0
83	0	0
84	0	0
85	0	0
86	0	0
87	3	0
88	1	0
89	0	0
90	0	0
91	0	0
92	0	0
93	0	0
94	0	0
95	0	0
96	0	0
97	0	0
98	0	0
99	1	0
100	0	0
101	3	0
102	0	0
103	0	0
104	0	0
105	0	0
106	0	0
107	0	0
108	0	0
109	1	0
110	1	0
111	6	0
112	0	0
113	0	0
114	0	0
115	0	0
116	0	0
117	0	0
118	0	0
119	0	0
120	0	0
121	0	0
122	0	0
123	1	0
124	1	0
125	0	0
126	0	0
127	0	0
128	0	0
129	0	0
130	1	0
131	0	0
132	0	0
133	1	0
134	0	0
135	0	0
136	0	0
137	0	0
138	0	0
139	0	0
140	0	0
141	0	0
142	0	0
143	3	0
144	0	0
145	1	0
146	0	0
147	0	0
148	0	0
149	0	-1
150	0	0
151	0	0
152	1	0
153	0	0
154	0	0
155	0	0
156	0	0
157	0	0
158	1	0
159	0	0
160	0	0
161	0	0
162	0	0
163	3	0
164	1	0
165	0	0
166	0	0
167	0	0
168	0	0
169	2	0
170	0	-1
171	0	0
172	0	0
173	0	0
174	0	0
175	2	0
176	0	0
177	1	0
178	0	0
179	1	0
180	3	0
181	2	0
182	1	0
183	0	0
184	0	0
185	0	0
186	0	0
187	0	0
188	0	0
189	0	0
190	1	0
191	0	0
192	1	0
193	0	0
194	0	0
195	0	0
196	0	0
197	0	0
198	0	0
199	0	0
200	0	0
201	0	0
202	0	0
203	0	0
204	1	0
205	1	0
206	1	0
207	3	0
208	0	0
209	0	0
210	5	0
211	1	0
212	2	0
213	2	0
214	0	0
215	3	0
216	0	0
217	0	0
218	0	0
219	0	0
220	0	0
221	0	0
222	0	0
223	0	0
224	0	0
225	0	0
226	0	0
227	0	0
228	0	0
229	0	0
230	0	0
231	0	0
232	0	0
233	0	0
234	0	0
235	0	0
236	0	0
237	0	0
238	0	0
239	0	0
240	0	0
241	0	0
242	0	0
243	0	0
244	2	0
245	0	0
246	0	0
247	4	0
248	4	0
249	0	0
250	0	0
251	0	0
252	0	0
253	0	0
254	1	0
255	0	0
256	1	0
257	0	0
258	0	0
259	2	0
260	0	0
261	0	0
262	1	0
263	1	0
264	0	0
265	0	0
266	0	0
267	0	0
268	0	0
269	6	0
270	1	0
271	0	0
272	2	0
273	1	0
274	3	0
275	2	0
276	0	0
277	1	0
278	0	0
279	0	0
280	0	0
281	1	0
282	0	0
283	0	0
284	0	0
285	0	0
286	0	0
287	32	0
288	57	0
289	8	0
290	15	0
291	19	0
292	6	0
293	1	0
294	6	0
295	4	0
296	21	0
297	3	0
298	5	0
299	114	0
300	6	0
301	3	0
302	1	0
303	3	0
304	1	0
305	1	0
306	1	0
307	8	0
308	9	0
309	7	0
310	17	0
311	12	0
312	6	0
313	1	0
314	13	0
315	0	0
316	0	0
317	2	0
318	0	0
319	4	0
320	2	0
321	0	0
322	2	0
323	0	0
324	8	0
325	4	0
326	4	0
327	0	0
328	2	0
329	15	0
330	7	0
331	3	0
332	24	0
333	10	0
334	9	0
335	9	0
336	7	0
337	4	0
338	0	0
339	1	0
340	1	0
341	2	0
342	0	0
343	4	0
344	1	0
345	3	0
346	2	0
347	0	0
348	0	0
349	2	0
350	1	0
351	2	0
352	4	0
353	8	0
354	2	0
355	4	0
356	10	0
357	0	0
358	4	0
359	46	0
360	0	0
361	11	0
362	1	0
363	12	0
364	10	0
365	3	0
366	8	0
367	2	0
368	3	0
369	2	0
370	4	0
371	17	0
372	12	0
373	1	0
374	1	0
375	8	0
376	3	0
377	0	-2
378	2	0
379	2	0
380	6	0
381	5	0
382	5	0
383	5	0
384	3	0
385	33	0
386	8	0
387	1	0
388	5	0
389	5	0
390	9	0
391	16	0
392	6	0
393	36	0
394	7	0
395	11	0
396	4	0
397	0	0
398	2	0
399	4	0
400	9	0
401	8	0
402	1	0
403	42	0
404	1	0
405	19	0
406	1	0
407	6	0
408	1	0
409	11	0
410	12	0
411	8	0
412	14	0
413	4	0
414	6	0
415	2	0
416	19	0
417	87	0
418	5	0
419	15	0
420	0	0
421	35	0
422	6	0
423	5	0
424	4	0
425	2	0
426	2	0
427	6	0
428	9	0
429	10	0
430	11	0
431	15	0
432	14	0
433	3	0
434	4	0
435	16	0
436	12	0
437	11	0
438	3	0
439	22	0
440	21	0
441	4	0
442	19	0
443	14	0
444	11	0
445	2	0
446	2	0
447	1	0
448	13	0
449	8	0
450	5	0
451	6	0
452	5	0
453	2	0
454	7	0
455	5	0
456	6	0
457	5	0
458	3	0
459	1	0
460	0	0
461	7	0
462	0	0
463	8	0
464	5	0
465	1	0
466	1	0
467	11	0
468	1	0
469	0	0
470	3	0
471	0	0
472	1	0
473	20	0
474	20	0
475	9	0
476	2	0
477	9	0
478	6	0
479	16	0
480	15	-2
481	1	0
482	2	0
483	7	0
484	3	0
485	18	0
486	0	0
487	2	0
488	4	0
489	1	0
490	5	0
491	5	0
492	2	0
493	2	0
494	2	0
495	0	0
496	4	0
497	0	0
498	1	0
499	0	0
500	2	0
501	14	0
502	3	0
503	36	0
504	1	0
505	1	0
506	2	0
507	4	0
508	0	0
509	8	0
510	0	0
511	10	0
512	8	0
513	5	0
514	14	0
515	18	0
516	8	0
517	1	0
518	7	0
519	9	0
520	3	0
521	6	0
522	4	0
523	44	0
524	17	0
525	7	0
526	6	0
527	2	0
528	6	0
529	0	0
530	0	0
531	11	0
532	12	0
533	44	0
534	7	0
535	31	0
536	0	0
537	4	0
538	10	0
539	3	0
540	8	0
541	2	0
542	2	0
543	2	0
544	2	0
545	6	0
546	8	0
547	45	0
548	1	0
549	18	0
550	9	0
551	37	0
552	27	-2
553	10	0
554	3	0
555	0	0
556	2	0
557	2	0
558	0	0
559	2	0
560	2	0
561	4	0
562	3	0
563	2	0
564	1	0
565	3	0
566	3	0
567	1	0
568	1	0
569	1	0
570	2	0
571	2	0
572	0	0
573	2	0
574	6	0
575	12	0
576	9	0
577	22	0
578	18	0
579	3	0
580	64	0
581	6	0
582	3	0
583	2	0
584	0	0
585	2	-1
586	1	0
587	2	0
588	13	0
589	2	0
590	3	0
591	10	0
592	19	0
593	11	0
594	38	0
595	12	0
596	13	0
597	5	0
598	6	0
599	1	0
600	0	0
601	1	0
602	1	0
603	4	0
604	0	0
605	1	0
606	1	0
607	0	0
608	0	0
609	2	0
610	0	0
611	0	0
612	0	0
613	0	0
614	2	0
615	2	0
616	0	0
617	0	0
618	0	0
619	1	0
620	3	0
621	1	0
622	0	0
623	0	0
624	0	0
625	8	0
626	0	0
627	0	0
628	0	0
629	2	0
630	0	0
631	0	0
632	0	0
633	1	0
634	1	0
635	1	0
636	0	0
637	0	0
638	0	0
639	1	0
640	4	0
641	0	0
642	3	0
643	0	0
644	3	0
645	0	0
646	0	0
647	0	0
648	5	0
649	0	0
650	16	0
651	3	0
652	0	0
653	21	0
654	0	0
655	6	0
656	0	-1
657	0	0
658	2	-3
659	1	0
660	0	0
661	3	0
662	0	0
663	0	0
664	0	0
665	0	0
666	1	0
667	0	0
668	0	0
669	0	0
670	0	0
671	2	0
672	0	0
673	0	0
674	0	0
675	0	0
676	0	0
677	0	0
678	0	0
679	0	0
680	0	0
681	0	0
682	0	0
683	0	0
684	0	0
685	0	0
686	0	0
687	0	0
688	3	0
689	2	0
690	0	0
691	0	0
692	0	0
693	0	0
694	12	0
695	3	0
696	0	0
697	0	0
698	3	0
699	0	0
700	0	0
701	0	0
702	0	0
703	0	0
704	3	0
705	0	0
706	0	0
707	0	0
708	0	0
709	0	0
710	0	0
711	2	0
712	4	0
713	2	0
714	3	0
715	0	0
716	0	0
717	0	0
718	0	0
719	0	0
720	0	0
721	0	0
722	0	0
723	0	0
724	2	0
725	0	0
726	0	0
727	0	0
728	0	0
729	2	0
730	0	0
731	2	0
732	0	0
733	0	0
734	0	0
735	0	0
736	2	0
737	0	0
738	3	0
739	0	0
740	0	0
741	0	0
742	2	0
743	0	0
744	2	-3
745	0	0
746	0	-1
747	0	0
748	0	0
749	0	0
750	0	0
751	0	0
752	0	0
753	0	0
754	0	0
755	0	-1
756	0	0
757	0	-1
758	1	0
759	0	0
760	0	0
761	1	0
762	1	0
763	0	0
764	2	0
765	1	0
766	0	0
767	0	0
768	0	0
769	0	0
770	1	0
771	1	0
772	1	-1
773	0	0
774	0	0
775	0	-1
776	0	0
777	0	0
778	2	0
779	1	-1
780	0	-1
781	1	0
782	0	0
783	0	0
784	0	0
785	0	0
786	1	-1
787	0	0
788	0	0
789	0	-1
790	1	0
791	0	0
792	2	0
793	0	0
794	0	0
795	0	0
796	1	0
797	0	0
798	2	0
799	0	0
800	0	0
801	0	0
802	0	0
803	0	0
804	0	0
805	5	0
806	0	0
807	1	0
808	3	0
809	8	0
810	0	0
811	0	0
812	0	0
813	0	0
814	1	0
815	0	0
816	0	0
817	0	-1
818	0	0
819	1	0
820	0	0
821	0	0
822	0	0
823	2	0
824	1	0
825	1	0
826	1	0
827	3	0
828	1	0
829	0	0
830	0	0
831	0	0
832	0	0
833	0	0
834	0	0
835	0	0
836	0	0
837	0	0
838	0	0
839	0	0
840	1	0
841	0	0
842	0	0
843	0	0
844	0	0
845	0	0
846	0	0
847	0	0
848	0	0
849	0	-1
850	0	0
851	0	0
852	0	0
853	0	0
854	1	0
855	0	0
856	0	0
857	0	0
858	0	0
859	0	0
860	0	0
861	0	0
862	0	0
863	0	0
864	0	0
865	0	0
866	0	0
867	0	0
868	0	0
869	0	0
870	0	0
871	0	0
872	0	0
873	0	0
874	0	0
875	0	0
876	0	0
877	2	0
878	0	0
879	0	0
880	5	0
881	0	0
882	0	0
883	0	0
884	1	0
885	5	0
886	0	0
887	0	0
888	0	0
889	0	0
890	0	0
891	0	0
892	2	0
893	0	0
894	1	0
895	4	0
896	2	0
897	2	0
898	0	0
899	0	0
900	0	0
901	0	0
902	0	0
903	0	0
904	0	0
905	0	0
906	1	0
907	3	0
908	1	0
909	0	0
910	2	0
911	0	0
912	0	0
913	3	0
914	0	0
915	0	0
916	0	0
917	0	0
918	0	0
919	0	0
920	0	0
921	0	0
922	0	0
923	0	0
924	0	0
925	0	0
926	0	0
927	0	0
928	0	0
929	0	0
930	0	0
931	1	0
932	0	0
933	0	0
934	0	0
935	0	0
936	0	0
937	0	0
938	0	0
939	2	0
940	0	0
941	0	0
942	0	0
943	0	0
944	0	0
945	0	0
946	0	0
947	0	0
948	0	0
949	2	0
950	2	-1
951	0	-1
952	0	0
953	1	0
954	0	0
955	0	0
956	2	0
957	0	0
958	1	0
959	0	0
960	0	0
961	0	0
962	0	0
963	0	0
964	0	0
965	0	0
966	1	0
967	0	0
968	0	0
969	0	0
970	0	0
971	1	0
972	0	0
973	1	-1
974	4	0
975	1	0
976	1	0
977	0	0
978	0	0
979	0	0
980	0	0
981	0	0
982	0	0
983	0	0
984	0	0
985	1	0
986	0	0
987	0	0
988	0	0
989	0	0
990	1	0
991	0	0
992	0	0
993	0	0
994	0	0
995	0	0
996	2	0
997	3	0
998	0	0
999	3	0
1000	1	0
1001	0	0
1002	0	0
1003	0	0
1004	2	0
1005	0	0
1006	0	0
1007	0	0
1008	0	0
1009	4	0
1010	0	0
1011	0	0
1012	0	0
1013	0	0
1014	0	0
1015	0	0
1016	0	0
1017	0	0
1018	0	0
1019	0	0
1020	0	0
1021	0	0
1022	0	0
1023	0	0
1024	0	0
1025	0	0
1026	0	0
1027	0	0
1028	1	0
1029	0	0
1030	0	0
1031	0	0
1032	0	0
1033	0	0
1034	0	0
1035	0	0
1036	0	0
1037	4	0
1038	1	0
1039	0	0
1040	0	0
1041	0	0
1042	0	0
1043	0	0
1044	0	0
1045	0	0
1046	0	0
1047
1048
1049
1050
1051
1052
1053
1054
1055
1056
1057
1058
1059
1060
1061
1062
1063
1064
1065
1066
1067
1068
1069
1070
1071
1072
1073
1074
1075
1076
1077
1078
1079
1080
1081
1082
1083
1084
1085
1086
1087
1088
1089
1090
1091
1092
1093
1094
1095
1096
1097
1098
1099
1100
1101
1102
1103
1104
1105
1106
1107
1108
1109
1110
1111
1112
1113
1114
1115
1116
1117
1118
1119
1120

## Sheet: M BBTVa
position	forward	reverse
1	2	0
2	2	0
3	1	0
4	0	0
5	1	0
6	1	0
7	1	-1
8	1	0
9	2	0
10	0	0
11	0	0
12	4	-2
13	2	0
14	0	0
15	0	0
16	0	0
17	1	0
18	0	0
19	1	0
20	0	0
21	0	0
22	1	0
23	0	0
24	0	0
25	0	0
26	0	0
27	0	0
28	0	0
29	1	0
30	0	0
31	0	0
32	0	0
33	0	0
34	0	0
35	0	0
36	0	0
37	0	0
38	0	0
39	1	0
40	0	0
41	0	0
42	0	0
43	0	0
44	0	0
45	0	0
46	0	0
47	0	-1
48	0	0
49	0	0
50	0	0
51	0	0
52	0	0
53	3	0
54	0	0
55	1	0
56	0	0
57	0	0
58	0	0
59	1	0
60	0	0
61	1	0
62	0	0
63	0	0
64	4	0
65	0	0
66	0	0
67	0	0
68	0	-1
69	0	0
70	0	0
71	2	0
72	0	0
73	0	0
74	0	0
75	0	0
76	2	0
77	0	0
78	0	-1
79	0	0
80	0	0
81	0	0
82	0	0
83	0	0
84	2	0
85	0	0
86	1	0
87	0	-2
88	0	0
89	0	0
90	0	0
91	0	0
92	0	0
93	0	0
94	0	0
95	0	0
96	0	0
97	1	0
98	0	0
99	2	0
100	2	0
101	2	0
102	0	0
103	0	0
104	1	0
105	1	0
106	1	0
107	0	0
108	0	0
109	0	0
110	0	0
111	3	0
112	0	0
113	0	0
114	0	0
115	0	0
116	0	0
117	0	0
118	0	0
119	0	0
120	0	0
121	0	0
122	0	0
123	0	0
124	1	0
125	1	0
126	0	0
127	0	0
128	0	0
129	0	0
130	0	0
131	0	0
132	1	0
133	1	-2
134	0	0
135	0	0
136	2	0
137	0	0
138	0	0
139	0	0
140	0	0
141	0	0
142	0	0
143	0	0
144	0	0
145	1	0
146	0	0
147	0	0
148	0	0
149	0	-1
150	1	0
151	0	0
152	2	0
153	0	0
154	0	0
155	0	0
156	0	0
157	0	0
158	4	-1
159	1	0
160	0	0
161	2	0
162	1	0
163	0	0
164	0	0
165	0	0
166	0	0
167	0	0
168	1	0
169	0	0
170	1	-1
171	0	0
172	0	0
173	1	-2
174	0	0
175	0	0
176	0	0
177	0	0
178	0	0
179	1	0
180	0	0
181	0	0
182	0	0
183	0	0
184	1	0
185	0	0
186	0	0
187	1	0
188	0	0
189	0	0
190	0	0
191	0	0
192	0	0
193	1	0
194	0	0
195	0	0
196	0	0
197	0	0
198	0	0
199	0	0
200	1	0
201	0	0
202	0	0
203	0	0
204	2	-1
205	0	0
206	0	0
207	1	0
208	0	0
209	0	0
210	2	0
211	0	0
212	0	0
213	2	0
214	0	0
215	2	0
216	1	0
217	0	0
218	0	0
219	0	0
220	0	0
221	0	0
222	0	0
223	0	0
224	0	0
225	0	-1
226	0	0
227	0	0
228	0	0
229	0	0
230	0	0
231	0	0
232	1	0
233	0	0
234	0	0
235	0	0
236	0	0
237	0	0
238	0	0
239	0	0
240	0	0
241	0	0
242	0	0
243	0	0
244	0	0
245	0	0
246	0	0
247	1	0
248	0	0
249	0	0
250	1	0
251	1	0
252	0	0
253	0	0
254	0	0
255	0	0
256	1	0
257	0	0
258	0	0
259	0	0
260	0	0
261	2	0
262	0	0
263	1	0
264	0	0
265	0	0
266	0	0
267	0	0
268	0	0
269	4	0
270	3	0
271	1	0
272	1	0
273	1	0
274	0	0
275	1	0
276	0	0
277	5	0
278	2	0
279	0	0
280	0	0
281	0	0
282	1	0
283	0	0
284	2	0
285	0	0
286	1	0
287	30	0
288	37	0
289	15	0
290	4	0
291	9	0
292	5	0
293	3	0
294	11	0
295	9	0
296	22	0
297	1	0
298	3	0
299	53	0
300	5	0
301	2	-1
302	0	0
303	4	0
304	1	0
305	1	0
306	0	0
307	6	0
308	7	0
309	1	0
310	23	0
311	7	0
312	3	0
313	2	0
314	6	0
315	0	0
316	0	0
317	2	0
318	0	0
319	0	0
320	1	0
321	0	0
322	7	0
323	0	0
324	12	0
325	4	0
326	6	0
327	2	0
328	2	0
329	6	0
330	1	0
331	3	0
332	14	0
333	11	0
334	2	0
335	6	0
336	7	0
337	7	0
338	0	0
339	0	0
340	0	0
341	1	0
342	0	0
343	8	0
344	1	0
345	0	0
346	0	0
347	2	0
348	0	0
349	2	0
350	0	0
351	4	0
352	1	0
353	1	0
354	1	0
355	4	0
356	0	0
357	2	0
358	12	0
359	34	0
360	0	0
361	7	0
362	1	0
363	8	0
364	9	0
365	0	0
366	1	0
367	4	0
368	7	-1
369	4	0
370	2	0
371	18	0
372	11	0
373	1	0
374	4	0
375	5	0
376	2	0
377	7	0
378	1	0
379	2	0
380	8	0
381	13	0
382	5	0
383	13	0
384	2	0
385	16	0
386	4	0
387	1	0
388	5	0
389	6	0
390	4	0
391	19	0
392	2	0
393	19	0
394	3	0
395	13	0
396	3	0
397	0	0
398	4	0
399	2	0
400	2	0
401	0	0
402	3	0
403	33	0
404	3	0
405	23	0
406	7	0
407	1	0
408	2	0
409	3	0
410	4	0
411	6	0
412	5	0
413	7	0
414	8	0
415	2	0
416	15	0
417	60	0
418	4	0
419	10	0
420	0	0
421	36	0
422	16	0
423	2	0
424	5	0
425	5	0
426	1	0
427	5	0
428	4	0
429	13	0
430	11	0
431	13	0
432	13	0
433	7	0
434	0	0
435	22	0
436	1	0
437	7	0
438	5	-1
439	14	0
440	24	0
441	3	0
442	16	0
443	5	0
444	20	0
445	4	0
446	5	0
447	1	0
448	2	0
449	6	0
450	7	0
451	3	0
452	3	0
453	2	0
454	8	0
455	5	-1
456	2	0
457	1	0
458	3	0
459	2	0
460	2	0
461	2	0
462	0	0
463	10	0
464	5	0
465	2	0
466	1	0
467	5	0
468	2	0
469	4	0
470	2	0
471	0	0
472	2	0
473	9	0
474	12	0
475	3	0
476	5	0
477	9	-1
478	14	0
479	7	0
480	9	0
481	2	0
482	1	0
483	7	0
484	2	0
485	18	0
486	1	0
487	0	0
488	3	0
489	1	0
490	1	0
491	4	0
492	1	0
493	1	0
494	0	0
495	1	0
496	1	0
497	0	0
498	1	0
499	0	0
500	2	0
501	11	0
502	0	0
503	24	0
504	1	0
505	7	0
506	5	0
507	0	0
508	0	0
509	1	0
510	1	0
511	8	0
512	1	0
513	2	0
514	8	0
515	22	0
516	4	0
517	1	0
518	4	0
519	6	0
520	8	0
521	3	0
522	7	0
523	32	0
524	9	0
525	6	0
526	1	0
527	0	0
528	3	0
529	6	0
530	0	0
531	9	0
532	15	0
533	29	0
534	0	0
535	25	0
536	9	0
537	2	0
538	2	0
539	3	0
540	8	0
541	1	0
542	3	0
543	0	0
544	4	0
545	7	0
546	5	0
547	22	0
548	3	0
549	10	0
550	4	0
551	22	0
552	16	0
553	2	0
554	8	0
555	2	0
556	0	0
557	0	0
558	2	0
559	1	0
560	0	0
561	1	0
562	0	0
563	0	0
564	0	0
565	0	0
566	2	0
567	2	0
568	0	0
569	0	0
570	0	0
571	1	0
572	0	0
573	2	0
574	2	0
575	6	0
576	9	0
577	18	0
578	11	0
579	3	0
580	36	0
581	12	0
582	3	0
583	5	0
584	0	0
585	0	0
586	0	0
587	4	0
588	3	0
589	1	0
590	2	0
591	4	0
592	12	0
593	7	0
594	28	0
595	13	0
596	19	0
597	1	0
598	1	0
599	0	0
600	0	0
601	1	0
602	1	0
603	1	0
604	0	0
605	1	0
606	0	0
607	0	0
608	0	0
609	0	0
610	0	0
611	0	0
612	0	0
613	0	0
614	1	0
615	0	0
616	0	0
617	0	0
618	0	0
619	0	0
620	0	0
621	2	0
622	0	0
623	0	0
624	3	0
625	6	0
626	0	0
627	0	0
628	0	0
629	1	0
630	0	0
631	0	0
632	1	0
633	0	0
634	0	0
635	0	0
636	0	0
637	1	0
638	1	0
639	0	0
640	1	0
641	2	0
642	0	0
643	0	0
644	0	0
645	2	0
646	1	0
647	1	0
648	0	0
649	1	0
650	8	0
651	3	0
652	0	0
653	23	0
654	0	0
655	5	0
656	1	0
657	0	0
658	0	0
659	0	0
660	2	0
661	0	0
662	4	0
663	0	0
664	1	0
665	0	0
666	2	0
667	0	0
668	1	0
669	0	0
670	0	0
671	0	0
672	0	0
673	1	0
674	0	0
675	0	0
676	0	0
677	0	0
678	1	0
679	0	0
680	1	0
681	0	0
682	0	0
683	1	0
684	0	0
685	0	0
686	1	0
687	1	0
688	0	0
689	3	0
690	0	0
691	0	0
692	1	0
693	0	0
694	6	0
695	1	0
696	2	0
697	0	0
698	4	0
699	1	0
700	0	0
701	0	0
702	0	0
703	0	0
704	2	0
705	0	0
706	0	0
707	0	0
708	0	0
709	1	0
710	0	0
711	1	0
712	3	-1
713	1	0
714	2	0
715	1	0
716	1	0
717	1	0
718	0	0
719	0	0
720	0	0
721	0	0
722	0	0
723	0	0
724	0	0
725	0	0
726	0	0
727	0	0
728	0	0
729	0	0
730	0	0
731	0	0
732	0	0
733	0	0
734	0	0
735	0	0
736	1	0
737	0	0
738	1	0
739	0	0
740	0	0
741	0	0
742	0	0
743	0	0
744	2	0
745	2	0
746	0	0
747	0	0
748	0	0
749	0	0
750	0	0
751	0	0
752	0	0
753	0	0
754	0	0
755	0	0
756	0	0
757	0	0
758	0	0
759	0	0
760	0	0
761	0	0
762	0	0
763	0	0
764	0	0
765	0	0
766	0	0
767	0	0
768	0	0
769	0	0
770	0	0
771	0	0
772	0	0
773	0	0
774	0	0
775	0	0
776	0	-1
777	0	0
778	0	0
779	0	0
780	0	0
781	0	0
782	0	0
783	0	0
784	0	0
785	0	0
786	0	0
787	0	0
788	0	0
789	0	0
790	1	0
791	0	0
792	0	0
793	0	0
794	1	0
795	0	0
796	0	0
797	0	0
798	0	0
799	0	0
800	1	0
801	0	0
802	0	0
803	2	0
804	0	0
805	0	0
806	1	0
807	1	0
808	3	0
809	2	0
810	0	0
811	0	0
812	0	0
813	0	0
814	0	0
815	1	0
816	0	0
817	0	0
818	1	0
819	1	0
820	0	0
821	0	0
822	0	0
823	2	0
824	1	0
825	1	0
826	0	0
827	1	0
828	2	0
829	0	0
830	0	0
831	1	0
832	1	0
833	0	0
834	0	0
835	0	0
836	0	0
837	1	0
838	2	0
839	0	0
840	0	0
841	1	0
842	0	0
843	0	-2
844	0	0
845	0	0
846	0	0
847	0	0
848	0	0
849	0	0
850	0	0
851	0	0
852	0	0
853	0	0
854	0	0
855	0	0
856	0	0
857	0	0
858	0	0
859	0	0
860	0	0
861	0	0
862	0	0
863	0	0
864	0	0
865	0	0
866	0	0
867	1	0
868	1	0
869	0	0
870	0	0
871	0	0
872	0	0
873	1	0
874	0	0
875	0	0
876	0	0
877	1	0
878	0	0
879	2	0
880	0	0
881	0	0
882	0	0
883	0	0
884	0	0
885	0	0
886	0	0
887	0	0
888	0	0
889	0	0
890	0	-1
891	0	0
892	0	0
893	0	0
894	0	0
895	1	0
896	0	0
897	0	0
898	0	0
899	0	0
900	0	0
901	0	0
902	0	0
903	0	-2
904	0	0
905	1	0
906	0	0
907	0	0
908	0	0
909	0	0
910	2	0
911	0	0
912	0	0
913	0	-1
914	0	0
915	0	0
916	0	0
917	0	0
918	1	0
919	0	0
920	0	0
921	0	0
922	0	0
923	0	0
924	0	0
925	2	0
926	0	-1
927	0	0
928	0	0
929	0	0
930	0	0
931	0	0
932	0	0
933	0	0
934	0	0
935	0	0
936	0	0
937	0	0
938	0	0
939	2	0
940	0	0
941	0	0
942	0	0
943	0	0
944	0	0
945	0	0
946	0	0
947	0	0
948	0	0
949	0	-5
950	0	0
951	0	0
952	1	0
953	2	0
954	0	0
955	0	0
956	1	0
957	0	0
958	0	0
959	0	0
960	0	0
961	0	0
962	1	0
963	1	0
964	0	0
965	0	0
966	0	0
967	0	0
968	0	0
969	0	0
970	0	0
971	0	0
972	0	0
973	0	0
974	0	0
975	1	0
976	0	0
977	0	0
978	0	0
979	0	0
980	1	0
981	0	0
982	0	0
983	0	0
984	0	0
985	0	0
986	0	0
987	0	0
988	0	0
989	0	0
990	1	0
991	0	0
992	0	0
993	0	0
994	1	0
995	0	0
996	2	0
997	2	-3
998	0	0
999	1	0
1000	0	-1
1001	0	0
1002	2	0
1003	0	0
1004	0	0
1005	0	0
1006	0	0
1007	0	0
1008	0	0
1009	3	0
1010	0	0
1011	0	0
1012	0	0
1013	0	0
1014	0	0
1015	0	0
1016	0	0
1017	0	0
1018	0	0
1019	0	0
1020	0	0
1021	0	0
1022	1	0
1023	0	0
1024	0	0
1025	0	0
1026	0	0
1027	1	0
1028	0	0
1029	0	0
1030	0	0
1031	0	0
1032	0	0
1033	0	0
1034	0	0
1035	0	0
1036	2	0
1037	0	0
1038	1	0
1039	0	0
1040	0	0
1041	0	0
1042	0	0
1043	0	0
1044	0	0
1045	0	0
1046	0	0
1047
1048
1049
1050
1051
1052
1053
1054
1055
1056
1057
1058
1059
1060
1061
1062
1063
1064
1065
1066
1067
1068
1069
1070
1071
1072
1073
1074
1075
1076
1077
1078
1079
1080
1081
1082
1083
1084
1085
1086
1087
1088
1089
1090
1091
1092
1093
1094
1095
1096
1097
1098
1099
1100
1101
1102
1103
1104
1105
1106
1107
1108
1109
1110
1111
1112
1113
1114
1115
1116
1117
1118
1119
1120

## Sheet: N BBTV
position	forward	reverse
1	7	0
2	5	0
3	0	0
4	1	-1
5	0	0
6	1	0
7	2	-2
8	5	-1
9	32	0
10	4	0
11	6	0
12	3	0
13	3	0
14	4	0
15	0	0
16	2	0
17	6	0
18	0	0
19	3	0
20	0	-2
21	0	0
22	1	0
23	2	0
24	0	0
25	0	0
26	1	0
27	3	0
28	4	0
29	0	0
30	0	-2
31	0	0
32	2	0
33	1	0
34	0	0
35	0	-2
36	2	0
37	4	-1
38	0	-2
39	0	0
40	0	0
41	0	0
42	2	0
43	0	0
44	7	0
45	0	0
46	2	0
47	0	0
48	0	0
49	1	0
50	0	0
51	1	0
52	1	0
53	4	0
54	8	0
55	1	0
56	3	0
57	3	0
58	8	-1
59	33	0
60	6	0
61	3	0
62	2	0
63	8	0
64	18	0
65	24	0
66	4	0
67	0	0
68	1	-1
69	0	0
70	0	0
71	0	0
72	3	0
73	2	0
74	0	0
75	2	0
76	2	0
77	3	0
78	4	0
79	3	-1
80	3	0
81	1	0
82	0	0
83	4	0
84	5	0
85	1	0
86	2	0
87	8	0
88	1	0
89	2	0
90	1	0
91	7	0
92	8	-1
93	0	0
94	2	0
95	3	0
96	0	-2
97	4	0
98	0	0
99	0	0
100	0	0
101	0	0
102	1	0
103	0	0
104	0	0
105	1	0
106	10	0
107	0	0
108	2	0
109	2	0
110	1	0
111	7	-4
112	1	0
113	5	-1
114	2	0
115	0	-1
116	5	0
117	4	0
118	1	0
119	0	0
120	2	-5
121	2	0
122	8	-1
123	4	0
124	2	0
125	0	0
126	2	0
127	0	0
128	0	0
129	4	0
130	1	0
131	2	0
132	1	0
133	1	0
134	1	-3
135	0	0
136	6	-3
137	2	-2
138	3	0
139	0	0
140	5	0
141	7	0
142	5	-1
143	8	0
144	7	0
145	7	0
146	0	0
147	37	-1
148	7	0
149	1	0
150	2	0
151	0	0
152	0	0
153	7	-1
154	3	0
155	10	0
156	4	0
157	1	-1
158	3	0
159	0	0
160	0	0
161	4	0
162	5	0
163	1	0
164	5	0
165	0	0
166	0	0
167	0	0
168	26	-1
169	2	0
170	0	0
171	4	0
172	9	0
173	2	0
174	2	0
175	0	0
176	0	0
177	0	0
178	1	0
179	7	0
180	13	0
181	1	0
182	1	0
183	10	0
184	15	0
185	1	0
186	76	0
187	3	0
188	4	0
189	19	0
190	11	0
191	2	0
192	0	0
193	4	0
194	4	0
195	0	0
196	2	0
197	5	0
198	21	0
199	4	0
200	12	-1
201	0	0
202	0	0
203	2	0
204	5	0
205	0	0
206	2	0
207	4	0
208	3	0
209	7	0
210	1	0
211	6	0
212	2	0
213	0	-1
214	13	0
215	1	0
216	14	0
217	13	-1
218	8	0
219	8	0
220	1	0
221	1	0
222	9	-1
223	6	0
224	1	0
225	2	0
226	4	0
227	28	-2
228	11	0
229	9	0
230	5	0
231	10	0
232	21	0
233	10	0
234	4	0
235	14	0
236	13	0
237	1	0
238	41	0
239	8	0
240	14	-1
241	31	-3
242	12	0
243	15	0
244	26	0
245	9	0
246	103	0
247	228	0
248	419	0
249	433	0
250	331	0
251	147	0
252	310	0
253	744	-1
254	340	0
255	148	0
256	105	0
257	66	0
258	18	0
259	616	0
260	88	0
261	409	-1
262	81	0
263	46	0
264	102	0
265	29	-1
266	94	0
267	17	0
268	125	0
269	280	0
270	510	-3
271	425	-1
272	148	0
273	45	0
274	16	0
275	36	0
276	13	0
277	115	0
278	498	-2
279	82	0
280	100	0
281	31	0
282	146	0
283	48	0
284	52	0
285	99	-1
286	13	0
287	4	0
288	11	0
289	7	0
290	244	0
291	20	0
292	32	0
293	9	-4
294	10	0
295	18	0
296	187	-1
297	239	0
298	88	-1
299	44	0
300	9	0
301	137	-1
302	42	0
303	59	0
304	133	0
305	88	-1
306	65	0
307	19	0
308	129	-3
309	46	0
310	124	0
311	83	0
312	84	0
313	54	0
314	430	0
315	331	-1
316	123	0
317	74	0
318	72	0
319	253	0
320	151	0
321	42	0
322	103	0
323	131	0
324	362	-1
325	64	0
326	201	0
327	30	0
328	8	0
329	31	0
330	5	0
331	17	0
332	19	0
333	111	-1
334	143	0
335	35	0
336	498	-1
337	15	0
338	13	0
339	12	0
340	134	0
341	81	0
342	27	0
343	505	0
344	361	-1
345	69	0
346	70	0
347	34	0
348	51	0
349	115	0
350	28	0
351	4	0
352	111	-3
353	22	0
354	78	-3
355	222	-1
356	144	0
357	60	0
358	71	0
359	91	0
360	171	0
361	191	-4
362	7	0
363	101	0
364	49	0
365	68	0
366	74	-1
367	229	0
368	187	0
369	151	-2
370	183	0
371	182	-1
372	99	0
373	207	-1
374	188	0
375	49	0
376	359	0
377	227	0
378	1423	0
379	130	0
380	111	0
381	99	0
382	327	-2
383	127	0
384	199	0
385	9	0
386	110	0
387	71	-1
388	73	0
389	419	-1
390	80	-1
391	102	-1
392	46	0
393	11	0
394	10	0
395	3	0
396	106	0
397	73	-2
398	7	0
399	24	0
400	57	0
401	15	0
402	15	0
403	408	0
404	0	0
405	31	0
406	30	0
407	53	0
408	73	0
409	52	0
410	67	0
411	222	-1
412	201	0
413	702	-1
414	164	0
415	72	-2
416	71	-1
417	10	0
418	171	0
419	78	0
420	37	0
421	182	0
422	101	0
423	405	0
424	38	0
425	168	0
426	36	0
427	32	0
428	48	0
429	373	-1
430	377	0
431	64	0
432	115	-1
433	75	0
434	212	0
435	190	-5
436	79	-2
437	124	0
438	95	-1
439	57	0
440	205	0
441	139	0
442	142	-1
443	58	0
444	45	0
445	39	-2
446	36	0
447	30	0
448	24	0
449	21	0
450	179	-1
451	154	0
452	581	-1
453	153	-3
454	155	0
455	220	0
456	501	-1
457	755	-3
458	209	0
459	66	0
460	111	-1
461	272	-6
462	51	-1
463	87	-1
464	150	0
465	128	0
466	224	0
467	73	0
468	60	0
469	104	0
470	35	-1
471	31	0
472	28	0
473	4	0
474	51	0
475	18	-1
476	51	0
477	51	0
478	1	0
479	153	-1
480	47	0
481	67	0
482	20	0
483	80	0
484	44	-1
485	133	0
486	110	-2
487	22	0
488	10	0
489	217	-1
490	37	0
491	106	-1
492	59	0
493	101	0
494	215	-1
495	524	-1
496	188	0
497	266	0
498	246	0
499	511	0
500	385	-2
501	588	0
502	460	-1
503	104	0
504	274	0
505	41	0
506	88	0
507	1	0
508	17	0
509	25	0
510	87	0
511	64	0
512	165	0
513	69	0
514	215	0
515	120	-1
516	202	0
517	543	-4
518	21	0
519	42	0
520	128	0
521	98	0
522	88	0
523	24	0
524	47	0
525	88	0
526	135	0
527	33	0
528	47	-5
529	90	-6
530	47	-1
531	21	0
532	11	-1
533	5	-1
534	17	0
535	59	0
536	53	0
537	229	-1
538	335	-1
539	255	0
540	253	0
541	97	0
542	133	0
543	337	0
544	86	0
545	16	0
546	12	0
547	39	0
548	48	-3
549	14	0
550	94	0
551	29	0
552	41	0
553	72	0
554	21	0
555	325	0
556	17	0
557	44	0
558	52	0
559	28	0
560	586	-1
561	23	0
562	111	0
563	80	0
564	75	0
565	590	0
566	468	-5
567	635	-1
568	194	0
569	377	0
570	11	0
571	17	0
572	10	0
573	184	-1
574	102	-2
575	498	-1
576	71	0
577	27	-4
578	32	0
579	242	0
580	306	-1
581	73	0
582	49	0
583	275	0
584	133	0
585	109	0
586	482	0
587	144	-1
588	10	0
589	259	-1
590	102	0
591	9	0
592	59	0
593	56	0
594	14	0
595	29	0
596	60	0
597	93	0
598	48	0
599	84	0
600	66	0
601	35	0
602	186	-1
603	78	-1
604	24	0
605	86	0
606	94	0
607	129	0
608	78	-2
609	17	0
610	73	0
611	22	0
612	128	-1
613	54	0
614	92	-2
615	159	-2
616	540	-1
617	9	-4
618	73	0
619	23	0
620	36	0
621	42	-1
622	46	-3
623	44	-1
624	7	0
625	20	0
626	46	0
627	7	0
628	18	0
629	21	0
630	6	0
631	3	0
632	23	0
633	7	0
634	16	-1
635	4	0
636	11	0
637	21	-2
638	26	0
639	48	0
640	35	0
641	13	0
642	24	0
643	70	-1
644	126	0
645	14	0
646	685	-1
647	100	0
648	10	0
649	27	0
650	8	0
651	2	0
652	2	0
653	11	0
654	12	-1
655	50	0
656	5	0
657	46	0
658	29	0
659	56	0
660	180	-2
661	160	0
662	77	0
663	99	-1
664	22	0
665	18	0
666	20	0
667	2	0
668	0	0
669	0	0
670	5	0
671	8	0
672	2	0
673	0	0
674	6	0
675	3	0
676	2	0
677	6	0
678	14	0
679	17	-1
680	19	0
681	14	0
682	69	0
683	61	0
684	33	0
685	27	-4
686	16	-1
687	15	0
688	1	0
689	0	0
690	5	0
691	19	0
692	53	0
693	217	-2
694	1	0
695	3	0
696	3	0
697	7	0
698	0	0
699	4	0
700	5	-2
701	5	0
702	12	0
703	4	0
704	0	0
705	0	0
706	5	0
707	2	0
708	0	0
709	3	0
710	0	0
711	0	0
712	0	0
713	0	0
714	0	-2
715	0	0
716	0	0
717	1	-1
718	1	-2
719	0	0
720	0	0
721	0	0
722	1	0
723	6	0
724	4	0
725	9	0
726	1	0
727	0	0
728	0	0
729	3	0
730	0	-2
731	6	0
732	0	-3
733	2	0
734	0	0
735	3	0
736	2	0
737	7	0
738	9	0
739	0	0
740	7	0
741	0	0
742	13	0
743	8	0
744	1	0
745	2	0
746	5	0
747	0	0
748	2	0
749	1	0
750	1	0
751	2	0
752	3	0
753	1	0
754	0	0
755	1	0
756	6	-1
757	12	0
758	5	0
759	2	-1
760	1	0
761	1	0
762	0	0
763	0	0
764	3	0
765	9	-3
766	0	-1
767	1	0
768	11	0
769	3	0
770	0	0
771	3	0
772	3	0
773	1	0
774	0	0
775	1	0
776	3	0
777	6	0
778	0	0
779	0	0
780	0	0
781	3	0
782	3	0
783	17	-3
784	9	0
785	0	0
786	0	0
787	0	0
788	1	0
789	1	0
790	0	0
791	1	0
792	2	0
793	3	0
794	3	-2
795	0	0
796	0	0
797	0	0
798	3	0
799	4	-1
800	2	0
801	0	-1
802	0	0
803	0	0
804	0	0
805	1	0
806	3	0
807	1	0
808	2	0
809	0	0
810	0	-1
811	3	-1
812	1	-1
813	1	0
814	0	-1
815	4	0
816	0	0
817	4	0
818	5	-1
819	0	0
820	3	-2
821	1	0
822	2	0
823	0	0
824	2	0
825	1	0
826	2	0
827	2	0
828	5	0
829	0	0
830	1	-2
831	1	-1
832	3	0
833	0	0
834	0	0
835	1	0
836	0	-1
837	1	0
838	2	0
839	6	-1
840	1	-1
841	0	0
842	3	0
843	0	0
844	1	0
845	16	-1
846	1	0
847	1	0
848	0	-2
849	0	0
850	3	0
851	1	-1
852	0	0
853	7	0
854	0	0
855	0	0
856	0	0
857	3	-1
858	0	0
859	0	0
860	2	0
861	0	0
862	1	0
863	1	0
864	5	0
865	2	0
866	0	0
867	1	0
868	7	0
869	3	0
870	1	0
871	3	0
872	1	0
873	3	0
874	3	0
875	2	0
876	1	0
877	1	0
878	1	0
879	5	-2
880	0	0
881	0	0
882	0	0
883	0	0
884	4	0
885	2	0
886	1	0
887	7	-2
888	2	0
889	26	-1
890	0	0
891	0	0
892	0	0
893	0	-2
894	0	0
895	0	0
896	0	0
897	0	0
898	1	0
899	2	0
900	0	0
901	0	0
902	1	0
903	0	0
904	0	0
905	0	0
906	0	0
907	0	0
908	0	0
909	5	0
910	3	0
911	0	0
912	2	0
913	0	0
914	7	0
915	0	-1
916	6	-1
917	9	-2
918	4	0
919	0	0
920	0	0
921	4	0
922	0	0
923	2	0
924	2	0
925	3	0
926	6	0
927	3	0
928	4	-2
929	1	-1
930	0	-2
931	8	-6
932	3	0
933	2	0
934	0	0
935	1	-2
936	0	0
937	4	0
938	0	0
939	1	0
940	0	-1
941	0	0
942	0	0
943	4	0
944	0	-1
945	0	0
946	1	0
947	0	-1
948	1	0
949	0	0
950	5	0
951	0	0
952	2	0
953	2	0
954	1	0
955	1	0
956	1	0
957	0	0
958	4	-1
959	4	-3
960	6	-1
961	3	0
962	3	-1
963	2	-2
964	3	-1
965	1	-3
966	1	-3
967	0	0
968	0	0
969	0	0
970	0	0
971	2	-1
972	0	-1
973	0	0
974	1	0
975	3	-1
976	0	0
977	0	0
978	0	0
979	0	-2
980	1	0
981	0	0
982	1	0
983	1	0
984	0	0
985	0	0
986	2	0
987	2	0
988	2	0
989	9	-2
990	7	0
991	11	-1
992	0	-2
993	0	0
994	0	0
995	0	0
996	3	0
997	0	0
998	2	-2
999	0	0
1000	5	0
1001	1	0
1002	2	0
1003	2	0
1004	1	0
1005	1	-1
1006	8	-2
1007	1	0
1008	2	-1
1009	2	0
1010	2	0
1011	19	0
1012	3	-1
1013	3	0
1014	1	-2
1015	5	0
1016	1	-2
1017	0	0
1018	2	-2
1019	1	0
1020	3	0
1021	0	-4
1022	0	-2
1023	1	-1
1024	5	0
1025	11	-3
1026	7	-1
1027	3	0
1028	7	-1
1029	0	0
1030	0	0
1031	0	-1
1032	6	0
1033	0	0
1034	1	-1
1035	0	0
1036	2	0
1037	4	0
1038	2	0
1039	0	0
1040	0	0
1041	4	-1
1042	9	0
1043	5	0
1044	1	0
1045	0	0
1046	9	0
1047	2	-1
1048	4	0
1049	7	0
1050	1	0
1051	12	0
1052	15	-2
1053	13	-5
1054	6	0
1055	5	0
1056	0	0
1057	0	0
1058	1	0
1059	0	0
1060	11	0
1061	1	0
1062	4	0
1063	2	0
1064	5	0
1065	1	0
1066	1	-1
1067	0	0
1068	15	0
1069	0	0
1070	2	0
1071	4	0
1072	3	0
1073	0	0
1074	2	0
1075	1	-1
1076	0	0
1077	0	0
1078	6	0
1079	1	0
1080	3	0
1081	0	0
1082	0	0
1083	0	0
1084	0	0
1085	2	0
1086	3	0
1087	0	0
1088	1	0
1089
1090
1091
1092
1093
1094
1095
1096
1097
1098
1099
1100
1101
1102
1103
1104
1105
1106
1107
1108
1109
1110
1111
1112
1113
1114
1115
1116
1117
1118
1119
1120
1121
1122
1123
1124
1125
1126
1127
1128
1129
1130
1131
1132
1133
1134
1135
1136
1137
1138
1139
1140
1141
1142
1143
1144
1145
1146
1147
1148
1149
1150
1151
1152
1153
1154
1155
1156
1157
1158
1159
1160
1161
1162

## Sheet: N BBTVa
position	forward	reverse
1	3	0
2	0	-1
3	0	0
4	1	-3
5	0	0
6	1	0
7	1	0
8	2	0
9	15	-1
10	4	0
11	2	0
12	2	0
13	5	0
14	4	0
15	1	0
16	0	0
17	1	0
18	0	0
19	0	0
20	0	0
21	2	0
22	0	0
23	0	0
24	0	0
25	0	0
26	0	0
27	0	0
28	0	0
29	0	0
30	0	0
31	0	0
32	0	0
33	0	-1
34	0	0
35	0	-4
36	0	0
37	0	0
38	2	0
39	0	0
40	0	0
41	0	0
42	0	0
43	1	0
44	0	0
45	1	0
46	0	0
47	1	0
48	0	0
49	0	0
50	4	0
51	1	0
52	2	-1
53	2	0
54	1	0
55	1	0
56	0	0
57	2	0
58	4	0
59	17	0
60	1	0
61	3	0
62	5	0
63	5	0
64	10	0
65	11	-1
66	4	0
67	1	-1
68	0	0
69	0	0
70	0	0
71	1	0
72	7	0
73	1	0
74	0	0
75	3	0
76	3	0
77	0	0
78	0	-1
79	2	0
80	1	0
81	0	0
82	0	0
83	2	0
84	0	0
85	3	0
86	0	0
87	5	0
88	0	0
89	0	0
90	0	0
91	3	0
92	2	0
93	0	0
94	1	0
95	1	0
96	1	0
97	0	0
98	0	0
99	0	0
100	0	0
101	1	0
102	0	0
103	0	0
104	3	-3
105	1	-1
106	0	-1
107	0	0
108	0	0
109	2	0
110	0	0
111	1	0
112	0	0
113	0	0
114	0	0
115	0	0
116	1	-1
117	2	0
118	0	0
119	0	0
120	0	-1
121	0	0
122	9	0
123	4	0
124	1	0
125	0	0
126	0	0
127	0	0
128	2	0
129	5	-1
130	0	0
131	0	0
132	0	0
133	0	0
134	0	-1
135	0	0
136	1	0
137	0	0
138	1	-1
139	0	0
140	0	0
141	2	0
142	4	0
143	2	0
144	1	0
145	3	0
146	0	0
147	6	-1
148	1	0
149	0	0
150	0	0
151	0	0
152	0	0
153	0	0
154	4	-1
155	4	0
156	3	0
157	2	0
158	3	0
159	1	0
160	1	0
161	1	0
162	0	0
163	0	0
164	0	0
165	0	0
166	0	0
167	0	-1
168	6	0
169	1	0
170	0	0
171	0	0
172	3	0
173	1	0
174	0	0
175	3	0
176	0	0
177	0	0
178	1	0
179	5	0
180	3	0
181	4	0
182	1	-1
183	1	0
184	2	0
185	5	0
186	16	0
187	4	0
188	0	0
189	12	0
190	1	0
191	0	0
192	0	0
193	1	0
194	0	0
195	0	0
196	1	0
197	1	0
198	7	0
199	1	0
200	3	0
201	1	0
202	0	0
203	0	0
204	1	0
205	0	0
206	0	0
207	0	0
208	2	0
209	3	0
210	0	0
211	4	0
212	5	0
213	0	0
214	4	0
215	1	0
216	8	-1
217	8	0
218	6	0
219	2	0
220	1	0
221	1	0
222	2	0
223	3	0
224	1	0
225	0	0
226	2	0
227	13	-3
228	3	0
229	3	0
230	4	0
231	3	0
232	8	0
233	4	0
234	2	0
235	1	0
236	3	0
237	2	-1
238	17	0
239	7	0
240	4	0
241	6	0
242	7	0
243	4	0
244	1	0
245	5	0
246	60	0
247	123	0
248	198	0
249	163	-1
250	165	0
251	49	0
252	114	-1
253	320	0
254	122	0
255	64	0
256	38	0
257	20	0
258	6	0
259	206	0
260	29	0
261	150	0
262	34	0
263	7	0
264	44	0
265	15	0
266	37	0
267	4	0
268	39	0
269	113	0
270	141	-1
271	147	-1
272	68	0
273	18	0
274	7	0
275	8	0
276	13	0
277	53	-1
278	182	-1
279	29	0
280	28	0
281	13	-1
282	70	0
283	9	0
284	13	0
285	23	0
286	10	-3
287	3	-1
288	8	0
289	9	0
290	109	0
291	4	0
292	14	0
293	5	0
294	5	0
295	6	0
296	65	-2
297	99	0
298	44	0
299	32	0
300	8	0
301	35	0
302	22	0
303	21	0
304	51	0
305	34	0
306	30	0
307	9	0
308	62	0
309	18	0
310	49	0
311	16	0
312	34	0
313	33	0
314	179	0
315	127	0
316	62	0
317	42	0
318	35	0
319	91	0
320	58	0
321	11	0
322	58	0
323	42	0
324	155	0
325	25	0
326	65	0
327	9	0
328	3	0
329	17	0
330	0	0
331	6	0
332	5	0
333	36	0
334	53	0
335	14	0
336	189	0
337	12	0
338	10	0
339	4	0
340	48	0
341	38	0
342	9	0
343	213	0
344	154	0
345	25	0
346	24	0
347	21	0
348	20	0
349	46	0
350	16	0
351	5	0
352	46	-4
353	5	-1
354	15	-1
355	81	0
356	75	0
357	19	0
358	44	0
359	26	0
360	71	0
361	60	0
362	7	0
363	32	0
364	11	0
365	28	0
366	33	0
367	104	0
368	60	0
369	79	0
370	63	0
371	64	0
372	46	0
373	74	0
374	76	0
375	14	0
376	143	-3
377	76	0
378	530	0
379	46	0
380	41	0
381	42	0
382	121	0
383	49	0
384	52	0
385	2	0
386	55	0
387	38	0
388	33	0
389	208	0
390	60	-1
391	38	0
392	18	0
393	3	0
394	2	0
395	6	0
396	55	0
397	26	0
398	6	0
399	17	0
400	26	0
401	6	0
402	7	0
403	145	0
404	1	0
405	6	0
406	3	0
407	37	0
408	22	0
409	12	0
410	14	0
411	91	0
412	82	0
413	279	-1
414	85	0
415	42	0
416	18	0
417	4	0
418	75	0
419	31	0
420	13	0
421	74	0
422	27	0
423	183	0
424	13	0
425	86	0
426	10	0
427	26	0
428	23	0
429	148	0
430	140	0
431	26	0
432	33	0
433	29	0
434	67	0
435	78	0
436	25	0
437	42	0
438	37	0
439	26	-1
440	72	0
441	49	0
442	56	-2
443	18	0
444	8	0
445	11	0
446	19	0
447	15	0
448	9	0
449	10	0
450	71	-1
451	46	0
452	248	0
453	52	0
454	50	0
455	85	0
456	197	0
457	278	0
458	129	0
459	22	0
460	52	0
461	113	-2
462	20	0
463	39	0
464	58	0
465	40	0
466	91	-1
467	37	0
468	16	0
469	42	-1
470	16	0
471	17	0
472	12	0
473	0	0
474	15	0
475	7	0
476	30	0
477	18	0
478	0	0
479	79	0
480	14	0
481	34	0
482	6	0
483	27	0
484	17	0
485	57	0
486	35	0
487	14	0
488	0	0
489	73	0
490	13	0
491	30	-2
492	19	0
493	48	0
494	71	0
495	169	-1
496	68	0
497	84	0
498	81	0
499	158	0
500	137	0
501	255	-1
502	207	0
503	34	0
504	121	0
505	16	0
506	30	0
507	0	0
508	8	-1
509	5	0
510	43	0
511	39	0
512	86	0
513	40	0
514	73	0
515	22	-1
516	73	0
517	200	0
518	5	0
519	10	0
520	51	0
521	29	0
522	20	0
523	11	0
524	24	0
525	34	0
526	67	-1
527	11	0
528	18	0
529	39	-1
530	19	0
531	8	0
532	4	-1
533	3	0
534	8	0
535	27	0
536	31	0
537	101	0
538	103	-2
539	84	0
540	91	0
541	34	0
542	36	0
543	136	0
544	29	0
545	16	0
546	6	0
547	19	0
548	12	0
549	6	0
550	14	-1
551	2	0
552	10	0
553	13	0
554	5	0
555	108	-1
556	10	0
557	15	0
558	10	0
559	8	0
560	258	0
561	8	0
562	50	-1
563	29	0
564	23	0
565	236	0
566	166	-1
567	207	0
568	66	0
569	114	-1
570	6	0
571	4	0
572	3	0
573	73	-3
574	44	0
575	203	0
576	24	0
577	12	0
578	12	0
579	59	0
580	134	-2
581	24	0
582	12	0
583	124	0
584	51	0
585	53	0
586	196	0
587	38	0
588	7	0
589	143	0
590	37	0
591	4	0
592	37	0
593	12	0
594	12	0
595	11	0
596	12	0
597	32	0
598	16	0
599	23	0
600	16	-2
601	12	0
602	67	0
603	24	0
604	7	0
605	34	0
606	42	0
607	64	0
608	22	0
609	11	0
610	34	0
611	5	-1
612	50	-1
613	22	0
614	38	-1
615	59	0
616	198	0
617	3	0
618	30	0
619	10	0
620	11	-1
621	11	0
622	12	0
623	14	0
624	1	0
625	11	0
626	24	0
627	8	0
628	11	0
629	4	0
630	2	0
631	2	0
632	9	0
633	3	0
634	4	0
635	0	0
636	3	0
637	7	0
638	10	0
639	15	0
640	7	0
641	6	0
642	7	0
643	18	-1
644	58	0
645	14	0
646	272	0
647	26	0
648	5	0
649	6	0
650	8	0
651	0	0
652	2	0
653	2	0
654	0	0
655	11	0
656	1	0
657	13	0
658	12	0
659	17	0
660	68	0
661	75	0
662	41	0
663	43	-1
664	14	0
665	5	0
666	6	0
667	2	0
668	3	0
669	0	0
670	3	0
671	1	0
672	0	0
673	1	0
674	3	0
675	0	0
676	0	0
677	0	0
678	8	-2
679	9	0
680	5	0
681	6	0
682	21	0
683	20	0
684	8	0
685	12	0
686	4	0
687	4	0
688	0	0
689	0	0
690	3	0
691	17	0
692	27	0
693	65	0
694	1	0
695	0	0
696	0	0
697	5	0
698	0	0
699	1	0
700	3	0
701	1	0
702	1	0
703	0	0
704	0	0
705	0	0
706	1	0
707	0	0
708	0	0
709	0	0
710	0	0
711	0	0
712	0	0
713	0	0
714	0	0
715	0	0
716	0	0
717	0	0
718	0	0
719	0	0
720	3	0
721	0	0
722	1	0
723	2	0
724	2	0
725	2	0
726	0	0
727	1	0
728	1	0
729	0	0
730	0	0
731	0	0
732	0	0
733	1	0
734	0	0
735	2	0
736	0	0
737	0	0
738	3	0
739	0	0
740	2	0
741	0	0
742	10	0
743	3	0
744	1	0
745	2	0
746	1	0
747	0	0
748	2	0
749	2	0
750	1	0
751	0	0
752	1	0
753	0	0
754	0	0
755	0	0
756	12	0
757	12	0
758	2	0
759	0	0
760	0	0
761	0	0
762	0	0
763	0	0
764	1	0
765	4	-2
766	2	-1
767	2	0
768	1	0
769	3	0
770	0	0
771	4	0
772	2	0
773	0	0
774	0	0
775	0	0
776	0	0
777	3	0
778	0	0
779	0	0
780	0	0
781	0	0
782	1	0
783	5	0
784	2	0
785	1	0
786	2	0
787	1	0
788	3	0
789	2	0
790	1	0
791	0	-1
792	4	0
793	0	0
794	0	0
795	0	0
796	1	0
797	0	0
798	1	0
799	0	0
800	0	0
801	1	0
802	0	0
803	2	0
804	2	-2
805	0	0
806	3	-1
807	0	0
808	2	0
809	0	0
810	3	0
811	1	0
812	1	0
813	0	0
814	1	0
815	0	-2
816	0	0
817	0	0
818	1	0
819	2	0
820	2	-1
821	0	0
822	4	0
823	0	0
824	0	0
825	1	0
826	0	0
827	0	0
828	2	0
829	1	0
830	2	-2
831	0	-1
832	0	0
833	1	0
834	0	0
835	4	0
836	1	0
837	1	0
838	0	0
839	0	0
840	1	0
841	0	0
842	3	0
843	2	0
844	0	0
845	4	-2
846	0	0
847	0	0
848	0	-1
849	0	0
850	2	0
851	2	0
852	1	0
853	2	0
854	0	0
855	0	0
856	0	0
857	0	0
858	1	0
859	0	0
860	0	0
861	1	0
862	0	0
863	4	0
864	1	0
865	1	0
866	0	0
867	0	0
868	2	0
869	1	0
870	1	0
871	1	0
872	0	0
873	2	0
874	1	0
875	4	0
876	0	0
877	2	0
878	0	0
879	0	-1
880	1	0
881	2	0
882	0	0
883	0	0
884	3	0
885	1	0
886	1	0
887	5	0
888	2	0
889	9	0
890	1	0
891	2	0
892	0	0
893	0	-1
894	0	0
895	0	0
896	0	0
897	0	0
898	0	0
899	0	0
900	1	0
901	1	0
902	0	0
903	2	0
904	0	0
905	1	0
906	0	0
907	0	-1
908	0	0
909	0	0
910	0	0
911	0	-2
912	0	0
913	3	0
914	0	0
915	0	0
916	1	-2
917	4	-1
918	0	0
919	0	-2
920	1	-2
921	1	0
922	0	0
923	0	-1
924	3	0
925	1	0
926	2	-1
927	3	-1
928	1	0
929	1	0
930	0	0
931	1	-3
932	0	-1
933	1	0
934	0	0
935	0	0
936	0	0
937	2	0
938	0	0
939	0	0
940	0	0
941	0	0
942	0	0
943	1	0
944	2	0
945	0	0
946	0	0
947	1	-1
948	0	0
949	0	0
950	1	0
951	1	0
952	1	0
953	1	0
954	0	0
955	1	0
956	1	0
957	0	0
958	1	0
959	6	-1
960	1	0
961	1	0
962	1	0
963	0	0
964	0	0
965	0	0
966	0	0
967	0	0
968	0	-1
969	0	0
970	1	0
971	1	0
972	0	0
973	0	0
974	5	0
975	2	0
976	1	0
977	0	0
978	0	0
979	1	0
980	0	0
981	0	0
982	0	0
983	0	0
984	0	0
985	0	0
986	0	0
987	0	0
988	0	0
989	1	-1
990	8	-1
991	1	0
992	1	0
993	0	0
994	0	0
995	0	0
996	0	0
997	0	0
998	3	0
999	2	0
1000	5	0
1001	6	0
1002	1	0
1003	0	0
1004	1	0
1005	1	0
1006	1	-1
1007	1	0
1008	0	0
1009	2	0
1010	0	0
1011	7	-2
1012	0	0
1013	0	0
1014	0	0
1015	2	0
1016	0	0
1017	0	-1
1018	1	0
1019	0	0
1020	0	-2
1021	0	-1
1022	1	0
1023	1	0
1024	0	-1
1025	6	-1
1026	2	0
1027	0	0
1028	4	0
1029	0	0
1030	0	-1
1031	0	0
1032	1	0
1033	1	0
1034	0	0
1035	1	0
1036	0	0
1037	0	0
1038	0	0
1039	2	0
1040	0	0
1041	4	0
1042	3	0
1043	2	0
1044	0	0
1045	0	0
1046	1	0
1047	1	0
1048	2	0
1049	3	0
1050	4	0
1051	4	0
1052	6	-1
1053	19	-2
1054	1	0
1055	2	0
1056	0	0
1057	0	0
1058	0	-1
1059	0	0
1060	2	-1
1061	1	0
1062	2	0
1063	3	0
1064	4	0
1065	2	0
1066	0	0
1067	1	0
1068	9	0
1069	0	0
1070	0	0
1071	5	0
1072	1	0
1073	0	0
1074	1	0
1075	0	0
1076	0	0
1077	0	0
1078	3	0
1079	2	0
1080	1	0
1081	0	0
1082	0	0
1083	0	0
1084	0	0
1085	3	0
1086	0	0
1087	0	0
1088	1	0
1089
1090
1091
1092
1093
1094
1095
1096
1097
1098
1099
1100
1101
1102
1103
1104
1105
1106
1107
1108
1109
1110
1111
1112
1113
1114
1115
1116
1117
1118
1119
1120
1121
1122
1123
1124
1125
1126
1127
1128
1129
1130
1131
1132
1133
1134
1135
1136
1137
1138
1139
1140
1141
1142
1143
1144
1145
1146
1147
1148
1149
1150
1151
1152
1153
1154
1155
1156
1157
1158
1159
1160
1161
1162

## Sheet: R BBTV
position	forward	reverse
1	0	0
2	0	0
3	1	0
4	4	0
5	3	0
6	1	0
7	2	-2
8	0	-1
9	4	-1
10	1	-1
11	1	0
12	8	0
13	0	0
14	1	0
15	0	0
16	0	0
17	4	0
18	5	0
19	8	-2
20	2	0
21	0	0
22	4	-1
23	1	0
24	0	-1
25	0	0
26	0	0
27	4	0
28	2	0
29	4	0
30	0	0
31	0	0
32	0	0
33	2	0
34	0	0
35	5	0
36	7	-2
37	2	0
38	4	0
39	0	0
40	0	0
41	0	0
42	0	0
43	0	0
44	3	0
45	0	0
46	0	0
47	0	0
48	1	0
49	0	0
50	3	-2
51	0	-1
52	1	0
53	0	0
54	1	0
55	0	0
56	0	0
57	5	0
58	1	-1
59	3	0
60	0	0
61	3	0
62	5	0
63	4	0
64	1	0
65	2	0
66	0	0
67	1	0
68	0	0
69	2	-2
70	1	0
71	1	0
72	0	-1
73	0	0
74	0	0
75	0	0
76	0	0
77	1	0
78	2	0
79	0	0
80	1	0
81	8	0
82	5	0
83	18	0
84	6	0
85	3	0
86	8	0
87	2	0
88	19	0
89	16	-2
90	17	-1
91	6	0
92	18	0
93	3	0
94	2	-1
95	10	0
96	6	0
97	4	0
98	1	0
99	8	0
100	0	0
101	5	0
102	5	0
103	1	0
104	1	0
105	0	0
106	9	-3
107	3	0
108	12	0
109	1	0
110	0	0
111	1	0
112	0	0
113	9	0
114	1	0
115	5	0
116	9	0
117	2	0
118	3	0
119	2	0
120	9	0
121	0	0
122	8	0
123	7	0
124	1	0
125	5	0
126	3	0
127	4	0
128	1	-1
129	3	0
130	0	0
131	11	-1
132	0	0
133	9	0
134	0	-2
135	6	0
136	2	0
137	4	0
138	14	0
139	1	0
140	4	0
141	5	0
142	35	0
143	10	0
144	1	0
145	2	0
146	3	0
147	2	0
148	4	-1
149	0	-2
150	1	0
151	1	0
152	7	0
153	19	-2
154	9	0
155	0	0
156	4	0
157	0	0
158	0	0
159	13	0
160	0	0
161	12	0
162	1	0
163	3	0
164	7	0
165	0	0
166	1	0
167	0	-1
168	4	0
169	0	0
170	9	-3
171	2	0
172	0	-2
173	0	0
174	3	0
175	1	0
176	0	0
177	6	0
178	1	-2
179	1	0
180	5	0
181	2	0
182	14	-2
183	2	0
184	4	0
185	2	0
186	6	0
187	18	-3
188	27	-1
189	11	-2
190	2	0
191	0	-1
192	7	0
193	0	0
194	11	0
195	2	0
196	7	0
197	15	-1
198	12	0
199	15	0
200	4	0
201	1	0
202	8	0
203	3	-2
204	4	0
205	18	-4
206	0	0
207	3	-1
208	0	0
209	0	0
210	6	-2
211	0	0
212	8	0
213	6	-1
214	2	0
215	1	0
216	0	0
217	8	0
218	2	0
219	3	0
220	7	0
221	3	0
222	22	0
223	4	0
224	2	0
225	4	0
226	3	0
227	8	0
228	6	0
229	0	0
230	7	0
231	1	0
232	5	0
233	1	0
234	7	0
235	4	0
236	2	0
237	7	0
238	2	0
239	3	-1
240	7	-1
241	16	-1
242	2	0
243	2	-1
244	4	0
245	0	0
246	2	0
247	4	0
248	0	0
249	0	-1
250	1	-1
251	2	0
252	2	0
253	1	0
254	4	0
255	14	0
256	12	0
257	4	0
258	17	0
259	52	-1
260	0	0
261	7	0
262	22	0
263	9	0
264	6	0
265	0	0
266	4	-1
267	0	0
268	0	0
269	19	-1
270	0	0
271	1	0
272	0	0
273	2	-1
274	3	0
275	5	0
276	6	0
277	12	0
278	0	0
279	0	0
280	1	-1
281	7	-2
282	14	-1
283	0	0
284	7	0
285	5	0
286	0	0
287	0	0
288	0	-3
289	0	0
290	0	0
291	2	-1
292	15	0
293	24	0
294	22	0
295	34	0
296	29	0
297	7	0
298	0	0
299	0	0
300	0	0
301	3	-7
302	3	-3
303	18	0
304	4	0
305	11	0
306	0	0
307	0	0
308	7	0
309	2	-2
310	0	0
311	0	0
312	1	0
313	6	0
314	0	-1
315	4	-1
316	1	-1
317	0	-1
318	2	0
319	5	0
320	0	0
321	1	0
322	3	-2
323	5	-1
324	0	0
325	5	0
326	7	0
327	1	0
328	4	0
329	0	0
330	0	0
331	2	0
332	26	0
333	1	0
334	2	0
335	5	0
336	8	0
337	3	-2
338	0	0
339	4	0
340	9	0
341	3	0
342	6	0
343	4	0
344	0	0
345	4	0
346	0	-2
347	1	0
348	0	0
349	2	0
350	0	0
351	2	0
352	9	-1
353	1	0
354	1	0
355	0	0
356	11	-1
357	9	0
358	3	0
359	3	0
360	0	0
361	2	0
362	8	-1
363	0	0
364	26	0
365	47	0
366	5	-3
367	11	-3
368	0	0
369	3	0
370	1	0
371	8	0
372	24	0
373	4	0
374	0	0
375	1	-6
376	0	0
377	0	-1
378	0	0
379	0	0
380	2	0
381	2	0
382	0	0
383	0	0
384	5	0
385	4	0
386	3	-3
387	0	0
388	3	0
389	23	-3
390	7	0
391	4	0
392	2	0
393	9	0
394	12	0
395	1	0
396	3	0
397	1	0
398	6	0
399	1	0
400	1	0
401	4	0
402	0	0
403	1	0
404	3	0
405	6	-1
406	0	0
407	4	0
408	4	-4
409	5	-1
410	13	-1
411	11	0
412	11	0
413	1	0
414	0	0
415	1	0
416	0	0
417	0	0
418	0	0
419	6	-2
420	7	0
421	6	0
422	0	0
423	15	0
424	0	0
425	5	0
426	1	0
427	31	0
428	16	0
429	7	0
430	4	0
431	5	0
432	3	0
433	5	0
434	8	0
435	3	0
436	23	-3
437	11	0
438	20	0
439	11	-7
440	1	-1
441	0	-1
442	1	0
443	1	0
444	6	0
445	2	-1
446	0	-1
447	1	0
448	9	0
449	30	0
450	7	0
451	4	0
452	7	0
453	10	0
454	3	0
455	5	0
456	8	-2
457	2	0
458	4	-2
459	2	0
460	4	-4
461	0	0
462	0	0
463	6	-1
464	5	0
465	2	0
466	3	0
467	10	0
468	16	0
469	1	0
470	19	0
471	0	0
472	0	0
473	0	0
474	0	0
475	6	0
476	4	0
477	4	-2
478	3	-1
479	4	0
480	7	0
481	9	0
482	1	0
483	7	0
484	3	0
485	4	0
486	11	0
487	6	0
488	0	-1
489	2	0
490	7	0
491	17	-1
492	4	0
493	10	0
494	6	-1
495	1	0
496	13	0
497	17	-1
498	29	-4
499	1	0
500	5	0
501	9	-2
502	6	0
503	7	0
504	23	-2
505	1	0
506	4	0
507	10	-1
508	5	-2
509	0	0
510	0	-1
511	2	-2
512	4	0
513	3	0
514	6	0
515	2	0
516	2	0
517	3	0
518	1	0
519	3	-3
520	1	-1
521	5	0
522	3	0
523	6	0
524	7	-2
525	1	0
526	4	0
527	2	-4
528	5	-2
529	11	-1
530	8	0
531	11	0
532	1	0
533	39	0
534	2	0
535	1	0
536	0	-1
537	5	0
538	6	-2
539	6	-1
540	13	0
541	2	-1
542	1	0
543	9	-2
544	5	-1
545	1	0
546	3	0
547	15	-1
548	2	-2
549	1	-3
550	7	-1
551	0	0
552	0	0
553	2	0
554	0	-1
555	0	-1
556	0	-1
557	0	0
558	8	0
559	0	0
560	4	0
561	17	0
562	42	0
563	2	0
564	0	0
565	18	0
566	3	0
567	4	0
568	14	-1
569	1	-1
570	2	0
571	2	-3
572	5	0
573	15	-2
574	0	0
575	15	-8
576	2	0
577	5	0
578	44	-3
579	6	-2
580	9	0
581	0	0
582	3	0
583	6	0
584	9	0
585	5	0
586	3	0
587	9	-3
588	1	0
589	8	-3
590	0	0
591	0	0
592	4	-1
593	6	-1
594	1	0
595	1	0
596	1	-3
597	3	0
598	2	0
599	1	0
600	21	-1
601	6	0
602	11	-1
603	4	-12
604	3	0
605	26	0
606	1	0
607	4	0
608	2	0
609	2	0
610	0	0
611	2	0
612	5	0
613	6	-2
614	2	0
615	0	0
616	0	0
617	2	-1
618	1	0
619	2	-1
620	3	0
621	2	0
622	0	0
623	19	0
624	4	-1
625	21	0
626	12	-1
627	2	0
628	17	-2
629	1	0
630	6	-1
631	3	0
632	12	-1
633	5	0
634	2	0
635	2	0
636	3	-3
637	3	0
638	4	0
639	10	0
640	1	0
641	2	0
642	25	0
643	7	0
644	3	0
645	7	0
646	17	0
647	12	-1
648	0	0
649	1	0
650	1	0
651	5	0
652	7	0
653	3	0
654	0	0
655	1	-2
656	3	-1
657	9	0
658	0	0
659	6	0
660	0	0
661	0	0
662	5	0
663	11	-1
664	27	0
665	2	0
666	14	0
667	2	0
668	0	0
669	1	0
670	1	0
671	3	0
672	0	0
673	1	0
674	3	-1
675	1	-4
676	1	0
677	3	0
678	0	0
679	1	0
680	0	-1
681	0	0
682	2	-1
683	0	0
684	2	-2
685	0	0
686	3	-1
687	0	0
688	0	0
689	4	0
690	2	0
691	1	0
692	3	-4
693	0	0
694	2	0
695	1	0
696	9	0
697	0	-1
698	2	0
699	10	0
700	7	0
701	0	0
702	17	0
703	14	0
704	0	0
705	3	0
706	3	0
707	0	0
708	0	0
709	0	-3
710	7	0
711	0	0
712	5	-3
713	1	0
714	4	0
715	2	0
716	1	0
717	6	0
718	17	0
719	7	0
720	0	0
721	3	0
722	0	0
723	2	-1
724	0	0
725	1	0
726	4	0
727	8	-3
728	1	0
729	27	0
730	3	-1
731	2	0
732	0	0
733	0	0
734	0	0
735	0	0
736	0	0
737	4	0
738	4	0
739	1	0
740	5	-1
741	1	0
742	4	0
743	8	0
744	3	0
745	6	-2
746	0	0
747	7	0
748	1	0
749	0	0
750	0	-1
751	1	0
752	7	0
753	0	0
754	0	-1
755	3	0
756	1	0
757	3	0
758	5	0
759	6	-1
760	0	0
761	0	0
762	0	-2
763	1	-3
764	0	0
765	0	0
766	0	-1
767	0	0
768	2	0
769	3	0
770	0	0
771	0	0
772	1	0
773	0	0
774	3	0
775	0	0
776	3	0
777	3	0
778	1	0
779	0	0
780	3	0
781	2	0
782	1	-1
783	2	0
784	2	0
785	1	0
786	0	0
787	7	0
788	2	0
789	1	0
790	1	-4
791	0	0
792	6	-4
793	0	-1
794	4	0
795	4	0
796	6	-1
797	0	0
798	1	0
799	5	0
800	0	0
801	4	-5
802	1	0
803	4	-1
804	0	0
805	4	0
806	2	0
807	2	0
808	0	0
809	2	0
810	2	0
811	2	0
812	3	0
813	0	0
814	0	0
815	0	0
816	0	-1
817	3	0
818	1	0
819	3	0
820	0	0
821	0	0
822	3	0
823	0	0
824	0	0
825	3	0
826	0	0
827	0	0
828	0	0
829	1	-1
830	2	0
831	2	0
832	1	0
833	2	0
834	0	0
835	0	0
836	0	0
837	9	0
838	0	0
839	0	0
840	2	0
841	1	0
842	1	0
843	8	0
844	5	-3
845	1	0
846	5	0
847	6	0
848	0	0
849	0	0
850	0	0
851	5	0
852	4	0
853	1	0
854	6	0
855	0	0
856	0	-2
857	0	0
858	6	-2
859	0	0
860	1	0
861	6	0
862	1	0
863	0	0
864	0	0
865	0	0
866	0	0
867	6	0
868	2	0
869	1	0
870	1	0
871	0	0
872	3	0
873	1	0
874	5	0
875	0	0
876	1	0
877	0	0
878	1	0
879	2	-1
880	0	0
881	0	0
882	3	0
883	1	0
884	6	-1
885	2	0
886	3	0
887	0	0
888	0	0
889	0	0
890	0	0
891	2	0
892	1	0
893	1	0
894	1	0
895	1	0
896	1	0
897	3	0
898	2	0
899	0	0
900	0	0
901	0	0
902	1	0
903	0	0
904	3	0
905	10	0
906	2	0
907	2	0
908	0	-5
909	0	0
910	0	0
911	2	0
912	2	0
913	8	0
914	1	0
915	1	0
916	0	0
917	0	-2
918	0	0
919	0	-1
920	0	0
921	2	0
922	0	-2
923	0	0
924	0	0
925	1	0
926	1	0
927	1	0
928	2	0
929	14	-1
930	5	0
931	1	0
932	1	-2
933	3	0
934	0	-2
935	2	0
936	0	-1
937	1	0
938	0	0
939	0	0
940	2	0
941	0	0
942	0	-1
943	0	0
944	0	0
945	2	0
946	1	0
947	0	0
948	0	0
949	2	-1
950	3	0
951	0	0
952	0	0
953	0	0
954	3	0
955	0	0
956	2	0
957	0	0
958	0	0
959	6	0
960	0	0
961	0	0
962	5	0
963	0	0
964	0	0
965	0	-2
966	0	0
967	1	0
968	1	0
969	3	0
970	0	0
971	0	0
972	0	0
973	2	-1
974	0	0
975	0	0
976	0	0
977	0	-1
978	0	0
979	1	-1
980	0	-1
981	1	0
982	1	0
983	0	0
984	1	0
985	0	0
986	5	-1
987	3	0
988	1	0
989	8	0
990	2	0
991	2	0
992	4	0
993	4	0
994	0	0
995	2	0
996	0	0
997	0	0
998	0	0
999	1	0
1000	3	0
1001	2	0
1002	0	0
1003	1	0
1004	2	0
1005	0	0
1006	0	0
1007	0	0
1008	2	0
1009	0	0
1010	0	0
1011	1	0
1012	4	0
1013	0	-2
1014	1	-2
1015	2	0
1016	1	-1
1017	4	-4
1018	0	0
1019	0	0
1020	0	0
1021	0	0
1022	0	0
1023	2	0
1024	0	0
1025	2	0
1026	0	0
1027	0	0
1028	0	0
1029	2	0
1030	3	0
1031	3	0
1032	1	0
1033	1	0
1034	0	0
1035	4	0
1036	2	0
1037	2	0
1038	1	-1
1039	4	0
1040	2	0
1041	0	0
1042	0	0
1043	2	0
1044	0	0
1045	4	0
1046	2	-2
1047	3	-1
1048	3	0
1049	0	0
1050	2	0
1051	1	0
1052	0	0
1053	0	0
1054	2	0
1055	0	0
1056	2	0
1057	1	0
1058	0	0
1059	1	0
1060	1	-3
1061	2	0
1062	9	-1
1063	7	0
1064	8	0
1065	0	0
1066	0	0
1067	0	0
1068	1	0
1069	2	0
1070	1	0
1071	2	0
1072	1	0
1073	0	0
1074	0	0
1075	0	0
1076	0	-1
1077	0	0
1078	1	-3
1079	0	0
1080	2	0
1081	1	0
1082	0	0
1083	0	-2
1084	4	-1
1085	0	-1
1086	1	0
1087	0	0
1088	1	0
1089	1	0
1090	1	0
1091	5	-1
1092	0	0
1093	3	0
1094	1	0
1095	1	0
1096	0	-3
1097	1	0
1098	1	0
1099	1	0
1100	0	0
1101	0	0
1102	4	-1
1103	0	0
1104	0	0
1105	3	0
1106	2	0
1107	0	0
1108	0	0
1109	0	0
1110	0	0
1111	1	0
1112
1113
1114
1115
1116
1117
1118
1119
1120
1121
1122
1123
1124
1125
1126
1127
1128
1129
1130
1131
1132
1133
1134
1135
1136
1137
1138
1139
1140
1141
1142
1143
1144
1145
1146
1147
1148
1149
1150
1151
1152
1153
1154
1155
1156
1157
1158
1159
1160
1161
1162
1163
1164
1165
1166
1167
1168
1169
1170
1171
1172
1173
1174
1175
1176
1177
1178
1179
1180
1181
1182
1183
1184
1185

## Sheet: R BBTVa
position	forward	reverse
1	2	0
2	0	0
3	0	0
4	0	0
5	0	0
6	4	0
7	4	0
8	0	-1
9	2	-1
10	0	-1
11	1	0
12	0	0
13	0	0
14	0	-1
15	4	0
16	1	0
17	1	0
18	3	0
19	12	0
20	2	0
21	0	0
22	2	0
23	0	-3
24	0	0
25	2	-2
26	0	0
27	1	-1
28	1	0
29	3	0
30	0	0
31	1	0
32	0	0
33	0	0
34	0	0
35	2	0
36	2	0
37	0	0
38	0	-1
39	0	0
40	1	0
41	1	0
42	0	0
43	2	-1
44	1	0
45	1	0
46	1	0
47	0	0
48	0	-1
49	0	0
50	0	0
51	0	-3
52	0	0
53	0	0
54	0	0
55	0	0
56	0	0
57	0	-1
58	1	0
59	2	-3
60	0	0
61	1	0
62	1	0
63	1	0
64	2	0
65	0	0
66	2	0
67	2	0
68	1	0
69	0	0
70	3	0
71	1	0
72	0	0
73	0	0
74	1	0
75	0	0
76	0	0
77	1	0
78	4	0
79	0	0
80	4	0
81	4	0
82	2	-2
83	25	0
84	5	0
85	3	0
86	4	0
87	1	0
88	24	0
89	16	-2
90	24	0
91	3	-1
92	9	0
93	1	0
94	1	0
95	5	-1
96	0	-1
97	4	0
98	0	0
99	22	-2
100	0	0
101	3	-1
102	4	0
103	1	0
104	1	0
105	0	0
106	8	-7
107	1	-2
108	5	-1
109	0	0
110	0	0
111	4	-1
112	0	0
113	5	0
114	1	0
115	18	0
116	10	-2
117	4	0
118	4	0
119	3	0
120	3	-1
121	0	0
122	7	0
123	6	0
124	3	0
125	8	0
126	1	0
127	0	0
128	1	0
129	4	0
130	1	0
131	6	0
132	0	0
133	4	-1
134	4	0
135	9	-1
136	0	0
137	3	0
138	5	0
139	4	0
140	6	0
141	6	-1
142	18	-1
143	4	0
144	3	0
145	2	0
146	3	0
147	0	0
148	1	-2
149	0	0
150	2	0
151	2	0
152	7	-1
153	16	-2
154	6	0
155	3	0
156	1	0
157	2	0
158	4	0
159	12	-2
160	1	0
161	6	0
162	5	0
163	5	0
164	3	0
165	1	0
166	2	0
167	1	0
168	4	-1
169	1	-1
170	7	-4
171	0	0
172	0	-1
173	0	0
174	3	0
175	1	-1
176	1	0
177	0	-2
178	5	-1
179	2	0
180	6	-1
181	2	0
182	6	0
183	2	0
184	0	0
185	2	0
186	4	0
187	24	-5
188	16	-2
189	6	-2
190	0	0
191	0	0
192	10	0
193	0	-2
194	10	0
195	1	-2
196	7	-2
197	15	-3
198	4	-1
199	12	-1
200	5	0
201	6	-1
202	3	-1
203	5	0
204	4	0
205	18	-2
206	0	0
207	1	0
208	0	-1
209	0	0
210	1	-1
211	0	0
212	6	-3
213	13	0
214	2	0
215	0	0
216	0	0
217	21	0
218	1	0
219	1	0
220	5	0
221	5	0
222	30	-2
223	1	0
224	0	0
225	1	0
226	2	0
227	4	-1
228	3	0
229	3	-1
230	11	0
231	0	0
232	2	0
233	0	0
234	5	0
235	10	0
236	0	0
237	8	0
238	3	0
239	3	0
240	6	0
241	11	-2
242	6	0
243	2	0
244	4	-1
245	1	-1
246	3	0
247	0	0
248	3	0
249	2	-3
250	4	0
251	3	0
252	1	0
253	2	0
254	1	0
255	2	0
256	13	0
257	3	0
258	19	0
259	31	0
260	5	0
261	12	0
262	16	0
263	4	0
264	2	-1
265	3	0
266	6	0
267	2	0
268	0	0
269	8	0
270	1	0
271	2	0
272	0	0
273	1	0
274	1	0
275	4	0
276	0	-1
277	7	0
278	1	0
279	5	0
280	1	0
281	6	-5
282	6	-1
283	0	-4
284	9	-1
285	0	0
286	0	0
287	2	-1
288	4	0
289	1	0
290	1	0
291	7	0
292	8	0
293	28	-1
294	18	0
295	31	0
296	14	-1
297	6	0
298	1	0
299	0	0
300	0	0
301	4	-3
302	1	0
303	11	-1
304	1	-2
305	7	-1
306	8	0
307	1	0
308	3	0
309	5	0
310	2	0
311	2	0
312	2	0
313	0	0
314	0	0
315	6	0
316	0	0
317	8	-2
318	1	0
319	2	0
320	0	0
321	0	0
322	2	-1
323	1	-1
324	3	0
325	11	-1
326	4	0
327	1	0
328	2	0
329	0	0
330	0	0
331	0	-1
332	21	0
333	2	0
334	0	0
335	11	-1
336	1	0
337	4	0
338	3	0
339	8	0
340	19	-1
341	0	0
342	11	0
343	2	0
344	0	0
345	5	0
346	0	0
347	2	0
348	0	0
349	3	0
350	3	0
351	1	0
352	3	0
353	1	0
354	2	0
355	3	0
356	16	-3
357	23	-1
358	3	-1
359	1	0
360	0	0
361	0	0
362	14	0
363	2	0
364	24	0
365	25	-1
366	8	0
367	9	-2
368	5	0
369	4	0
370	5	0
371	7	0
372	27	0
373	3	0
374	1	0
375	3	0
376	0	0
377	0	0
378	2	0
379	1	0
380	0	0
381	0	0
382	2	0
383	0	0
384	6	0
385	5	0
386	3	0
387	0	0
388	0	0
389	20	-2
390	1	-2
391	6	-1
392	1	0
393	9	-1
394	13	0
395	0	0
396	4	-1
397	1	0
398	7	-1
399	1	0
400	2	0
401	2	0
402	3	-4
403	1	0
404	1	0
405	2	-2
406	0	0
407	0	0
408	5	-1
409	5	-1
410	7	-1
411	4	0
412	5	-1
413	4	0
414	1	0
415	2	0
416	3	0
417	4	0
418	7	0
419	7	0
420	9	0
421	8	0
422	1	0
423	4	0
424	0	0
425	7	0
426	1	0
427	12	0
428	11	0
429	9	0
430	2	0
431	1	0
432	1	0
433	2	0
434	5	0
435	0	0
436	10	0
437	8	0
438	20	0
439	4	-4
440	2	0
441	2	-1
442	0	0
443	0	0
444	0	0
445	2	0
446	2	0
447	0	0
448	3	0
449	17	0
450	0	0
451	8	0
452	4	0
453	14	0
454	2	0
455	5	0
456	12	0
457	5	0
458	10	0
459	3	0
460	5	0
461	0	-1
462	4	0
463	6	0
464	2	0
465	2	0
466	3	0
467	12	0
468	5	0
469	0	0
470	24	0
471	0	0
472	0	0
473	1	-1
474	4	0
475	1	0
476	0	-1
477	4	-2
478	2	0
479	2	0
480	14	0
481	4	0
482	2	0
483	6	0
484	4	0
485	0	0
486	4	0
487	2	0
488	1	0
489	2	0
490	0	0
491	19	0
492	3	-1
493	2	0
494	4	0
495	1	0
496	15	-1
497	6	-3
498	32	0
499	2	0
500	4	0
501	12	-3
502	3	0
503	7	0
504	11	0
505	1	0
506	4	-5
507	14	0
508	6	-3
509	2	0
510	1	0
511	4	0
512	1	0
513	2	0
514	3	0
515	7	0
516	6	0
517	13	0
518	5	0
519	6	0
520	1	0
521	6	0
522	3	0
523	9	0
524	2	0
525	1	0
526	3	0
527	3	0
528	12	-2
529	13	0
530	14	-3
531	9	0
532	0	0
533	41	0
534	2	0
535	2	0
536	2	0
537	4	-1
538	3	-3
539	7	-2
540	9	-1
541	21	-4
542	7	0
543	3	0
544	1	0
545	3	0
546	0	-1
547	18	-2
548	5	-1
549	0	0
550	0	0
551	2	-1
552	0	-2
553	0	0
554	0	0
555	2	0
556	1	-1
557	2	-2
558	6	0
559	1	0
560	3	0
561	6	0
562	39	-4
563	4	0
564	0	0
565	6	0
566	9	-1
567	0	0
568	14	-1
569	3	0
570	2	0
571	0	-1
572	2	0
573	12	0
574	0	-1
575	28	-6
576	3	-3
577	3	0
578	32	-2
579	9	0
580	9	0
581	2	0
582	10	0
583	5	0
584	14	0
585	1	0
586	0	0
587	6	0
588	0	0
589	13	-4
590	0	0
591	0	-1
592	1	0
593	8	-5
594	0	-1
595	0	0
596	5	-1
597	6	0
598	6	0
599	0	0
600	13	-3
601	3	0
602	7	-2
603	8	-3
604	3	-4
605	25	-1
606	2	0
607	2	-1
608	0	0
609	0	0
610	2	0
611	1	0
612	9	-1
613	3	0
614	1	0
615	1	0
616	0	0
617	2	0
618	0	-1
619	0	0
620	1	0
621	3	0
622	5	0
623	8	-1
624	6	0
625	20	-1
626	8	-1
627	0	0
628	12	0
629	4	0
630	5	0
631	0	0
632	4	0
633	1	-1
634	0	-2
635	1	0
636	11	-3
637	3	0
638	9	-1
639	19	-2
640	1	0
641	2	0
642	8	-1
643	2	0
644	0	0
645	3	0
646	12	0
647	15	-2
648	0	-1
649	1	0
650	8	-1
651	1	-1
652	6	0
653	3	0
654	0	0
655	2	0
656	0	0
657	9	-1
658	0	0
659	2	0
660	1	0
661	2	0
662	0	0
663	10	0
664	36	-1
665	1	0
666	18	-1
667	1	0
668	1	0
669	1	-1
670	3	0
671	0	0
672	0	0
673	1	-1
674	0	0
675	1	0
676	0	0
677	8	0
678	1	0
679	0	0
680	0	0
681	0	-2
682	1	0
683	0	0
684	1	0
685	0	0
686	5	-3
687	0	0
688	0	0
689	5	-1
690	5	-1
691	0	0
692	6	0
693	2	0
694	0	0
695	0	0
696	6	0
697	2	0
698	3	0
699	1	0
700	4	0
701	0	0
702	16	0
703	12	0
704	2	0
705	11	0
706	4	-1
707	0	0
708	1	0
709	0	0
710	2	0
711	0	0
712	2	0
713	4	-1
714	2	-1
715	4	0
716	0	0
717	6	0
718	11	0
719	2	0
720	0	0
721	1	0
722	0	0
723	4	0
724	0	0
725	0	0
726	3	0
727	2	0
728	4	-2
729	13	-2
730	3	0
731	0	0
732	0	0
733	2	0
734	1	0
735	0	0
736	0	0
737	1	-2
738	3	-3
739	0	0
740	3	0
741	1	0
742	1	0
743	2	0
744	6	0
745	6	-1
746	0	0
747	3	0
748	0	0
749	0	0
750	2	-1
751	0	0
752	1	0
753	0	0
754	1	0
755	5	0
756	2	0
757	1	0
758	1	0
759	5	-1
760	0	-1
761	1	0
762	3	-1
763	0	0
764	0	-1
765	0	0
766	0	-1
767	1	0
768	0	0
769	3	0
770	0	0
771	1	0
772	2	0
773	1	0
774	0	0
775	0	0
776	6	0
777	2	-1
778	0	0
779	1	0
780	1	0
781	1	0
782	1	0
783	0	0
784	7	0
785	0	0
786	1	0
787	5	0
788	0	0
789	0	0
790	4	-2
791	0	0
792	3	0
793	1	-2
794	1	-1
795	3	0
796	3	0
797	3	0
798	1	0
799	1	0
800	0	0
801	5	0
802	1	0
803	2	0
804	0	0
805	0	0
806	0	0
807	0	0
808	1	0
809	3	0
810	0	0
811	0	0
812	1	0
813	0	0
814	0	-1
815	1	0
816	0	0
817	4	0
818	1	0
819	0	-1
820	0	-1
821	0	0
822	3	0
823	1	0
824	2	0
825	1	0
826	0	0
827	0	0
828	0	0
829	1	0
830	0	0
831	0	0
832	0	0
833	0	0
834	0	-2
835	1	0
836	0	0
837	3	0
838	1	0
839	1	0
840	3	0
841	0	0
842	1	0
843	6	0
844	4	0
845	1	0
846	0	0
847	10	-1
848	1	0
849	1	0
850	5	0
851	2	0
852	1	0
853	1	0
854	4	0
855	1	0
856	0	0
857	0	0
858	2	0
859	0	-1
860	2	0
861	2	0
862	0	0
863	0	0
864	1	0
865	1	0
866	3	0
867	5	-2
868	0	0
869	2	0
870	0	0
871	0	0
872	2	-1
873	2	0
874	2	0
875	1	0
876	1	0
877	0	0
878	0	0
879	4	-3
880	1	0
881	1	0
882	0	-1
883	1	0
884	6	-6
885	4	-1
886	1	0
887	0	0
888	0	0
889	0	0
890	1	0
891	0	0
892	0	-1
893	2	0
894	0	0
895	2	0
896	0	0
897	4	0
898	0	0
899	0	0
900	1	0
901	0	0
902	3	0
903	1	0
904	0	0
905	4	0
906	1	0
907	0	0
908	0	0
909	0	0
910	1	0
911	4	0
912	1	-1
913	6	0
914	2	0
915	1	0
916	0	0
917	2	0
918	0	0
919	0	0
920	0	-1
921	3	0
922	1	-1
923	0	0
924	1	0
925	2	0
926	2	0
927	0	0
928	0	0
929	10	-1
930	3	0
931	3	0
932	7	-2
933	0	0
934	1	-1
935	0	0
936	0	-2
937	0	0
938	0	0
939	0	0
940	1	0
941	1	0
942	1	0
943	0	0
944	0	0
945	0	0
946	0	-1
947	0	0
948	0	0
949	1	0
950	0	0
951	0	0
952	0	0
953	0	0
954	0	-1
955	0	0
956	2	-1
957	6	0
958	0	0
959	3	-3
960	0	0
961	3	0
962	1	0
963	0	0
964	0	0
965	0	0
966	1	-1
967	2	0
968	0	-1
969	0	-1
970	0	-1
971	0	-1
972	2	-1
973	1	0
974	1	-1
975	1	0
976	0	-1
977	0	-1
978	0	0
979	0	0
980	0	0
981	0	0
982	1	0
983	1	0
984	7	0
985	0	0
986	4	0
987	0	0
988	0	0
989	0	-1
990	3	0
991	0	0
992	0	-1
993	0	-2
994	0	0
995	1	0
996	0	0
997	2	-1
998	0	-2
999	0	0
1000	0	0
1001	0	-2
1002	0	-1
1003	3	-1
1004	0	0
1005	5	-1
1006	0	-1
1007	1	0
1008	3	0
1009	0	0
1010	0	0
1011	1	0
1012	0	0
1013	2	-1
1014	3	0
1015	4	0
1016	2	-1
1017	3	-1
1018	3	-1
1019	2	0
1020	0	0
1021	0	0
1022	0	0
1023	3	0
1024	0	-1
1025	0	-1
1026	1	-1
1027	0	-1
1028	0	-2
1029	3	0
1030	3	0
1031	0	0
1032	1	0
1033	1	0
1034	1	0
1035	1	0
1036	1	0
1037	0	0
1038	0	-1
1039	1	0
1040	1	0
1041	1	0
1042	2	0
1043	0	0
1044	0	-1
1045	0	0
1046	3	-1
1047	1	-1
1048	0	0
1049	0	0
1050	0	0
1051	0	0
1052	0	0
1053	1	0
1054	0	0
1055	0	-1
1056	1	0
1057	0	0
1058	0	0
1059	1	0
1060	0	-2
1061	8	-3
1062	10	0
1063	1	0
1064	3	-1
1065	1	0
1066	0	0
1067	1	-1
1068	0	0
1069	2	0
1070	0	0
1071	2	0
1072	0	0
1073	0	0
1074	0	-1
1075	0	0
1076	0	0
1077	0	-1
1078	0	-1
1079	0	0
1080	0	0
1081	0	0
1082	0	0
1083	1	0
1084	1	-1
1085	2	0
1086	0	0
1087	0	0
1088	0	-1
1089	6	-6
1090	4	0
1091	4	0
1092	1	0
1093	2	0
1094	2	-1
1095	0	0
1096	0	0
1097	1	-1
1098	0	0
1099	0	-1
1100	0	0
1101	0	0
1102	7	-2
1103	0	0
1104	0	0
1105	1	-1
1106	1	0
1107	0	-1
1108	0	0
1109	1	0
1110	0	0
1111	0	0
1112
1113
1114
1115
1116
1117
1118
1119
1120
1121
1122
1123
1124
1125
1126
1127
1128
1129
1130
1131
1132
1133
1134
1135
1136
1137
1138
1139
1140
1141
1142
1143
1144
1145
1146
1147
1148
1149
1150
1151
1152
1153
1154
1155
1156
1157
1158
1159
1160
1161
1162
1163
1164
1165
1166
1167
1168
1169
1170
1171
1172
1173
1174
1175
1176
1177
1178
1179
1180
1181
1182
1183
1184
1185

## Sheet: S BBTV
position	forward	reverse
1	0	0
2	0	0
3	0	0
4	0	0
5	0	0
6	0	0
7	0	0
8	0	0
9	0	0
10	0	-1
11	0	0
12	0	0
13	0	0
14	0	0
15	0	-1
16	0	0
17	4	0
18	1	0
19	2	0
20	0	0
21	0	0
22	3	0
23	0	0
24	0	0
25	0	0
26	0	0
27	0	0
28	0	0
29	0	-2
30	0	0
31	0	0
32	0	0
33	0	-2
34	1	0
35	0	0
36	0	0
37	0	0
38	0	0
39	0	0
40	0	0
41	0	0
42	0	0
43	0	0
44	0	0
45	1	0
46	2	-1
47	0	0
48	0	0
49	0	0
50	1	0
51	0	0
52	0	0
53	0	0
54	3	0
55	1	0
56	7	0
57	3	0
58	0	0
59	0	-1
60	1	0
61	0	0
62	0	0
63	1	0
64	2	0
65	0	0
66	3	-1
67	0	0
68	0	0
69	1	0
70	0	0
71	0	0
72	0	0
73	0	0
74	0	0
75	0	0
76	0	0
77	1	0
78	0	0
79	2	0
80	3	-1
81	0	0
82	1	0
83	0	0
84	0	0
85	2	0
86	0	0
87	0	0
88	0	0
89	0	0
90	0	0
91	0	0
92	2	-1
93	4	0
94	0	0
95	0	0
96	0	0
97	0	0
98	0	0
99	0	0
100	3	-1
101	2	0
102	1	0
103	0	0
104	0	-1
105	0	0
106	0	0
107	0	0
108	2	0
109	1	0
110	1	0
111	0	0
112	0	0
113	0	0
114	2	0
115	1	0
116	0	0
117	0	0
118	2	0
119	0	0
120	0	0
121	0	0
122	1	0
123	0	0
124	0	0
125	0	0
126	2	0
127	0	0
128	0	-1
129	2	0
130	0	0
131	0	0
132	0	0
133	1	0
134	1	0
135	0	0
136	1	0
137	0	0
138	0	0
139	0	0
140	0	0
141	0	0
142	0	0
143	10	0
144	0	0
145	1	0
146	0	0
147	0	0
148	0	0
149	0	0
150	0	0
151	0	0
152	1	0
153	0	0
154	2	0
155	5	0
156	3	0
157	0	0
158	0	0
159	0	0
160	2	-1
161	0	0
162	0	0
163	0	0
164	0	0
165	0	0
166	2	0
167	0	0
168	0	0
169	0	0
170	0	0
171	0	0
172	0	0
173	0	0
174	0	0
175	3	0
176	2	0
177	3	0
178	5	0
179	1	0
180	0	0
181	0	0
182	0	0
183	0	-1
184	0	0
185	0	0
186	0	0
187	0	0
188	1	0
189	2	0
190	0	-1
191	0	0
192	1	0
193	1	0
194	0	0
195	0	0
196	0	0
197	0	0
198	1	0
199	0	0
200	3	0
201	0	0
202	0	0
203	1	0
204	0	0
205	0	0
206	2	0
207	1	0
208	4	0
209	2	0
210	5	0
211	1	0
212	0	0
213	1	0
214	0	0
215	0	0
216	20	0
217	2	0
218	0	0
219	11	0
220	23	0
221	14	0
222	3	0
223	22	0
224	5	0
225	23	0
226	96	0
227	38	0
228	122	0
229	10	0
230	28	0
231	6	0
232	28	0
233	5	0
234	2	0
235	17	0
236	11	0
237	17	0
238	3	0
239	21	0
240	9	0
241	8	0
242	16	0
243	2	0
244	2	0
245	1	0
246	0	0
247	38	0
248	6	0
249	2	0
250	2	0
251	8	0
252	13	0
253	9	0
254	2	0
255	3	0
256	5	0
257	4	0
258	12	0
259	37	0
260	17	0
261	16	0
262	11	0
263	6	0
264	0	0
265	1	0
266	6	0
267	3	-1
268	18	0
269	8	0
270	8	0
271	7	0
272	19	0
273	12	0
274	3	0
275	3	0
276	7	0
277	0	0
278	1	0
279	23	0
280	12	0
281	0	0
282	20	0
283	15	0
284	5	0
285	5	0
286	27	0
287	20	0
288	4	0
289	26	0
290	2	0
291	10	0
292	8	0
293	39	0
294	16	0
295	3	0
296	30	0
297	2	0
298	7	0
299	26	0
300	5	0
301	37	-1
302	6	0
303	47	0
304	14	0
305	23	-1
306	1	0
307	2	0
308	0	0
309	0	0
310	37	0
311	40	-1
312	2	0
313	16	0
314	2	0
315	1	0
316	4	0
317	15	0
318	1	0
319	9	0
320	19	0
321	19	0
322	0	0
323	1	-1
324	11	0
325	7	0
326	13	0
327	15	0
328	3	0
329	0	0
330	4	0
331	3	0
332	7	0
333	2	0
334	2	0
335	19	0
336	9	0
337	5	0
338	8	0
339	16	0
340	11	0
341	62	0
342	36	0
343	13	0
344	35	0
345	76	0
346	25	0
347	38	0
348	16	0
349	8	0
350	5	0
351	13	0
352	10	0
353	9	0
354	3	0
355	12	0
356	49	0
357	17	0
358	18	0
359	6	0
360	4	0
361	4	0
362	15	0
363	1	0
364	23	0
365	5	0
366	28	0
367	2	0
368	1	0
369	2	0
370	7	0
371	5	0
372	0	0
373	0	0
374	7	0
375	4	0
376	0	0
377	5	0
378	8	0
379	2	0
380	6	0
381	0	0
382	33	0
383	5	0
384	57	-1
385	30	0
386	11	0
387	2	0
388	1	0
389	29	0
390	6	0
391	63	0
392	57	0
393	35	0
394	8	0
395	1	0
396	0	0
397	1	0
398	45	0
399	0	0
400	14	0
401	9	0
402	46	0
403	62	0
404	28	-1
405	20	0
406	14	0
407	66	0
408	19	0
409	1	0
410	57	0
411	0	0
412	3	0
413	31	-2
414	4	0
415	5	0
416	2	0
417	0	0
418	21	0
419	116	0
420	46	0
421	20	0
422	25	0
423	19	0
424	22	0
425	27	0
426	6	0
427	39	0
428	62	-2
429	13	0
430	21	0
431	16	0
432	7	0
433	20	0
434	3	0
435	4	0
436	0	0
437	11	0
438	82	0
439	0	0
440	7	0
441	12	0
442	7	0
443	0	0
444	2	0
445	2	0
446	0	0
447	2	0
448	9	-1
449	0	0
450	2	0
451	7	0
452	4	0
453	19	0
454	3	0
455	27	-1
456	55	0
457	11	0
458	2	0
459	4	0
460	37	-1
461	2	0
462	6	0
463	7	0
464	3	0
465	18	0
466	59	0
467	2	0
468	0	0
469	22	0
470	10	0
471	4	0
472	8	0
473	14	0
474	6	0
475	1	0
476	13	0
477	42	0
478	17	0
479	31	0
480	15	0
481	45	0
482	65	0
483	31	0
484	53	0
485	7	0
486	3	0
487	95	0
488	17	0
489	4	0
490	25	0
491	2	0
492	3	0
493	11	0
494	34	-1
495	2	0
496	11	0
497	96	0
498	41	0
499	22	0
500	16	0
501	12	0
502	16	0
503	11	0
504	23	0
505	4	0
506	83	0
507	27	0
508	28	0
509	82	0
510	22	0
511	15	0
512	70	0
513	32	0
514	4	0
515	16	0
516	12	0
517	19	0
518	2	0
519	58	0
520	2	0
521	7	0
522	1	0
523	1	0
524	3	0
525	0	0
526	4	0
527	16	0
528	9	0
529	27	-1
530	0	0
531	15	0
532	39	0
533	9	0
534	18	-1
535	2	0
536	14	0
537	28	-1
538	1	0
539	0	-1
540	8	0
541	5	0
542	5	0
543	20	0
544	0	0
545	10	0
546	5	0
547	3	0
548	5	0
549	9	0
550	5	0
551	14	0
552	24	0
553	3	0
554	62	-2
555	75	-2
556	59	-3
557	17	0
558	8	0
559	4	0
560	2	0
561	28	0
562	4	0
563	8	0
564	6	0
565	11	0
566	67	0
567	7	-2
568	26	0
569	2	0
570	106	-1
571	21	0
572	22	0
573	79	0
574	5	0
575	29	-1
576	18	0
577	3	0
578	2	0
579	0	0
580	4	0
581	14	0
582	12	0
583	15	0
584	3	0
585	4	0
586	5	0
587	7	0
588	30	-1
589	21	0
590	519	0
591	1	0
592	5	0
593	2	0
594	11	0
595	0	0
596	1	0
597	1	-2
598	0	0
599	0	0
600	4	0
601	2	0
602	6	0
603	0	0
604	4	0
605	2	0
606	1	0
607	39	0
608	32	0
609	16	0
610	39	0
611	1	0
612	1	0
613	6	0
614	2	0
615	0	0
616	1	0
617	4	0
618	5	0
619	1	0
620	0	0
621	2	0
622	0	0
623	1	0
624	0	0
625	1	0
626	2	0
627	0	0
628	2	0
629	8	0
630	2	0
631	1	0
632	1	0
633	1	0
634	4	0
635	3	0
636	5	0
637	3	0
638	10	0
639	1	0
640	4	0
641	0	0
642	0	0
643	0	-1
644	1	0
645	0	0
646	0	0
647	1	0
648	0	0
649	0	0
650	0	0
651	0	0
652	3	0
653	1	0
654	0	0
655	0	0
656	3	0
657	0	0
658	3	0
659	0	0
660	5	0
661	2	0
662	0	0
663	4	0
664	0	0
665	2	0
666	18	-2
667	0	0
668	1	0
669	0	0
670	3	0
671	0	0
672	4	-1
673	3	-1
674	0	0
675	1	0
676	9	0
677	13	0
678	2	0
679	0	0
680	16	0
681	1	0
682	8	-1
683	5	0
684	1	0
685	6	0
686	0	0
687	0	0
688	10	0
689	1	0
690	3	0
691	1	0
692	3	0
693	1	0
694	1	0
695	8	0
696	5	-1
697	0	0
698	1	-2
699	4	0
700	1	0
701	2	0
702	1	0
703	8	0
704	6	0
705	0	0
706	6	0
707	1	0
708	0	0
709	1	0
710	5	0
711	2	0
712	0	0
713	0	0
714	0	0
715	1	0
716	0	0
717	0	0
718	0	0
719	2	0
720	3	-1
721	0	0
722	1	0
723	6	0
724	0	0
725	3	0
726	1	0
727	3	0
728	5	0
729	2	0
730	1	0
731	0	-1
732	0	0
733	2	0
734	0	0
735	2	0
736	1	0
737	0	0
738	1	0
739	1	0
740	4	0
741	2	0
742	2	0
743	3	0
744	2	0
745	0	0
746	0	0
747	0	0
748	1	0
749	0	0
750	0	0
751	0	0
752	1	0
753	0	0
754	1	0
755	0	0
756	0	0
757	2	0
758	1	0
759	0	0
760	0	0
761	0	0
762	0	0
763	0	0
764	0	0
765	0	0
766	2	0
767	0	0
768	0	0
769	0	0
770	0	0
771	0	0
772	0	0
773	0	0
774	0	0
775	0	0
776	0	-1
777	0	0
778	0	0
779	0	0
780	0	0
781	0	0
782	0	0
783	0	0
784	0	0
785	0	0
786	1	0
787	1	0
788	1	0
789	0	0
790	0	0
791	1	0
792	0	0
793	0	0
794	0	0
795	0	0
796	0	0
797	0	0
798	0	0
799	0	0
800	1	0
801	0	0
802	0	0
803	0	0
804	0	-1
805	0	0
806	0	0
807	0	0
808	1	0
809	0	0
810	0	0
811	0	0
812	0	0
813	3	0
814	0	0
815	3	0
816	1	0
817	0	0
818	0	0
819	3	0
820	0	0
821	0	0
822	1	0
823	1	-2
824	0	0
825	0	0
826	0	0
827	1	0
828	0	0
829	0	0
830	0	0
831	0	0
832	0	0
833	0	0
834	3	0
835	0	0
836	2	0
837	1	0
838	3	0
839	1	0
840	0	0
841	0	0
842	0	0
843	2	0
844	0	0
845	0	0
846	1	0
847	2	0
848	3	0
849	0	0
850	1	0
851	0	0
852	0	0
853	1	0
854	1	0
855	1	0
856	1	0
857	3	0
858	7	0
859	2	0
860	4	0
861	0	0
862	0	0
863	0	0
864	0	0
865	0	0
866	0	0
867	0	0
868	0	0
869	1	0
870	0	0
871	0	0
872	0	0
873	0	0
874	5	0
875	0	0
876	0	0
877	0	0
878	0	0
879	2	0
880	0	0
881	0	0
882	0	0
883	0	0
884	0	0
885	0	0
886	0	0
887	0	0
888	0	-1
889	0	0
890	0	0
891	0	0
892	0	0
893	0	0
894	0	0
895	0	0
896	0	0
897	0	0
898	0	0
899	1	0
900	0	0
901	0	0
902	0	0
903	0	0
904	0	0
905	0	-1
906	0	0
907	1	-1
908	0	0
909	2	0
910	0	0
911	0	0
912	0	0
913	0	0
914	1	0
915	0	0
916	0	-1
917	0	0
918	1	0
919	0	0
920	0	0
921	5	0
922	0	0
923	1	0
924	0	0
925	1	0
926	1	0
927	0	0
928	1	0
929	0	0
930	0	0
931	0	0
932	0	0
933	0	0
934	0	0
935	0	0
936	0	0
937	2	-1
938	0	0
939	0	0
940	0	0
941	1	0
942	2	0
943	1	0
944	0	0
945	4	0
946	0	0
947	0	0
948	0	0
949	0	0
950	0	0
951	0	0
952	0	0
953	0	0
954	1	0
955	0	0
956	0	0
957	0	0
958	1	0
959	2	0
960	0	0
961	0	0
962	0	0
963	0	0
964	1	0
965	1	0
966	1	0
967	3	0
968	0	-1
969	0	0
970	0	0
971	0	0
972	2	0
973	1	0
974	0	0
975	1	0
976	0	0
977	0	0
978	0	0
979	2	0
980	1	0
981	3	0
982	0	0
983	0	0
984	0	0
985	1	0
986	0	0
987	0	0
988	0	0
989	1	0
990	0	0
991	1	0
992	0	0
993	0	0
994	0	0
995	3	-3
996	0	0
997	0	-1
998	0	0
999	0	0
1000	1	0
1001	0	0
1002	0	0
1003	0	0
1004	1	0
1005	0	0
1006	1	0
1007	0	0
1008	1	0
1009	0	0
1010	0	0
1011	0	0
1012	0	0
1013	0	0
1014	1	0
1015	0	0
1016	0	0
1017	0	0
1018	0	0
1019	3	0
1020	0	0
1021	0	0
1022	0	0
1023	0	0
1024	0	0
1025	3	0
1026	1	-1
1027	0	0
1028	0	0
1029	0	0
1030	1	0
1031	7	0
1032	0	0
1033	1	-1
1034	1	0
1035	4	0
1036	0	0
1037	1	0
1038	6	0
1039	0	0
1040	0	0
1041	0	0
1042	1	0
1043	3	0
1044	2	0
1045	1	0
1046	1	0
1047	11	0
1048	0	0
1049	1	0
1050	0	0
1051	0	0
1052	0	-1
1053	0	0
1054	3	0
1055	3	0
1056	2	0
1057	1	0
1058	0	0
1059	0	0
1060	0	0
1061	0	0
1062	0	0
1063	0	0
1064	0	0
1065	1	0
1066	0	0
1067	2	0
1068	0	0
1069	0	0
1070	0	0
1071	0	0
1072	4	0
1073	0	0
1074	0	0
1075	0	0
1076
1077
1078
1079
1080
1081
1082
1083
1084
1085
1086
1087
1088
1089
1090
1091
1092
1093
1094
1095
1096
1097
1098
1099
1100
1101
1102
1103
1104
1105
1106
1107
1108
1109
1110
1111
1112
1113
1114
1115
1116
1117
1118
1119
1120
1121
1122
1123
1124
1125
1126
1127
1128
1129
1130
1131
1132
1133
1134
1135
1136
1137
1138
1139
1140
1141
1142
1143
1144
1145
1146
1147
1148
1149

[truncated: 4 more sheets: S BBTVa, U3 BBTV, U3 BBTVa, alpha BBTVa]
