# Supplementary material for: A newly emerging alphasatellite affects banana bunchy top virus replication, transcription, siRNA production and transmission by aphids
Source: PLoS Pathog. 2022 Apr 12;18(4):e1010448. doi: 10.1371/journal.ppat.1010448 (PMC9049520; doi:10.1371/journal.ppat.1010448)
Supplement: S6 Dataset — For each of the two conditions, i.e. without (BBTV) and with (BBTVa) alphasatellite, Illumina 20–25 nt reads of the three biological replicates (leaf tissues of three plants) were combined and mapped simultaneously onto the reference sequences of (C, M, N, R, S, U3) and DRC-2016 alphasatellite (alpha), extended at the 3-end by 33 nts from the 5-terminal sequence to allow for mapping sRNAs derived from the circular viral genome. BAM files with mapped viral reads were analyzed by MISIS-2 [80] yielding the count tables of forward and reverse reads of each size-class, starting or ending at respective positions of the reference sequences. (XLSX) [file ppat.1010448.s021.xlsx]

## Sheet: Legend
Dataset S6. Single nucleotide resolution maps of Illumina sRNA-seq reads representing viral siRNAs from BBTV-infected Cavendish banana plants with or without DRC alphasatellite. For each of the two conditions, i.e. without (BBTV) and with (BBTVa) alphasatellite, Illumina 20-25 nt reads of the three biological replicates (leaf tissues of three plants) were combined and mapped simultaneously onto t…

## Sheet: C BBTV
position	20	21	22	23	24	25	20_rev	21_rev	22_rev	23_rev	24_rev	25_rev	fwd_total	rev_total	total		fwd_total	rev_total
1	0	0	0	0	0	0	0	0	0	0	0	0	0	0	0		0	0
2	0	0	0	0	0	0	0	0	0	0	0	0	0	0	0		1	0
3	0	5	0	0	0	0	0	0	0	0	0	0	5	0	7		13	0
4	1	0	0	0	2	0	0	0	0	0	0	0	3	0	3		3	0
5	0	0	0	0	0	0	0	0	0	0	0	0	0	0	0		0	0
6	0	0	1	0	0	0	0	0	0	0	1	0	1	1	3		1	-1
7	0	0	0	0	0	0	0	0	0	0	0	0	0	0	0		1	0
8	0	0	0	0	0	0	0	0	0	0	0	0	0	0	0		1	0
9	0	1	0	1	0	0	0	0	0	0	0	0	2	0	2		3	-1
10	0	3	0	1	0	0	1	0	2	0	0	0	4	3	7		7	-4
11	0	0	0	0	3	0	0	55	0	0	0	0	3	55	59		4	-115
12	0	0	0	0	0	0	1	0	1	0	0	0	0	2	2		0	-4
13	0	0	0	0	1	0	0	10	0	0	0	0	1	10	27		1	-27
14	0	0	0	0	0	0	0	0	5	0	0	0	0	5	6		0	-5
15	0	3	0	0	0	0	0	1	0	0	0	0	3	1	4		3	-1
16	0	2	0	0	0	0	0	0	3	1	0	0	2	4	6		2	-4
17	0	0	1	0	0	0	1	4	17	0	67	1	1	90	91		1	-90
18	0	0	0	0	0	0	0	0	0	0	10	1	0	11	12		0	-11
19	0	0	0	0	0	0	0	0	1	2	3	0	0	6	6		0	-6
20	0	0	0	0	0	0	0	0	1	2	0	0	0	3	4		0	-3
21	0	0	0	0	1	0	0	2	2	0	2	0	1	6	7		1	-6
22	0	2	0	4	0	0	1	5	0	0	0	0	6	6	12		6	-6
23	0	0	0	0	0	0	0	1	0	3	0	0	0	4	4		0	-4
24	0	0	0	0	0	0	0	6	1	0	0	0	0	7	7		0	-7
25	0	0	0	0	0	0	0	0	2	0	0	0	0	2	3		0	-2
26	0	5	0	0	0	0	0	1	0	0	0	0	5	1	6		5	-1
27	1	0	0	2	0	0	0	0	0	0	0	0	3	0	4		3	0
28	0	3	0	0	0	0	0	0	0	0	0	0	3	0	3		3	0
29	5	73	2	0	0	0	1	0	0	0	0	0	80	1	81		80	-1
30	0	0	0	0	0	0	0	0	0	0	0	0	0	0	0		0	0
31	0	0	0	0	0	0	0	0	0	0	0	0	0	0	0		0	0
32	0	0	0	0	0	0	0	0	0	0	0	0	0	0	0		0	0
33	0	0	0	0	0	0	0	0	0	0	0	0	0	0	0		0	0
34	0	0	0	0	0	0	0	0	0	0	0	0	0	0	0		0	0
35	0	0	0	0	3	0	0	2	0	0	0	0	3	2	5		3	-2
36	2	0	79	16	37	0	1	23	0	1	5	0	134	30	164		134	-30
37	0	1	0	0	0	0	0	2	0	0	0	0	1	2	3		1	-2
38	0	0	0	0	0	0	0	5	0	2	0	0	0	7	7		0	-7
39	0	13	0	0	0	0	2	0	0	0	0	0	13	2	15		13	-2
40	0	3	0	0	0	0	0	0	0	0	0	0	3	0	3		3	0
41	0	0	0	0	0	0	0	0	1	0	0	0	0	1	1		0	-1
42	0	0	0	0	0	0	0	0	0	0	0	0	0	0	0		0	0
43	0	1	1	0	0	0	0	0	0	0	0	0	2	0	2		2	0
44	0	0	0	0	0	0	0	0	0	0	0	0	0	0	0		0	0
45	0	0	0	0	0	0	0	0	0	0	3	0	0	3	3		0	-3
46	0	0	0	0	0	0	0	0	0	0	4	0	0	4	4		0	-4
47	0	0	0	0	0	0	0	0	0	0	3	0	0	3	3		0	-3
48	0	0	0	0	0	0	0	0	1	4	0	0	0	5	5		0	-5
49	0	7	1	0	0	0	0	0	4	0	0	0	8	4	12		8	-4
50	0	0	0	0	0	0	0	11	0	0	0	0	0	11	11		0	-11
51	0	0	0	0	0	0	4	0	0	0	0	0	0	4	5		0	-4
52	0	0	0	0	0	0	0	0	0	0	0	0	0	0	0		0	0
53	0	0	0	0	0	0	0	0	0	0	0	0	0	0	1		0	0
54	0	0	0	0	0	0	0	0	0	0	0	0	0	0	0		0	0
55	0	0	0	0	0	0	0	4	3	0	6	0	0	13	13		0	-13
56	0	0	0	0	0	0	0	0	0	0	0	0	0	0	1		0	0
57	0	0	0	0	0	0	0	3	1	0	0	0	0	4	4		0	-4
58	0	0	0	0	0	0	0	2	1	2	2	0	0	7	7		0	-7
59	0	0	0	0	0	0	2	1	2	0	0	0	0	5	5		0	-5
60	0	0	0	0	0	0	0	6	0	1	2	0	0	9	11		0	-9
61	0	0	0	0	0	0	0	0	0	0	0	0	0	0	0		0	0
62	0	0	0	0	0	0	0	5	0	0	0	0	0	5	5		0	-5
63	0	0	0	0	0	0	2	0	0	0	0	0	0	2	6		0	-2
64	0	0	0	0	0	0	0	0	0	0	0	0	0	0	0		0	0
65	0	0	0	0	0	0	1	0	1	0	2	0	0	4	6		0	-4
66	0	0	0	0	0	0	0	1	0	0	0	0	0	1	1		0	-1
67	1	9	10	2	0	1	0	0	0	0	0	0	23	0	25		23	0
68	0	6	2	0	4	2	0	0	0	0	0	0	14	0	17		14	0
69	0	0	0	0	0	0	0	0	2	0	0	0	0	2	2		0	-2
70	0	0	0	0	0	0	0	2	0	0	1	0	0	3	6		0	-3
71	0	6	1	0	20	0	1	0	2	0	0	0	27	3	36		27	-3
72	0	0	0	0	0	0	0	32	0	0	0	0	0	32	34		0	-32
73	0	0	0	0	0	0	5	1	0	0	0	0	0	6	6		0	-6
74	0	56	3	0	1	0	0	0	0	0	0	0	60	0	61		60	0
75	0	0	0	0	0	0	0	0	0	0	0	0	0	0	0		0	0
76	0	0	0	0	1	0	0	0	0	0	0	0	1	0	5		1	0
77	0	0	0	0	1	0	0	0	0	0	0	0	1	0	1		1	0
78	0	0	0	0	0	1	0	0	0	0	0	0	1	0	1		1	0
79	0	0	0	0	0	0	0	0	0	0	0	0	0	0	0		0	0
80	5	1	0	1	3	1	0	0	0	0	2	0	11	2	14		11	-2
81	0	0	0	0	4	0	0	0	0	0	0	0	4	0	4		4	0
82	0	0	0	0	0	0	0	2	1	0	3	0	0	6	6		0	-6
83	0	0	0	0	0	0	0	4	0	1	0	0	0	5	5		0	-5
84	0	0	0	0	0	0	0	0	0	0	0	0	0	0	0		0	0
85	2	3	0	0	0	0	0	0	0	0	0	0	5	0	5		5	0
86	0	0	0	0	0	0	0	0	0	0	0	0	0	0	0		0	0
87	0	1	0	0	0	0	0	0	0	0	0	0	1	0	1		1	0
88	0	1	0	0	0	0	0	0	0	0	0	0	1	0	1		1	0
89	0	1	0	0	0	0	0	0	0	0	0	0	1	0	1		1	0
90	1	0	0	0	0	0	0	0	0	0	0	0	1	0	1		1	0
91	0	0	0	0	0	0	0	0	0	0	0	0	0	0	1		0	0
92	0	0	0	0	0	0	0	0	0	0	0	0	0	0	0		0	0
93	0	0	0	0	0	0	0	0	0	0	0	0	0	0	0		0	0
94	0	0	0	0	0	0	0	0	0	0	0	0	0	0	0		0	0
95	0	0	0	0	0	0	0	0	0	0	0	0	0	0	4		0	0
96	0	0	0	0	0	0	0	0	0	0	0	0	0	0	0		0	0
97	0	0	0	0	0	0	0	0	0	0	0	0	0	0	0		0	0
98	0	0	0	0	0	0	0	0	0	0	0	0	0	0	2		0	0
99	0	0	0	0	0	0	0	0	0	0	0	0	0	0	3		0	0
100	0	0	0	0	0	0	0	0	0	0	0	0	0	0	0		0	0
101	0	0	0	0	0	0	0	0	0	0	0	0	0	0	0		0	0
102	0	0	0	0	0	0	0	0	0	0	0	0	0	0	0		0	0
103	0	0	0	0	0	0	0	0	0	0	0	0	0	0	0		0	0
104	0	0	0	0	0	0	0	0	0	0	0	0	0	0	0		0	0
105	0	0	0	0	4	0	0	8	0	0	0	0	4	8	12		4	-8
106	0	0	0	0	0	0	1	0	1	0	4	0	0	6	6		0	-6
107	0	0	0	0	0	0	0	0	0	0	0	0	0	0	0		0	0
108	0	0	0	0	0	0	0	0	0	0	0	0	0	0	0		0	0
109	1	0	0	0	0	0	0	5	0	0	0	0	1	5	7		1	-5
110	0	0	0	0	0	0	0	0	0	0	0	0	0	0	0		0	0
111	0	0	0	0	0	0	0	0	0	0	0	0	0	0	0		0	0
112	0	0	0	0	0	0	0	0	0	0	0	0	0	0	2		0	0
113	0	0	0	0	0	0	0	0	0	0	0	0	0	0	0		0	0
114	0	0	0	0	0	0	0	0	0	0	0	0	0	0	1		0	0
115	0	0	0	0	0	0	0	0	0	0	0	0	0	0	0		0	0
116	0	0	0	0	0	0	0	0	0	0	0	0	0	0	0		0	0
117	0	0	0	0	0	0	0	0	0	0	0	0	0	0	0		0	0
118	0	0	0	0	0	0	0	0	0	0	0	0	0	0	0		0	0
119	0	0	0	0	0	0	0	0	0	0	0	0	0	0	0		0	0
120	0	0	0	3	0	0	0	0	0	0	3	0	3	3	6		3	-3
121	2	6	0	0	0	0	0	2	0	0	0	0	8	2	10		8	-2
122	0	0	0	0	0	0	0	0	0	0	0	0	0	0	0		0	0
123	0	1	0	0	0	0	0	0	0	0	0	0	1	0	1		1	0
124	0	0	0	0	0	0	0	5	0	0	1	0	0	6	6		0	-6
125	0	0	0	0	0	0	0	2	0	0	1	0	0	3	3		0	-3
126	0	0	0	0	0	0	1	0	2	0	2	0	0	5	5		0	-5
127	0	0	0	0	3	0	0	0	0	0	0	0	3	0	3		3	0
128	0	1	4	0	0	0	0	0	0	0	0	0	5	0	5		5	0
129	0	0	0	0	0	0	0	0	0	0	0	0	0	0	0		0	0
130	0	0	0	0	0	0	0	0	0	0	0	0	0	0	0		0	0
131	0	0	0	0	0	0	0	5	0	0	0	0	0	5	5		0	-5
132	1	0	0	0	0	0	0	0	0	0	0	0	1	0	1		1	0
133	0	1	0	1	0	0	0	0	0	0	0	0	2	0	2		2	0
134	0	4	0	0	0	2	0	0	0	0	1	9	6	10	16		6	-10
135	1	0	0	0	65	4	0	0	7	3	146	1	70	157	227		70	-157
136	0	0	0	0	13	1	3	92	2	31	103	2	14	233	254		14	-233
137	0	0	0	0	0	0	1	5	14	1	4	0	0	25	25		0	-25
138	0	0	0	0	0	0	1	160	4	1	0	0	0	166	171		0	-166
139	2	1	0	0	0	0	6	0	0	0	0	0	3	6	10		3	-6
140	3	3	0	0	0	0	0	4	0	0	0	0	6	4	13		6	-4
141	0	1	0	0	16	0	3	2	0	3	3	0	17	11	33		17	-11
142	5	8	0	1	0	2	0	0	0	1	0	0	16	1	17		16	-1
143	0	0	0	0	0	0	5	8	2	1	4	0	0	20	20		0	-20
144	0	0	0	0	0	0	0	1	0	0	0	0	0	1	1		0	-1
145	0	0	0	0	0	0	0	0	0	0	0	0	0	0	1		0	0
146	0	0	0	0	0	0	0	0	0	0	0	0	0	0	1		0	0
147	0	0	0	0	0	0	0	0	0	1	0	0	0	1	2		0	-1
148	0	1	0	0	1	0	0	1	0	0	4	0	2	5	7		2	-5
149	0	0	0	0	0	0	0	5	3	0	0	0	0	8	8		0	-8
150	0	0	0	1	5	5	0	2	1	0	0	0	11	3	14		11	-3
151	0	0	0	0	22	0	3	53	5	0	0	0	22	61	85		22	-61
152	8	14	53	18	10	0	3	10	0	0	0	0	103	13	116		103	-13
153	0	187	12	1	5	0	0	0	0	0	0	0	205	0	208		205	0
154	4	154	17	6	0	0	0	0	0	0	4	0	181	4	187		181	-4
155	2	0	0	0	0	0	0	0	1	0	0	0	2	1	3		2	-1
156	0	0	0	0	0	0	0	1	0	0	0	0	0	1	5		0	-1
157	0	0	0	0	0	0	0	0	0	0	0	0	0	0	0		0	0
158	0	0	0	0	0	0	0	0	0	0	0	0	0	0	0		0	0
159	0	0	0	0	0	0	0	0	0	0	0	0	0	0	1		0	0
160	0	0	0	0	0	0	0	0	0	0	0	0	0	0	0		0	0
161	0	0	1	2	0	0	0	0	0	0	0	0	3	0	5		3	0
162	0	0	0	0	0	0	0	0	0	0	0	0	0	0	0		0	0
163	0	2	0	0	0	0	0	0	0	0	0	0	2	0	2		2	0
164	0	4	0	0	4	0	0	0	0	0	0	0	8	0	8		8	0
165	0	0	0	0	0	0	0	0	0	0	0	0	0	0	2		0	0
166	0	0	0	0	2	1	0	0	0	0	0	0	3	0	6		3	0
167	0	0	0	0	2	0	0	0	0	0	0	0	2	0	2		2	0
168	0	0	0	1	0	0	0	0	0	0	0	0	1	0	1		1	0
169	0	0	2	1	0	1	0	0	0	0	0	0	4	0	5		4	0
170	0	0	0	0	0	0	0	0	0	0	0	0	0	0	0		0	0
171	0	0	0	0	0	0	0	0	0	0	0	0	0	0	0		0	0
172	0	0	0	0	0	0	0	0	0	0	0	0	0	0	0		0	0
173	0	0	0	0	0	0	0	0	0	0	0	0	0	0	0		0	0
174	0	0	0	0	0	0	0	0	0	0	0	0	0	0	0		0	0
175	0	0	0	0	0	0	0	0	0	0	0	0	0	0	0		0	0
176	0	0	0	0	0	0	0	0	0	0	0	0	0	0	0		0	0
177	0	0	0	0	0	0	0	0	0	0	0	0	0	0	0		0	0
178	0	0	0	0	0	0	0	0	0	0	0	0	0	0	0		0	0
179	0	0	0	0	0	0	0	0	0	0	0	0	0	0	1		0	0
180	0	0	0	0	0	0	0	0	0	0	0	0	0	0	0		0	0
181	0	0	1	0	0	0	0	0	0	0	14	1	1	15	16		1	-15
182	1	15	5	2	1	0	0	0	0	0	16	0	24	16	42		24	-16
183	1	2	0	0	0	0	0	0	1	1	0	0	3	2	5		3	-2
184	0	0	0	0	2	0	0	0	0	0	0	0	2	0	4		2	0
185	0	0	0	0	0	0	0	7	3	2	0	0	0	12	13		0	-12
186	0	0	0	0	0	0	2	0	2	0	0	0	0	4	4		0	-4
187	0	0	0	0	0	0	0	0	0	0	0	0	0	0	2		0	0
188	0	0	0	0	0	0	3	0	0	0	0	0	0	3	18		0	-3
189	0	0	0	0	0	0	0	0	0	0	0	0	0	0	8		0	0
190	0	0	0	0	0	0	0	0	0	0	0	0	0	0	1		0	0
191	0	0	0	0	0	0	0	0	0	0	0	0	0	0	0		0	0
192	0	0	0	0	0	0	0	0	0	0	0	0	0	0	0		0	0
193	0	0	0	0	0	0	0	0	0	0	0	0	0	0	1		0	0
194	0	0	0	0	0	0	0	0	0	0	0	0	0	0	0		0	0
195	0	0	0	0	0	0	0	0	0	0	0	0	0	0	0		0	0
196	0	0	0	0	0	0	0	0	0	0	0	0	0	0	0		0	0
197	0	37	1	0	1	0	0	0	0	0	1	0	39	1	40		39	-1
198	1	0	0	0	0	0	0	0	0	0	0	0	1	0	1		1	0
199	0	0	0	0	2	0	0	0	0	0	0	0	2	0	3		2	0
200	0	23	0	3	0	0	0	107	185	8	0	0	26	300	328		26	-300
201	0	8	2	3	0	0	14	511	3	1	7	0	13	536	550		13	-536
202	0	216	39	0	0	0	340	62	6	1	4	0	255	413	701		255	-413
203	7	2	0	0	0	0	0	4	0	1	0	0	9	5	18		9	-5
204	0	0	0	0	0	0	1	1	0	0	0	0	0	2	10		0	-2
205	0	0	0	0	0	0	0	19	0	0	2	0	0	21	24		0	-21
206	0	0	0	0	3	2	0	3	0	6	19	0	5	28	42		5	-28
207	0	0	0	0	1	0	7	31	112	0	1	1	1	152	162		1	-152
208	1	2	0	0	4	1	2	74	69	11	18	0	8	174	191		8	-174
209	0	0	0	0	4	1	4	31	15	0	27	0	5	77	85		5	-77
210	0	0	7	0	0	0	11	138	3	1	3	0	7	156	164		7	-156
211	0	41	2	3	7	0	0	3	1	0	27	0	53	31	87		53	-31
212	9	47	35	1	0	0	0	0	0	3	63	0	92	66	160		92	-66
213	1	5	0	0	0	0	0	2	2	10	18	0	6	32	38		6	-32
214	0	25	2	0	0	0	0	11	54	99	20	0	27	184	215		27	-184
215	0	12	5	0	0	0	0	139	39	6	0	0	17	184	207		17	-184
216	0	0	0	0	0	0	2	22	4	3	2	0	0	33	41		0	-33
217	0	0	0	0	0	0	4	92	9	3	28	0	0	136	139		0	-136
218	0	0	0	0	3	0	0	3	4	6	0	0	3	13	17		3	-13
219	2	2	2	3	1	0	0	16	22	0	28	0	10	66	79		10	-66
220	0	0	0	0	0	0	0	44	0	16	10	0	0	70	70		0	-70
221	0	0	0	0	2	0	0	2	33	0	0	7	2	42	44		2	-42
222	0	0	0	0	0	0	11	1257	1	0	63	0	0	1332	1332		0	-1332
223	0	0	8	0	12	2	21	0	0	1	0	0	22	22	44		22	-22
224	0	4	1	0	55	68	0	0	0	4	0	0	128	4	139		128	-4
225	0	1	0	0	21	0	0	0	4	0	0	0	22	4	27		22	-4
226	0	0	0	3	1	0	0	37	1	0	5	5	4	48	56		4	-48
227	0	0	0	0	0	0	5	267	0	54	261	1	0	588	590		0	-588
228	0	70	0	0	2	3	0	0	166	10	18	0	75	194	276		75	-194
229	10	8	1	2	15	12	0	27	0	4	0	0	48	31	83		48	-31
230	0	3	0	3	146	5	1	0	4	0	0	0	157	5	170		157	-5
231	0	1	9	4	65	0	0	4	0	0	13	0	79	17	102		79	-17
232	0	106	133	90	15	2	1	0	0	0	13	0	346	14	365		346	-14
233	6	147	18	0	214	2	1	0	0	0	8	0	387	9	398		387	-9
234	0	11	0	3	11	0	0	0	0	0	0	0	25	0	25		25	0
235	3	0	2	0	5	0	0	3	0	0	0	0	10	3	14		10	-3
236	0	1	0	0	0	0	4	25	0	0	0	0	1	29	30		1	-29
237	0	0	0	0	0	0	1	0	0	0	0	0	0	1	1		0	-1
238	0	0	0	0	0	0	0	0	0	0	0	0	0	0	3		0	0
239	0	0	0	0	0	0	0	0	0	2	3	0	0	5	7		0	-5
240	0	0	0	0	0	0	0	0	4	0	0	0	0	4	4		0	-4
241	0	0	0	0	0	0	0	11	0	0	15	0	0	26	28		0	-26
242	0	0	0	0	0	0	0	0	0	0	23	0	0	23	23		0	-23
243	0	60	19	0	10	0	0	0	196	7	12	0	89	215	314		89	-215
244	0	5	0	0	0	0	0	9	17	0	3	0	5	29	34		5	-29
245	1	1	37	0	0	0	14	707	5	7	1	0	39	734	774		39	-734
246	0	0	0	0	0	0	7	11	1	2	23	0	0	44	50		0	-44
247	13	19	0	1	0	0	1	0	0	0	0	0	33	1	38		33	-1
248	0	1	0	0	0	0	0	1	1	0	0	0	1	2	3		1	-2
249	0	0	0	0	0	0	0	0	0	0	0	0	0	0	0		0	0
250	0	0	0	0	0	0	0	0	0	0	0	0	0	0	18		0	0
251	0	0	0	0	0	0	1	1	0	0	3	0	0	5	5		0	-5
252	0	0	1	0	0	0	1	7	1	0	7	0	1	16	19		1	-16
253	0	0	0	0	0	0	0	0	0	0	0	0	0	0	3		0	0
254	0	7	0	0	0	2	0	1	0	0	0	0	9	1	14		9	-1
255	0	0	0	0	0	0	0	0	1	3	0	0	0	4	4		0	-4
256	0	0	0	0	0	0	0	1	0	0	0	0	0	1	1		0	-1
257	0	4	1	2	1	0	0	13	0	4	0	0	8	17	25		8	-17
258	0	3	0	0	0	0	0	1	2	0	0	0	3	3	6		3	-3
259	1	0	1	0	37	23	0	0	0	0	0	0	62	0	65		62	0
260	0	18	0	0	4	0	0	0	0	0	1	0	22	1	25		22	-1
261	0	1	0	0	0	0	0	0	0	0	0	0	1	0	1		1	0
262	34	382	188	10	30	0	0	0	0	0	0	0	644	0	655		644	0
263	5	30	5	5	7	0	0	0	1	0	1	0	52	2	56		52	-2
264	1	4	1	0	17	5	0	0	0	0	0	0	28	0	30		28	0
265	0	3	0	0	11	0	0	2	0	0	0	0	14	2	22		14	-2
266	6	3	0	0	0	0	0	2	0	0	0	0	9	2	22		9	-2
267	0	4	3	2	1	0	0	1	0	0	0	0	10	1	22		10	-1
268	3	8	2	0	1	1	0	0	0	0	0	0	15	0	25		15	0
269	1	2	0	0	28	10	0	0	0	0	0	0	41	0	46		41	0
270	0	0	0	0	0	0	0	2	0	0	0	0	0	2	2		0	-2
271	0	0	0	0	0	0	0	0	0	0	2	0	0	2	2		0	-2
272	0	0	0	0	0	0	0	0	0	0	0	0	0	0	0		0	0
273	0	1	0	0	1	0	0	0	0	0	0	0	2	0	2		2	0
274	3	1	1	0	29	0	0	0	0	0	0	0	34	0	34		34	0
275	0	0	0	0	3	0	0	0	0	0	0	0	3	0	3		3	0
276	0	0	4	0	4	0	0	0	0	0	0	0	8	0	8		8	0
277	0	1	0	0	24	2	0	0	2	0	3	0	27	5	34		27	-5
278	0	0	0	0	0	0	0	0	0	0	0	0	0	0	0		0	0
279	0	0	0	0	0	0	0	0	0	0	0	0	0	0	0		0	0
280	0	4	5	4	212	7	0	1	1	0	0	0	232	2	234		232	-2
281	0	0	1	5	17	0	0	6	0	0	0	0	23	6	32		23	-6
282	2	0	0	1	40	3	0	0	0	0	0	0	46	0	48		46	0
283	2	29	8	1	57	3	0	0	0	0	0	0	100	0	103		100	0
284	2	4	1	0	52	0	1	0	2	0	2	0	59	5	65		59	-5
285	0	17	9	1	8	13	0	0	0	0	0	0	48	0	48		48	0
286	0	1	3	4	1357	1	1	0	0	0	0	0	1366	1	1370		1366	-1
287	2	127	36	48	0	0	0	0	0	0	0	0	213	0	215		213	0
288	0	10	68	0	0	0	0	0	0	0	0	0	78	0	80		78	0
289	9	16	1	0	0	0	0	0	0	0	0	0	26	0	35		26	0
290	0	0	0	0	0	0	0	0	0	0	0	0	0	0	14		0	0
291	0	0	0	0	0	0	0	3	0	0	0	0	0	3	9		0	-3
292	0	0	0	0	0	0	1	0	0	0	0	0	0	1	6		0	-1
293	0	0	0	0	0	0	0	0	0	0	0	0	0	0	2		0	0
294	0	0	0	0	0	0	0	0	0	1	0	0	0	1	2		0	-1
295	1	4	0	0	2	0	0	0	1	0	0	0	7	1	9		7	-1
296	0	2	3	0	0	0	0	0	0	0	0	0	5	0	5		5	0
297	0	0	0	0	0	0	0	0	0	0	0	0	0	0	0		0	0
298	0	0	0	0	0	0	0	0	0	1	0	0	0	1	1		0	-1
299	0	0	0	0	2	0	0	19	7	227	34	0	2	287	289		2	-287
300	0	2	0	0	0	0	0	0	1	1	0	0	2	2	4		2	-2
301	0	0	0	0	0	0	1	9	0	0	0	0	0	10	13		0	-10
302	0	0	0	0	0	0	2	0	0	0	0	0	0	2	2		0	-2
303	0	0	0	0	0	0	0	0	0	0	0	0	0	0	1		0	0
304	0	0	0	0	0	0	0	0	0	0	0	0	0	0	1		0	0
305	0	0	0	0	0	0	0	0	0	0	0	0	0	0	1		0	0
306	0	0	0	0	0	0	0	0	1	0	0	1	0	2	3		0	-2
307	0	0	0	0	0	0	0	10	1	4	2	0	0	17	18		0	-17
308	0	0	1	0	0	0	33	399	61	2	47	0	1	542	543		1	-542
309	0	3	3	0	8	0	2	16	0	0	0	0	14	18	32		14	-18
310	6	189	0	0	0	0	1	1	2	0	0	0	195	4	205		195	-4
311	2	0	0	1	0	0	2	3	0	0	19	1	3	25	35		3	-25
312	0	0	139	3	2	0	0	0	0	2	45	0	144	47	198		144	-47
313	1	43	8	1	6	0	0	0	39	7	47	1	59	94	176		59	-94
314	20	8	0	1	12	0	0	13	3	11	0	0	41	27	78		41	-27
315	1	0	3	1	0	0	4	0	4	0	0	0	5	8	14		5	-8
316	0	0	0	0	0	0	0	13	0	0	0	1	0	14	21		0	-14
317	3	0	2	0	0	0	4	7	0	0	4	0	5	15	20		5	-15
318	0	4	0	0	0	0	1	0	2	0	9	0	4	12	19		4	-12
319	0	0	3	1	10	0	0	2	2	10	7	0	14	21	43		14	-21
320	0	0	1	0	4	0	0	25	28	9	1	0	5	63	68		5	-63
321	0	0	0	0	1	0	3	12	1	5	6	0	1	27	29		1	-27
322	0	0	0	0	51	0	4	95	27	13	13	20	51	172	227		51	-172
323	0	1	0	0	0	0	3	38	1	0	98	10	1	150	154		1	-150
324	3	43	4	8	540	0	1	3	0	5	6	0	598	15	615		598	-15
325	9	30	8	48	21	0	0	26	2	1	0	3	116	32	165		116	-32
326	0	2	3	0	0	0	13	81	9	2	180	2	5	287	297		5	-287
327	1	11	1	8	1	0	0	56	7	11	218	4	22	296	325		22	-296
328	10	32	1	0	3	3	11	511	208	261	5942	740	49	7673	7753		49	-7673
329	0	1	0	0	0	0	23	5	3	42	186	8	1	267	270		1	-267
330	3	2	0	3	22	0	2	9	59	24	378	1	30	473	513		30	-473
331	0	1	2	1	2	0	1	276	7	2	18	1	6	305	320		6	-305
332	2	70	17	0	1	0	70	291	4	0	250	23	90	638	742		90	-638
333	10	95	5	1	4	0	2	0	0	10	75	0	115	87	210		115	-87
334	5	25	2	0	2	0	0	3	5	2	1	6	34	17	60		34	-17
335	2	1	4	2	0	0	0	13	4	7	8	1	9	33	42		9	-33
336	0	0	0	1	0	0	0	47	3	2	24	0	1	76	79		1	-76
337	2	33	5	0	8	0	1	47	6	1	5	0	48	60	109		48	-60
338	2	41	0	5	0	0	2	34	16	2	11	0	48	65	120		48	-65
339	0	8	5	10	40	1	0	2	1	1	1	0	64	5	72		64	-5
340	0	9	0	0	1	0	0	2	0	0	0	0	10	2	15		10	-2
341	0	0	0	1	0	0	0	0	0	0	0	0	1	0	3		1	0
342	0	0	0	0	0	0	0	20	0	0	1	0	0	21	25		0	-21
343	0	0	0	0	0	0	0	0	0	0	0	0	0	0	0		0	0
344	0	0	0	0	0	0	0	0	0	0	0	0	0	0	1		0	0
345	0	0	0	0	0	0	0	0	0	0	0	0	0	0	4		0	0
346	0	0	0	0	0	0	0	0	0	0	0	0	0	0	0		0	0
347	0	0	0	0	0	0	0	1	0	0	0	0	0	1	1		0	-1
348	0	0	0	0	0	0	1	8	4	0	4	0	0	17	18		0	-17
349	0	2	19	65	7	2	1	0	1	0	1	0	95	3	99		95	-3
350	0	16	4	1	1	1	5	2	0	0	0	0	23	7	30		23	-7
351	0	1	1	0	0	0	1	0	0	0	0	0	2	1	10		2	-1
352	173	339	8	11	16	1	0	0	0	0	0	0	548	0	573		548	0
353	8	36	10	2	11	0	0	0	0	0	1	0	67	1	75		67	-1
354	6	231	3	19	36	4	0	0	0	0	7	0	299	7	362		299	-7
355	6	5	15	0	157	0	0	0	0	1	0	0	183	1	190		183	-1
356	0	0	1	0	0	0	0	0	0	0	0	0	1	0	2		1	0
357	0	0	2	0	0	0	1	13	0	0	0	0	2	14	32		2	-14
358	0	2	0	0	0	0	0	0	0	0	0	0	2	0	6		2	0
359	0	0	0	0	1	0	0	0	0	0	0	0	1	0	3		1	0
360	0	0	0	0	1	0	0	0	0	2	6	0	1	8	9		1	-8
361	0	0	0	0	231	0	0	0	0	0	0	0	231	0	232		231	0
362	0	15	3	16	1	0	0	16	2	0	1	0	35	19	54		35	-19
363	1	3	3	0	0	0	7	46	1	0	0	2	7	56	63		7	-56
364	0	7	2	15	39	0	0	0	0	0	2	0	63	2	66		63	-2
365	5	0	8	4	33	3	0	11	6	0	21	0	53	38	91		53	-38
366	0	0	0	0	2	0	0	1	1	1	11	0	2	14	17		2	-14
367	1	0	0	0	0	0	1	71	61	5	3	0	1	141	147		1	-141
368	0	0	0	0	0	0	2	80	7	0	0	0	0	89	89		0	-89
369	0	0	0	0	3	0	13	191	0	0	5	0	3	209	215		3	-209
370	0	0	0	0	3	1	2	0	0	0	0	0	4	2	6		4	-2
371	0	0	0	0	0	0	0	0	0	0	0	0	0	0	0		0	0
372	0	0	0	0	0	0	0	1	2	0	0	0	0	3	5		0	-3
373	1	0	1	0	0	0	0	0	0	0	0	0	2	0	4		2	0
374	0	3	0	0	0	0	1	0	0	0	0	0	3	1	4		3	-1
375	1	4	1	0	0	0	1	73	26	15	31	0	6	146	160		6	-146
376	5	6	3	0	1	0	0	0	0	0	0	0	15	0	20		15	0
377	0	10	9	1	27	0	0	1	2	6	0	0	47	9	56		47	-9
378	0	2	1	3	40	0	1	21	9	0	16	0	46	47	93		46	-47
379	1	21	26	174	4	0	3	7	0	0	0	0	226	10	248		226	-10
380	4	24	471	5	1	0	0	0	0	0	0	0	505	0	518		505	0
381	1	11	1	0	0	0	0	0	0	0	0	0	13	0	15		13	0
382	1	7	0	1	0	0	0	0	0	0	0	0	9	0	11		9	0
383	0	0	0	0	0	0	0	0	0	0	1	0	0	1	9		0	-1
384	0	0	0	0	0	0	0	0	0	0	0	0	0	0	1		0	0
385	0	0	0	0	0	0	0	0	0	0	0	0	0	0	0		0	0
386	0	0	0	0	0	0	0	0	0	0	0	0	0	0	22		0	0
387	0	0	0	0	1	0	0	0	1	0	0	0	1	1	6		1	-1
388	0	0	0	0	4	0	1	41	0	2	0	0	4	44	51		4	-44
389	0	0	0	0	0	0	1	1	0	0	0	0	0	2	4		0	-2
390	0	0	0	0	0	0	0	0	0	0	0	0	0	0	0		0	0
391	0	1	0	0	0	0	0	0	0	0	2	0	1	2	4		1	-2
392	0	0	1	4	0	0	0	6	0	0	21	0	5	27	32		5	-27
393	0	0	0	0	0	0	1	0	0	1	5	0	0	7	7		0	-7
394	0	27	0	0	1	0	0	1	3	1	2	0	28	7	35		28	-7
395	0	0	0	0	0	0	0	4	0	0	0	0	0	4	4		0	-4
396	0	5	0	0	3	0	2	3	0	0	0	0	8	5	13		8	-5
397	1	2	0	0	0	0	6	48	28	0	0	0	3	82	92		3	-82
398	0	0	0	0	0	0	0	4	0	0	0	0	0	4	6		0	-4
399	0	0	0	0	0	0	0	0	0	0	0	0	0	0	0		0	0
400	0	0	0	0	0	0	0	0	0	0	0	0	0	0	0		0	0
401	0	0	0	0	0	0	0	0	0	0	0	0	0	0	0		0	0
402	0	0	0	0	0	0	0	0	0	0	0	0	0	0	0		0	0
403	0	0	0	0	0	0	0	0	0	0	0	0	0	0	0		0	0
404	0	0	0	0	0	0	0	0	0	0	0	0	0	0	0		0	0
405	0	0	0	0	0	0	0	0	0	0	0	0	0	0	0		0	0
406	0	0	0	0	0	0	0	0	0	0	0	0	0	0	0		0	0
407	0	0	0	0	0	0	0	0	0	0	0	0	0	0	0		0	0
408	0	0	0	0	0	0	0	0	0	0	1	0	0	1	1		0	-1
409	0	0	1	0	0	0	0	0	0	0	0	0	1	0	1		1	0
410	0	0	0	0	0	0	0	0	0	0	0	0	0	0	0		0	0
411	0	0	0	0	0	0	0	0	0	0	0	0	0	0	0		0	0
412	0	0	0	0	0	0	0	0	0	0	0	0	0	0	0		0	0
413	0	1	1	2	5	0	0	5	7	0	0	0	9	12	21		9	-12
414	0	1	0	9	2	0	0	1	0	0	0	0	12	1	13		12	-1
415	0	1	8	4	2	0	0	1	0	0	0	0	15	1	16		15	-1
416	0	36	2	0	2	0	0	0	0	0	1	0	40	1	42		40	-1
417	1	0	0	0	0	1	0	0	0	5	2	0	2	7	9		2	-7
418	0	0	0	0	0	0	0	2	0	0	0	0	0	2	6		0	-2
419	0	5	0	0	1	0	0	6	0	1	4	0	6	11	17		6	-11
420	0	0	0	0	0	0	0	0	0	0	0	0	0	0	0		0	0
421	0	0	0	0	2	0	0	0	0	0	0	0	2	0	2		2	0
422	0	0	0	0	1	0	0	0	0	0	0	0	1	0	1		1	0
423	0	0	1	0	0	0	0	0	0	0	0	0	1	0	1		1	0
424	0	0	0	0	0	0	0	1	0	0	0	0	0	1	1		0	-1
425	0	1	0	0	0	0	0	0	0	0	0	0	1	0	1		1	0
426	0	0	0	0	0	0	0	0	0	0	0	0	0	0	0		0	0
427	0	0	0	0	0	0	0	0	0	0	0	0	0	0	0		0	0
428	0	0	0	0	0	0	0	0	0	0	0	0	0	0	0		0	0
429	0	0	0	0	0	0	0	0	0	0	0	0	0	0	0		0	0
430	0	0	0	0	0	0	0	0	0	0	0	0	0	0	0		0	0
431	0	0	0	0	0	0	0	0	0	0	0	0	0	0	0		0	0
432	0	0	0	0	0	0	0	0	0	0	0	0	0	0	0		0	0
433	0	0	0	0	0	0	0	0	0	0	0	0	0	0	0		0	0
434	0	0	0	0	0	0	0	0	0	0	0	0	0	0	1		0	0
435	0	2	0	0	0	0	0	0	0	0	0	0	2	0	2		2	0
436	0	0	2	0	0	0	0	0	0	0	6	0	2	6	8		2	-6
437	0	2	4	0	0	2	0	0	0	0	0	0	8	0	10		8	0
438	0	15	1	0	6	0	0	0	0	0	0	0	22	0	24		22	0
439	0	2	0	0	0	0	0	1	0	0	0	0	2	1	3		2	-1
440	0	44	112	0	0	0	0	0	0	0	0	0	156	0	159		156	0
441	0	0	0	0	0	0	0	0	0	0	2	0	0	2	3		0	-2
442	0	0	0	0	0	0	0	0	0	0	0	0	0	0	0		0	0
443	0	0	0	0	0	0	0	3	0	1	0	0	0	4	7		0	-4
444	0	0	0	0	0	0	0	0	0	0	0	0	0	0	0		0	0
445	0	1	0	0	0	0	0	0	0	0	0	0	1	0	1		1	0
446	0	0	0	0	0	0	0	0	0	0	0	0	0	0	0		0	0
447	0	1	0	0	0	0	0	0	0	0	0	0	1	0	3		1	0
448	0	0	0	0	0	0	0	0	0	0	0	0	0	0	0		0	0
449	0	0	0	0	0	0	0	0	0	0	0	0	0	0	0		0	0
450	0	0	0	0	0	0	0	0	0	0	0	0	0	0	0		0	0
451	0	0	0	0	0	0	0	0	0	0	0	0	0	0	0		0	0
452	0	0	0	0	0	0	0	0	0	0	0	0	0	0	0		0	0
453	0	0	0	0	0	0	0	0	0	0	0	0	0	0	0		0	0
454	0	0	0	0	0	0	0	0	0	0	0	0	0	0	0		0	0
455	0	0	0	0	0	0	0	0	0	0	0	0	0	0	1		0	0
456	0	0	0	0	0	0	0	0	0	0	0	0	0	0	0		0	0
457	0	0	0	0	0	0	0	0	0	0	0	0	0	0	3		0	0
458	0	0	0	0	0	0	0	0	0	0	0	0	0	0	0		0	0
459	0	0	0	0	0	0	0	0	0	0	0	0	0	0	1		0	0
460	0	0	0	0	2	0	0	0	0	0	0	0	2	0	2		2	0
461	0	0	0	1	0	0	0	3	0	0	0	0	1	3	4		1	-3
462	0	0	2	0	2	0	0	0	0	0	0	0	4	0	4		4	0
463	0	4	0	0	0	0	0	0	0	0	0	0	4	0	4		4	0
464	3	8	1	0	0	0	0	0	0	0	0	0	12	0	12		12	0
465	0	0	0	0	0	0	0	0	0	0	0	0	0	0	0		0	0
466	0	0	0	0	0	1	0	0	0	0	0	0	1	0	2		1	0
467	0	0	0	0	5	1	0	0	0	0	0	0	6	0	8		6	0
468	0	0	0	0	0	0	0	0	0	0	0	0	0	0	1		0	0
469	1	1	0	0	0	0	0	0	0	0	0	0	2	0	2		2	0
470	0	0	0	0	0	0	0	0	0	0	5	0	0	5	5		0	-5
471	0	0	0	0	0	0	0	0	0	0	1	0	0	1	1		0	-1
472	0	0	0	0	0	0	0	0	0	0	6	3	0	9	11		0	-9
473	0	0	0	0	0	0	0	24	46	50	26	26	0	172	174		0	-172
474	0	0	0	0	0	0	0	0	33	2	11	1	0	47	47		0	-47
475	1	0	0	0	0	0	18	898	3	40	269	3	1	1231	1236		1	-1231
476	0	0	0	0	0	0	6	0	2	1	0	0	0	9	9		0	-9
477	0	4	2	0	0	0	4	287	0	0	0	0	6	291	301		6	-291
478	0	12	0	0	1	0	6	3	0	0	0	0	13	9	22		13	-9
479	0	4	0	0	0	0	1	0	0	0	0	0	4	1	15		4	-1
480	0	0	0	0	0	0	0	0	0	0	3	0	0	3	10		0	-3
481	0	0	0	0	0	0	0	0	0	0	0	0	0	0	9		0	0
482	0	0	0	0	0	0	0	0	0	0	0	0	0	0	0		0	0
483	0	0	0	0	0	0	0	0	0	0	0	0	0	0	0		0	0
484	0	0	0	0	0	0	0	0	0	0	0	0	0	0	0		0	0
485	0	0	0	0	0	0	0	0	0	0	0	0	0	0	0		0	0
486	0	0	0	0	0	0	1	0	0	1	1	0	0	3	3		0	-3
487	0	0	0	0	0	0	0	0	22	0	1	0	0	23	28		0	-23
488	0	2	0	0	0	0	0	26	0	0	0	0	2	26	29		2	-26
489	0	0	0	0	0	0	1	5	0	0	19	0	0	25	26		0	-25
490	0	0	0	0	0	0	0	0	0	0	0	0	0	0	1		0	0
491	0	0	0	0	0	0	0	0	0	0	0	0	0	0	0		0	0
492	0	0	0	0	0	0	0	1	0	0	0	0	0	1	1		0	-1
493	0	0	0	0	0	0	3	2	2	0	0	0	0	7	12		0	-7
494	0	0	0	0	0	0	0	4	0	0	0	0	0	4	9		0	-4
495	0	0	0	0	0	0	0	1	0	1	13	0	0	15	15		0	-15
496	0	0	0	0	0	0	0	0	2	1	16	1	0	20	25		0	-20
497	0	0	0	0	0	0	0	1	1	0	4	0	0	6	6		0	-6
498	0	0	0	0	0	0	0	0	0	0	0	0	0	0	0		0	0
499	0	0	0	0	0	0	0	3	0	0	0	0	0	3	3		0	-3
500	2	3	0	0	0	0	0	1	0	0	0	0	5	1	6		5	-1
501	0	0	0	0	0	0	0	0	0	0	0	0	0	0	0		0	0
502	0	0	0	0	1	4	0	0	0	0	0	0	5	0	5		5	0
503	0	0	0	0	19	0	0	0	0	0	0	0	19	0	19		19	0
504	0	0	0	3	0	0	0	0	0	0	1	0	3	1	5		3	-1
505	0	0	1	0	2	0	1	0	0	5	0	0	3	6	9		3	-6
506	0	26	0	6	0	0	0	0	0	0	0	0	32	0	33		32	0
507	6	25	7	0	0	0	2	56	1	0	0	0	38	59	99		38	-59
508	1	7	0	0	0	0	0	0	0	0	0	0	8	0	22		8	0
509	0	18	1	0	0	0	0	0	0	0	0	0	19	0	24		19	0
510	0	0	0	0	0	0	0	0	0	0	0	0	0	0	2		0	0
511	0	0	0	0	0	0	0	0	0	0	0	0	0	0	0		0	0
512	0	0	0	0	0	0	0	0	0	0	0	0	0	0	1		0	0
513	3	0	0	0	0	0	0	0	0	0	0	0	3	0	4		3	0
514	0	0	0	0	0	0	0	0	0	0	0	0	0	0	0		0	0
515	0	3	2	0	0	0	0	1	0	0	0	0	5	1	6		5	-1
516	0	2	0	0	0	0	0	3	1	1	0	0	2	5	8		2	-5
517	0	4	0	0	0	1	0	0	0	0	0	0	5	0	6		5	0
518	0	0	0	2	10	0	0	4	0	0	0	0	12	4	17		12	-4
519	0	0	0	0	0	0	0	1	0	0	0	0	0	1	1		0	-1
520	0	0	6	0	0	0	0	0	0	0	0	0	6	0	6		6	0
521	0	0	0	0	3	0	0	0	0	0	1	0	3	1	4		3	-1
522	0	0	0	0	0	0	0	0	0	0	0	0	0	0	0		0	0
523	0	0	0	0	0	0	0	0	0	0	0	0	0	0	0		0	0
524	0	0	0	0	0	0	4	0	0	0	0	0	0	4	4		0	-4
525	1	0	1	0	0	0	0	2	0	0	0	0	2	2	5		2	-2
526	0	0	0	0	12	0	0	3	0	0	0	0	12	3	15		12	-3
527	0	0	0	0	1	0	0	12	0	0	3	0	1	15	16		1	-15
528	0	0	0	0	0	0	0	4	0	0	3	0	0	7	7		0	-7
529	0	0	0	0	0	0	0	0	0	0	0	0	0	0	0		0	0
530	0	0	0	0	0	0	0	0	0	0	0	0	0	0	10		0	0
531	0	0	0	0	0	0	0	2	0	0	0	0	0	2	6		0	-2
532	0	0	0	0	0	0	0	0	0	0	0	0	0	0	0		0	0
533	0	0	0	0	0	0	0	1	0	0	0	0	0	1	1		0	-1
534	0	0	0	0	0	0	0	0	0	0	0	0	0	0	0		0	0
535	0	1	0	1	18	0	0	0	0	0	15	0	20	15	35		20	-15
536	2	11	0	3	0	0	0	0	0	2	0	1	16	3	19		16	-3
537	0	1	0	0	4	0	0	0	0	0	51	0	5	51	58		5	-51
538	1	13	0	0	3	0	0	6	0	10	59	0	17	75	93		17	-75
539	16	11	0	2	0	0	0	25	33	4	22	1	29	85	114		29	-85
540	0	1	0	0	0	0	1	43	1	0	31	0	1	76	79		1	-76
541	0	5	1	0	0	0	5	1	2	1	1	0	6	10	21		6	-10
542	0	0	0	0	0	0	4	21	2	0	377	0	0	404	421		0	-404
543	0	1	0	0	0	0	4	11	0	8	0	0	1	23	40		1	-23
544	0	1	0	1	0	0	0	0	1	0	0	0	2	1	4		2	-1
545	2	1	0	0	6	0	1	50	0	0	5	0	9	56	68		9	-56
546	0	0	0	1	1	0	0	0	2	0	0	0	2	2	5		2	-2
547	0	0	0	0	0	1	0	0	0	0	2	0	1	2	5		1	-2
548	1	59	4	2	1	0	0	6	0	0	0	0	67	6	74		67	-6
549	0	0	0	0	0	0	6	5	1	0	0	0	0	12	13		0	-12
550	0	0	0	0	0	0	0	0	0	0	0	0	0	0	0		0	0
551	0	0	0	0	0	0	0	0	0	0	0	0	0	0	0		0	0
552	0	0	0	0	0	0	0	0	0	0	0	0	0	0	0		0	0
553	0	2	0	0	0	0	0	0	0	0	1	0	2	1	3		2	-1
554	0	0	0	1	1	0	0	0	0	0	0	6	2	6	11		2	-6
555	0	0	0	0	0	0	0	0	0	0	6	0	0	6	6		0	-6
556	2	72	40	3	0	0	0	0	0	0	9	0	117	9	126		117	-9
557	1	55	4	0	1	0	0	0	0	0	2	0	61	2	63		61	-2
558	3	1	0	0	2	0	0	0	0	0	0	0	6	0	6		6	0
559	1	2	0	0	0	0	0	0	0	0	0	0	3	0	4		3	0
560	0	8	0	0	0	0	0	0	0	0	0	0	8	0	9		8	0
561	0	0	0	0	0	0	0	0	0	0	0	0	0	0	1		0	0
562	0	0	0	0	0	0	0	0	0	0	0	0	0	0	0		0	0
563	0	0	0	0	0	0	0	0	0	0	0	0	0	0	0		0	0
564	0	0	0	0	0	0	0	1	0	0	1	0	0	2	2		0	-2
565	0	0	0	0	0	0	0	0	0	1	0	0	0	1	3		0	-1
566	0	0	0	0	0	1	0	0	3	1	0	0	1	4	8		1	-4
567	0	0	0	0	0	0	13	1041	19	2	96	2	0	1173	1176		0	-1173
568	0	0	0	0	0	0	15	89	13	48	15	1	0	181	193		0	-181
569	0	0	0	0	0	0	0	1	6	0	0	0	0	7	21		0	-7
570	0	0	0	0	0	0	0	0	0	0	0	0	0	0	2		0	0
571	0	2	0	0	0	0	0	2	0	0	0	0	2	2	9		2	-2
572	0	0	0	0	0	0	0	0	1	0	0	0	0	1	2		0	-1
573	0	0	1	0	0	0	1	0	0	0	0	0	1	1	2		1	-1
574	0	0	0	0	0	0	1	0	0	0	0	0	0	1	8		0	-1
575	0	0	0	0	0	0	0	0	0	0	0	0	0	0	7		0	0
576	0	0	0	0	0	0	0	4	0	0	0	0	0	4	6		0	-4
577	0	0	0	0	0	0	8	0	0	0	0	0	0	8	12		0	-8
578	1	0	0	0	0	0	0	0	0	0	0	0	1	0	15		1	0
579	0	0	0	0	0	0	0	0	0	0	1	0	0	1	4		0	-1
580	0	0	0	0	0	0	1	0	1	0	1	0	0	3	22		0	-3
581	0	1	0	0	1	0	0	2	0	0	0	0	2	2	8		2	-2
582	1	0	0	0	0	0	3	2	1	0	1	0	1	7	9		1	-7
583	0	0	0	0	0	0	0	4	0	0	1	0	0	5	8		0	-5
584	0	0	0	0	2	0	0	1	1	1	0	0	2	3	7		2	-3
585	2	2	0	0	2	0	0	7	3	0	1	0	6	11	21		6	-11
586	0	1	0	1	0	0	0	0	0	0	0	0	2	0	10		2	0
587	0	1	0	2	59	0	0	0	6	1	10	0	62	17	85		62	-17
588	0	1	0	3	13	0	6	290	56	1	1	0	17	354	372		17	-354
589	6	24	1173	2	1	2	4	27	0	0	0	0	1208	31	1247		1208	-31
590	0	21	0	2	48	0	0	0	0	0	4	0	71	4	79		71	-4
591	3	1	0	0	2	0	0	1	1	0	1	0	6	3	16		6	-3
592	0	0	3	1	10	7	0	0	0	0	7	0	21	7	31		21	-7
593	0	0	0	0	3	0	0	6	0	0	2	0	3	8	20		3	-8
594	0	2	0	7	0	0	0	1	0	0	0	0	9	1	15		9	-1
595	1	3	0	3	55	3	0	0	2	0	0	0	65	2	71		65	-2
596	0	0	0	0	0	0	0	1	1	0	0	0	0	2	6		0	-2
597	0	0	0	0	0	0	1	1	1	0	0	0	0	3	4		0	-3
598	0	1	0	1	16	2	0	0	0	0	0	0	20	0	21		20	0
599	1	0	0	0	1	2	0	7	0	0	2	1	4	10	17		4	-10
600	0	0	0	0	0	0	0	3	0	1	18	0	0	22	24		0	-22
601	0	0	1	0	1	0	0	0	0	0	3	0	2	3	5		2	-3
602	4	4	0	0	1	0	0	4	0	1	0	0	9	5	14		9	-5
603	0	0	1	0	0	0	0	0	0	0	1	0	1	1	4		1	-1
604	0	11	0	1	0	1	0	3	0	0	0	0	13	3	16		13	-3
605	1	0	2	0	5	2	0	0	2	0	0	0	10	2	15		10	-2
606	1	0	0	0	0	0	0	0	0	0	0	0	1	0	2		1	0
607	0	0	0	0	0	0	0	4	0	0	0	0	0	4	7		0	-4
608	0	0	0	0	0	0	0	0	0	0	0	0	0	0	4		0	0
609	0	0	0	0	0	0	0	0	0	0	0	0	0	0	0		0	0
610	0	0	0	0	0	0	0	0	0	0	0	0	0	0	0		0	0
611	1	0	0	0	4	0	0	0	0	0	0	0	5	0	5		5	0
612	0	0	0	0	10	1	0	0	0	0	0	1	11	1	12		11	-1
613	2	0	0	1	7	2	0	2	0	0	0	0	12	2	14		12	-2
614	0	0	0	0	6	0	0	0	0	0	0	0	6	0	6		6	0
615	0	10	7	5	0	0	0	0	0	0	0	0	22	0	22		22	0
616	0	2	3	0	1	0	0	0	0	0	0	0	6	0	7		6	0
617	0	14	0	0	0	0	0	0	0	0	0	0	14	0	14		14	0
618	0	0	0	0	0	0	0	2	0	0	17	0	0	19	19		0	-19
619	0	0	0	0	0	0	0	1	0	0	0	8	0	9	9		0	-9
620	0	0	0	0	0	0	0	0	0	1	11	0	0	12	13		0	-12
621	0	0	0	0	0	0	0	0	0	0	0	0	0	0	0		0	0
622	0	1	0	1	2	0	1	2	11	1	0	0	4	15	19		4	-15
623	0	0	0	0	0	0	4	3	12	1	12	0	0	32	32		0	-32
624	0	0	0	0	0	0	0	25	0	5	4	0	0	34	34		0	-34
625	0	43	5	0	8	0	0	3	6	2	0	0	56	11	67		56	-11
626	0	3	1	0	5	0	1	97	7	3	13	0	9	121	136		9	-121
627	0	2	0	0	6	0	13	23	11	6	8	1	8	62	75		8	-62
628	1	0	0	0	0	0	1	50	3	0	15	3	1	72	96		1	-72
629	0	0	1	0	0	0	1	13	1	0	17	0	1	32	35		1	-32
630	0	2	0	0	33	2	0	1	0	0	0	0	37	1	38		37	-1
631	0	1	0	6	1	0	1	0	0	0	6	0	8	7	37		8	-7
632	0	0	0	0	0	0	1	8	2	15	2	1	0	29	31		0	-29
633	0	121	0	1	0	0	0	0	0	0	23	0	122	23	146		122	-23
634	0	1	11	0	0	0	0	1	0	0	0	0	12	1	24		12	-1
635	0	18	0	0	2	0	0	0	0	0	0	0	20	0	25		20	0
636	2	4	0	0	0	0	0	1	0	0	0	0	6	1	16		6	-1
637	0	0	0	0	0	0	0	0	0	0	0	0	0	0	0		0	0
638	0	0	0	0	0	0	0	0	0	0	0	0	0	0	2		0	0
639	0	0	0	0	0	0	0	0	0	0	0	0	0	0	0		0	0
640	0	0	0	0	0	0	0	0	0	1	0	0	0	1	1		0	-1
641	0	0	0	0	0	0	0	0	0	0	1	0	0	1	1		0	-1
642	0	0	0	0	0	0	0	3	0	0	0	0	0	3	3		0	-3
643	0	0	0	0	0	0	0	1	0	0	0	0	0	1	4		0	-1
644	6	0	1	0	1	0	0	3	0	0	50	0	8	53	62		8	-53
645	0	0	2	0	0	0	0	7	0	0	0	0	2	7	13		2	-7
646	0	1	0	0	39	0	0	16	6	2	0	0	40	24	64		40	-24
647	0	0	0	0	0	0	1	21	0	0	3	0	0	25	25		0	-25
648	0	0	0	0	1	1	5	1	0	4	9	0	2	19	22		2	-19
649	0	0	0	1	647	2	1	0	19	6	30	6	650	62	719		650	-62
650	0	5	0	8	0	0	0	2	4	0	13	0	13	19	33		13	-19
651	2	13	36	1	3	0	1	36	13	38	7	5	55	100	156		55	-100
652	0	44	1	0	0	0	0	15	20	0	24	3	45	62	113		45	-62
653	3	0	1	1	0	0	16	198	15	14	124	1	5	368	373		5	-368
654	0	6	0	1	2	0	1	21	7	1	5	4	9	39	63		9	-39
655	0	42	1	17	1	0	0	23	0	0	68	1	61	92	154		61	-92
656	4	60	117	1	58	0	0	0	1	0	0	0	240	1	244		240	-1
657	0	0	0	0	0	0	0	5	3	0	19	0	0	27	27		0	-27
658	6	0	1	0	0	0	1	42	0	1	12	4	7	60	72		7	-60
659	0	8	0	0	0	0	6	2	0	3	17	1	8	29	41		8	-29
660	1	0	0	0	3	0	0	1	36	6	33	1	4	77	84		4	-77
661	0	0	0	0	0	0	0	0	0	0	0	0	0	0	5		0	0
662	0	0	0	0	0	0	0	1	0	0	0	0	0	1	1		0	-1
663	0	0	0	0	0	0	0	1	0	0	1	0	0	2	2		0	-2
664	0	1	4	0	1	2	1	2	0	0	0	0	8	3	12		8	-3
665	9	10	7	0	0	0	0	0	0	0	0	0	26	0	34		26	0
666	0	0	0	0	0	0	0	1	0	1	0	0	0	2	3		0	-2
667	0	0	0	0	1	0	0	0	0	0	0	0	1	0	1		1	0
668	0	0	0	0	0	0	0	0	1	0	0	0	0	1	1		0	-1
669	0	2	1	0	0	0	1	0	0	0	0	0	3	1	4		3	-1
670	0	1	2	0	0	0	0	0	1	0	0	0	3	1	4		3	-1
671	0	0	0	0	0	0	0	0	0	0	0	0	0	0	0		0	0
672	0	0	0	0	0	0	0	0	0	0	0	0	0	0	0		0	0
673	0	0	0	0	0	0	0	0	0	0	0	0	0	0	1		0	0
674	0	0	0	0	0	0	0	0	0	0	3	0	0	3	3		0	-3
675	0	0	0	0	0	0	0	0	0	0	0	0	0	0	1		0	0
676	0	1	0	0	0	0	0	5	0	0	0	0	1	5	6		1	-5
677	0	0	0	0	0	0	0	0	0	0	0	0	0	0	0		0	0
678	0	0	0	0	0	0	0	0	0	0	0	0	0	0	0		0	0
679	0	0	0	0	0	0	0	0	0	0	0	0	0	0	3		0	0
680	0	0	0	0	0	0	0	0	0	0	0	0	0	0	0		0	0
681	0	0	0	0	0	0	0	0	0	0	0	0	0	0	0		0	0
682	1	0	0	1	0	0	0	0	0	0	0	0	2	0	3		2	0
683	0	0	0	0	15	1	0	0	9	0	5	0	16	14	30		16	-14
684	1	3	1	2	543	1	0	41	0	2	0	0	551	43	599		551	-43
685	2	1	0	19	4	0	0	0	0	1	0	0	26	1	30		26	-1
686	0	0	3	0	0	0	0	0	0	0	0	0	3	0	3		3	0
687	0	3	0	0	0	0	0	0	0	0	0	0	3	0	3		3	0
688	0	0	0	0	0	0	0	0	0	0	2	0	0	2	2		0	-2
689	1	0	0	0	0	1	0	0	0	0	0	0	2	0	2		2	0
690	0	2	0	0	0	0	0	0	0	0	0	0	2	0	2		2	0
691	0	0	0	0	0	0	0	0	0	0	0	0	0	0	0		0	0
692	0	0	0	0	0	0	0	0	0	0	0	0	0	0	0		0	0
693	0	0	0	0	0	0	0	0	0	0	0	0	0	0	0		0	0
694	0	0	0	0	0	0	0	0	0	0	0	0	0	0	0		0	0
695	0	0	0	0	0	0	0	0	0	0	0	0	0	0	0		0	0
696	0	0	0	0	0	0	0	0	0	0	0	0	0	0	0		0	0
697	0	0	0	0	0	0	0	0	0	0	0	0	0	0	0		0	0
698	0	0	0	0	0	0	0	0	0	0	0	0	0	0	0		0	0
699	0	0	0	0	0	0	0	0	0	0	0	0	0	0	0		0	0
700	0	0	0	0	0	0	0	0	0	0	0	0	0	0	0		0	0
701	0	0	0	0	0	0	0	0	0	0	0	0	0	0	0		0	0
702	0	0	0	0	0	0	0	1	0	0	0	0	0	1	1		0	-1
703	0	0	0	0	0	0	0	0	0	0	0	0	0	0	0		0	0
704	0	0	0	0	0	0	0	0	0	0	0	0	0	0	3		0	0
705	0	0	0	0	0	0	0	0	0	0	3	0	0	3	3		0	-3
706	0	0	0	0	0	0	0	0	0	0	0	0	0	0	0		0	0
707	0	0	0	0	0	0	0	0	0	0	0	0	0	0	0		0	0
708	0	0	0	0	0	0	0	0	0	0	0	0	0	0	0		0	0
709	0	0	0	0	0	0	0	0	0	0	0	0	0	0	0		0	0
710	0	0	0	0	0	0	0	0	1	0	0	0	0	1	1		0	-1
711	0	1	0	0	0	0	0	11	1	2	1	0	1	15	18		1	-15
712	0	0	0	0	0	0	0	0	0	1	0	0	0	1	1		0	-1
713	0	0	0	0	0	0	0	0	5	0	0	0	0	5	6		0	-5
714	0	0	0	0	0	0	0	86	3	1	6	0	0	96	98		0	-96
715	0	0	0	0	0	0	13	0	0	0	0	0	0	13	14		0	-13
716	0	0	0	0	0	0	0	2	0	0	0	0	0	2	4		0	-2
717	0	1	0	0	0	0	0	1	0	0	0	0	1	1	4		1	-1
718	0	0	0	0	0	0	0	0	0	0	0	0	0	0	1		0	0
719	0	0	0	0	0	0	0	0	0	0	0	0	0	0	0		0	0
720	0	0	0	0	0	0	0	0	0	0	0	0	0	0	0		0	0
721	0	0	0	0	0	0	0	0	0	0	0	0	0	0	0		0	0
722	0	0	0	0	0	0	0	0	0	0	0	0	0	0	0		0	0
723	0	1	0	0	0	0	0	0	0	0	0	0	1	0	4		1	0
724	0	0	0	0	0	0	0	0	0	0	0	0	0	0	0		0	0
725	0	0	0	0	0	0	0	0	0	0	0	0	0	0	0		0	0
726	0	0	0	0	0	0	0	0	0	0	0	0	0	0	0		0	0
727	0	0	0	0	0	0	0	0	0	0	0	0	0	0	0		0	0
728	0	1	0	0	0	0	0	0	0	0	1	0	1	1	2		1	-1
729	0	0	1	0	0	0	0	3	0	0	0	0	1	3	4		1	-3
730	0	1	0	0	0	0	2	0	0	0	0	0	1	2	3		1	-2
731	0	0	0	0	0	0	0	0	0	0	0	0	0	0	0		0	0
732	0	0	0	0	0	0	0	0	0	0	0	0	0	0	0		0	0
733	0	0	0	0	0	0	0	0	0	0	0	0	0	0	0		0	0
734	0	0	0	0	0	0	0	0	0	0	0	0	0	0	0		0	0
735	0	0	0	0	2	0	0	0	0	0	0	0	2	0	3		2	0
736	0	0	0	0	0	0	0	0	0	0	0	0	0	0	0		0	0
737	4	4	5	1	5	0	0	0	0	0	0	0	19	0	19		19	0
738	0	0	0	1	3	0	0	0	0	0	0	0	4	0	4		4	0
739	0	0	0	0	1	2	0	0	0	0	0	0	3	0	6		3	0
740	0	0	0	0	0	0	0	0	0	0	0	0	0	0	0		0	0
741	0	0	0	0	0	0	0	0	0	0	0	0	0	0	0		0	0
742	0	0	1	0	0	0	0	0	0	0	0	0	1	0	1		1	0
743	0	0	0	0	0	0	0	0	0	0	0	0	0	0	0		0	0
744	0	0	0	0	0	0	0	0	0	0	0	0	0	0	0		0	0
745	0	0	0	0	0	0	0	0	0	0	0	0	0	0	0		0	0
746	0	0	0	0	0	0	0	0	0	0	0	0	0	0	7		0	0
747	0	0	0	0	0	0	0	0	0	0	0	0	0	0	0		0	0
748	0	0	0	0	0	0	0	0	0	0	0	0	0	0	0		0	0
749	0	0	0	0	0	0	0	0	0	0	0	0	0	0	0		0	0
750	0	0	0	0	0	0	0	0	0	0	0	0	0	0	0		0	0
751	0	0	0	0	0	0	0	0	0	0	0	0	0	0	0		0	0
752	0	0	0	0	0	0	0	0	0	0	0	0	0	0	0		0	0
753	0	0	0	0	0	0	0	0	0	0	0	0	0	0	0		0	0
754	0	0	0	0	0	0	0	0	0	0	0	0	0	0	0		0	0
755	0	0	0	0	0	0	0	0	0	0	0	0	0	0	0		0	0
756	0	0	0	0	0	0	0	0	0	0	0	0	0	0	0		0	0
757	0	0	0	0	0	0	0	0	0	0	0	0	0	0	0		0	0
758	0	0	0	0	0	0	0	0	0	0	0	0	0	0	0		0	0
759	0	0	0	0	0	0	0	0	0	0	0	0	0	0	0		0	0
760	0	0	0	0	0	0	0	0	0	0	0	0	0	0	0		0	0
761	0	0	0	0	0	0	0	0	0	0	0	0	0	0	0		0	0
762	0	0	0	0	0	0	0	0	0	0	0	0	0	0	0		0	0
763	0	0	0	0	0	0	0	0	0	0	0	0	0	0	0		0	0
764	0	0	0	0	0	0	0	0	0	0	0	0	0	0	0		0	0
765	0	0	0	0	0	0	0	0	0	0	0	0	0	0	0		0	0
766	0	0	0	0	0	0	0	0	0	0	0	0	0	0	0		0	0
767	0	0	0	0	0	0	0	0	0	0	0	0	0	0	0		0	0
768	0	0	0	0	0	0	0	0	0	0	0	0	0	0	0		0	0
769	0	0	0	0	0	0	0	0	0	0	0	0	0	0	0		0	0
770	0	0	0	0	0	0	0	0	0	0	0	0	0	0	0		0	0
771	0	1	0	0	0	0	0	0	0	0	0	0	1	0	2		1	0
772	0	0	0	0	0	0	0	0	0	0	0	0	0	0	0		0	0
773	0	0	0	0	0	0	0	0	0	0	0	0	0	0	1		0	0
774	0	0	0	0	0	0	0	0	0	0	0	0	0	0	0		0	0
775	0	0	0	0	0	0	0	0	0	0	0	0	0	0	0		0	0
776	0	0	0	0	0	0	0	0	0	0	0	0	0	0	0		0	0
777	0	0	0	0	0	0	0	0	0	0	0	0	0	0	0		0	0
778	0	0	0	0	0	0	0	0	0	0	0	0	0	0	0		0	0
779	0	0	0	0	0	0	0	0	0	0	0	0	0	0	0		0	0
780	0	0	0	0	0	0	0	0	0	0	0	0	0	0	0		0	0
781	0	0	0	0	0	0	0	0	0	0	0	0	0	0	0		0	0
782	0	0	0	0	0	0	0	0	0	0	0	0	0	0	0		0	0
783	0	0	0	0	0	0	0	0	0	0	0	0	0	0	0		0	0
784	0	0	0	0	0	0	0	0	0	0	0	0	0	0	0		0	0
785	0	0	0	0	1	0	0	0	0	0	0	0	1	0	1		1	0
786	0	0	0	0	0	0	0	0	0	0	0	0	0	0	0		0	0
787	0	0	0	0	0	0	0	0	0	0	0	0	0	0	0		0	0
788	0	0	0	0	0	0	0	4	0	0	5	0	0	9	11		0	-9
789	0	0	0	0	0	0	0	0	0	0	2	0	0	2	2		0	-2
790	0	0	0	0	0	0	0	3	0	2	0	0	0	5	5		0	-5
791	0	0	0	0	0	0	0	3	0	0	0	0	0	3	3		0	-3
792	0	0	0	0	0	0	0	0	0	0	0	0	0	0	0		0	0
793	0	0	0	0	0	0	0	0	0	0	0	0	0	0	0		0	0
794	0	0	0	0	0	0	0	0	0	0	0	0	0	0	0		0	0
795	0	0	0	0	0	0	0	7	0	0	0	0	0	7	7		0	-7
796	0	0	0	0	0	0	0	0	0	0	0	1	0	1	1		0	-1
797	0	0	0	0	0	0	11	240	1	0	11	0	0	263	270		0	-263
798	0	0	0	0	0	0	0	0	0	0	1	0	0	1	1		0	-1
799	0	0	0	2	0	0	0	1	0	0	0	0	2	1	4		2	-1
800	0	0	0	0	0	0	0	0	0	1	0	0	0	1	3		0	-1
801	0	1	1	0	0	0	0	0	0	0	0	0	2	0	2		2	0
802	0	0	0	0	0	0	0	5	0	0	1	0	0	6	8		0	-6
803	0	0	0	0	0	0	3	1	2	2	0	0	0	8	9		0	-8
804	0	0	0	0	0	0	1	1	1	0	0	0	0	3	3		0	-3
805	0	0	0	0	0	0	0	0	0	0	0	0	0	0	0		0	0
806	0	0	0	0	0	0	3	0	0	0	0	0	0	3	3		0	-3
807	0	0	0	0	0	0	0	2	0	0	0	0	0	2	2		0	-2
808	0	0	0	0	0	0	0	0	0	0	0	0	0	0	0		0	0
809	0	0	0	0	0	0	0	2	0	0	0	0	0	2	2		0	-2
810	0	0	0	0	0	0	0	0	0	0	0	0	0	0	0		0	0
811	0	0	0	0	0	0	0	0	0	0	0	0	0	0	0		0	0
812	0	0	0	0	0	0	0	6	0	0	0	0	0	6	6		0	-6
813	0	0	0	0	0	0	0	0	0	0	0	0	0	0	0		0	0
814	0	0	0	0	0	0	0	0	0	0	0	0	0	0	0		0	0
815	0	0	0	0	0	0	0	1	0	0	0	0	0	1	1		0	-1
816	0	0	0	0	0	0	0	0	0	0	0	0	0	0	0		0	0
817	0	0	0	0	0	0	0	0	0	0	1	0	0	1	1		0	-1
818	0	0	0	0	0	0	1	0	0	0	0	0	0	1	1		0	-1
819	0	0	0	0	0	0	0	1	0	0	1	0	0	2	2		0	-2
820	0	0	0	0	0	0	0	0	0	0	0	0	0	0	0		0	0
821	0	0	0	0	0	0	0	0	0	0	0	0	0	0	0		0	0
822	0	0	0	0	0	0	0	1	0	0	0	0	0	1	1		0	-1
823	0	0	0	0	0	0	1	0	0	0	4	0	0	5	5		0	-5
824	0	0	0	0	0	0	0	0	0	0	0	0	0	0	0		0	0
825	0	0	0	0	3	0	0	0	3	0	0	0	3	3	6		3	-3
826	0	0	0	0	5	0	0	17	4	0	2	0	5	23	28		5	-23
827	0	0	0	0	0	0	0	0	0	0	0	0	0	0	0		0	0
828	0	0	0	1	0	0	0	2	0	0	0	0	1	2	3		1	-2
829	0	0	0	0	0	0	0	0	0	0	0	0	0	0	1		0	0
830	1	0	0	0	0	0	0	0	0	0	0	0	1	0	1		1	0
831	0	0	0	0	6	1	0	0	0	0	0	0	7	0	8		7	0
832	0	0	0	0	18	4	0	0	0	0	0	0	22	0	23		22	0
833	0	18	6	5	0	0	1	0	0	0	1	0	29	2	31		29	-2
834	0	0	0	0	0	2	0	1	0	0	1	0	2	2	4		2	-2
835	0	2	0	0	0	0	1	0	3	0	2	0	2	6	9		2	-6
836	1	1	0	0	0	0	0	0	0	0	3	0	2	3	6		2	-3
837	1	1	6	0	1	0	0	3	0	0	2	0	9	5	16		9	-5
838	0	1	2	0	0	0	0	0	0	0	0	0	3	0	4		3	0
839	0	1	0	2	24	8	0	0	0	1	1	0	35	2	37		35	-2
840	2	6	3	0	16	0	0	1	0	0	0	0	27	1	34		27	-1
841	0	0	0	0	0	0	0	4	0	0	0	0	0	4	9		0	-4
842	0	6	0	0	0	0	1	2	0	0	2	0	6	5	11		6	-5
843	1	11	1	2	0	0	0	0	0	0	0	0	15	0	15		15	0
844	2	0	0	0	112	13	0	0	1	0	0	0	127	1	129		127	-1
845	0	0	1	1	107	0	0	5	0	0	0	0	109	5	114		109	-5
846	0	0	1	0	11	0	0	0	0	0	2	1	12	3	17		12	-3
847	0	0	1	3	42	1	0	0	0	0	10	0	47	10	59		47	-10
848	0	13	0	0	1	0	0	0	0	1	3	0	14	4	19		14	-4
849	26	30	36	12	18	2	0	1	0	0	0	0	124	1	150		124	-1
850	0	1	0	0	53	3	0	0	0	0	1	0	57	1	60		57	-1
851	0	8	0	1	0	0	1	1	0	0	1	0	9	3	14		9	-3
852	0	0	0	0	0	0	0	0	0	0	0	0	0	0	6		0	0
853	0	0	0	0	0	0	0	0	0	0	0	0	0	0	7		0	0
854	0	0	0	0	0	0	0	0	0	0	0	0	0	0	0		0	0
855	0	0	3	8	0	0	0	0	0	0	0	0	11	0	11		11	0
856	0	0	0	0	0	1	0	0	0	0	0	0	1	0	2		1	0
857	1	65	2	0	1	0	0	0	0	0	0	0	69	0	71		69	0
858	0	3	0	0	0	0	0	0	0	0	0	0	3	0	4		3	0
859	0	0	0	0	0	0	0	0	0	0	0	0	0	0	2		0	0
860	0	0	0	0	0	0	0	0	0	0	0	0	0	0	0		0	0
861	0	0	0	0	0	0	0	0	0	0	0	0	0	0	0		0	0
862	0	0	0	0	0	0	0	0	0	0	0	0	0	0	2		0	0
863	0	0	0	0	0	0	0	0	0	0	0	0	0	0	0		0	0
864	0	0	0	0	0	0	0	0	0	0	0	0	0	0	0		0	0
865	0	0	0	0	0	0	0	0	0	0	0	0	0	0	1		0	0
866	0	0	0	0	0	0	0	0	0	0	0	0	0	0	0		0	0
867	0	0	0	0	0	0	0	0	0	0	0	0	0	0	0		0	0
868	0	0	0	0	0	0	0	0	0	0	0	0	0	0	0		0	0
869	0	0	0	0	0	0	0	0	0	0	0	0	0	0	0		0	0
870	0	0	0	0	0	0	0	0	0	0	0	0	0	0	0		0	0
871	0	0	0	0	0	0	0	0	0	0	0	0	0	0	0		0	0
872	0	0	0	0	13	0	0	0	0	0	0	0	13	0	13		13	0
873	0	0	0	1	0	0	0	0	0	0	0	0	1	0	1		1	0
874	0	0	0	0	0	0	0	0	0	0	0	0	0	0	0		0	0
875	0	1	0	0	0	0	0	0	0	0	0	0	1	0	1		1	0
876	0	0	0	0	0	0	0	0	0	0	0	0	0	0	0		0	0
877	0	0	0	0	0	0	0	0	0	0	0	0	0	0	0		0	0
878	0	0	0	0	0	0	0	0	0	0	0	0	0	0	0		0	0
879	0	0	0	0	0	0	0	0	0	0	0	0	0	0	0		0	0
880	0	0	0	0	0	0	0	0	0	0	0	0	0	0	0		0	0
881	0	0	0	0	0	0	0	0	0	0	0	0	0	0	0		0	0
882	0	0	0	0	0	0	0	0	0	0	0	0	0	0	0		0	0
883	0	0	0	0	0	0	0	0	0	0	0	0	0	0	0		0	0
884	0	0	0	0	0	0	0	0	0	0	0	0	0	0	0		0	0
885	0	0	0	0	0	0	0	0	0	0	0	0	0	0	0		0	0
886	0	0	0	0	0	0	1	1	0	0	1	0	0	3	3		0	-3
887	0	10	0	0	0	0	0	0	0	0	0	0	10	0	10		10	0
888	3	0	0	0	0	0	0	0	0	0	0	0	3	0	4		3	0
889	0	0	0	0	0	0	0	1	2	0	0	0	0	3	3		0	-3
890	0	0	0	0	0	0	2	9	0	0	0	0	0	11	11		0	-11
891	0	0	0	0	0	0	0	15	25	0	2	0	0	42	42		0	-42
892	0	0	0	0	2	0	2	334	0	0	0	0	2	336	342		2	-336
893	0	0	0	0	0	0	1	0	4	0	0	0	0	5	6		0	-5
894	0	33	0	0	0	0	0	0	0	0	0	0	33	0	33		33	0
895	0	0	0	0	0	0	0	1	0	0	0	0	0	1	1		0	-1
896	2	1	0	0	0	0	0	0	0	0	1	0	3	1	6		3	-1
897	0	0	0	0	0	0	0	0	0	0	0	0	0	0	0		0	0
898	1	0	2	2	0	0	0	0	1	0	0	0	5	1	6		5	-1
899	0	0	0	0	1	0	0	0	0	0	0	0	1	0	1		1	0
900	0	4	0	0	1	0	1	0	0	0	0	0	5	1	7		5	-1
901	0	1	0	0	0	0	0	0	0	0	0	0	1	0	1		1	0
902	0	0	0	0	0	0	0	0	0	0	0	0	0	0	1		0	0
903	0	0	0	0	0	0	0	0	0	0	0	0	0	0	0		0	0
904	0	0	0	0	0	0	0	0	0	0	0	0	0	0	0		0	0
905	0	0	0	0	0	0	0	0	0	0	0	0	0	0	0		0	0
906	0	0	0	0	0	0	0	0	0	0	0	0	0	0	0		0	0
907	0	0	0	0	0	0	0	0	0	0	0	0	0	0	0		0	0
908	0	0	0	0	0	0	0	0	0	0	0	0	0	0	0		0	0
909	0	0	0	0	0	0	0	0	0	0	0	0	0	0	1		0	0
910	0	0	0	0	0	0	0	0	0	0	0	0	0	0	0		0	0
911	0	0	0	0	0	0	0	2	0	0	2	0	0	4	4		0	-4
912	0	0	0	0	0	0	2	17	1	0	0	0	0	20	21		0	-20
913	0	0	0	0	0	0	0	52	10	0	36	0	0	98	100		0	-98
914	0	0	0	0	0	0	1	19	1	7	35	1	0	64	67		0	-64
915	0	2	0	0	0	0	5	46	0	0	14	0	2	65	78		2	-65
916	0	0	0	0	0	0	2	2	9	4	0	0	0	17	20		0	-17
917	0	0	0	0	0	0	0	22	13	0	1	0	0	36	37		0	-36
918	0	0	0	0	0	0	9	328	24	1	1	0	0	363	368		0	-363
919	0	0	0	0	0	0	16	190	0	2	5	0	0	213	225		0	-213
920	0	0	0	0	0	0	0	0	0	0	0	0	0	0	0		0	0
921	0	0	0	0	0	0	0	1	0	3	0	0	0	4	5		0	-4
922	0	0	0	0	0	0	0	0	0	0	0	0	0	0	0		0	0
923	0	0	0	0	0	0	0	2	0	0	0	0	0	2	3		0	-2
924	0	0	0	0	0	0	0	0	0	0	0	0	0	0	0		0	0
925	0	0	0	0	0	0	0	0	0	0	0	0	0	0	0		0	0
926	0	0	0	0	0	0	0	5	1	0	0	0	0	6	6		0	-6
927	0	0	0	0	0	0	0	4	0	0	0	0	0	4	4		0	-4
928	0	0	0	0	0	0	0	0	0	0	0	0	0	0	1		0	0
929	0	0	0	0	1	0	0	0	0	0	2	0	1	2	4		1	-2
930	0	0	0	0	2	0	0	0	0	1	4	0	2	5	7		2	-5
931	0	0	0	0	0	0	0	2	0	0	7	0	0	9	9		0	-9
932	0	0	0	0	1	0	0	22	4	1	9	0	1	36	38		1	-36
933	0	0	0	0	2	0	48	345	132	200	466	32	2	1223	1229		2	-1223
934	0	0	0	0	0	4	1	53	227	5	430	0	4	716	723		4	-716
935	0	0	0	0	0	0	0	24	1	10	2	0	0	37	38		0	-37
936	0	0	0	0	0	0	26	54	36	1	0	0	0	117	119		0	-117
937	0	0	0	0	19	0	7	764	32	9	18	0	19	830	887		19	-830
938	0	0	0	0	9	9	33	153	10	12	5	0	18	213	248		18	-213
939	0	0	0	0	0	0	4	36	2	0	1	0	0	43	49		0	-43
940	4	1	0	1	0	0	0	12	0	0	0	0	6	12	22		6	-12
941	0	0	0	2	18	1	2	10	0	0	0	0	21	12	38		21	-12
942	0	2	0	0	0	0	0	1	0	0	1	0	2	2	4		2	-2
943	1	14	0	0	3	6	0	0	0	0	0	0	24	0	24		24	0
944	3	7	0	0	169	0	0	1	0	0	0	0	179	1	185		179	-1
945	5	4	3	13	8	0	0	2	0	0	0	0	33	2	51		33	-2
946	1	0	0	0	30	7	0	0	0	0	0	0	38	0	39		38	0
947	0	14	0	0	10	0	0	0	0	0	0	0	24	0	27		24	0
948	0	9	4	10	6	0	0	0	0	0	0	0	29	0	35		29	0
949	0	0	0	0	0	0	0	0	0	0	0	0	0	0	0		0	0
950	0	0	0	0	0	0	0	1	0	0	1	0	0	2	3		0	-2
951	2	0	0	0	1	0	0	0	0	0	0	0	3	0	5		3	0
952	0	0	0	0	6	0	0	0	0	0	0	0	6	0	6		6	0
953	1	1	3	0	0	0	0	0	0	0	0	0	5	0	5		5	0
954	0	0	0	0	24	0	0	0	1	0	0	0	24	1	25		24	-1
955	0	2	0	0	5	0	0	0	0	0	0	0	7	0	7		7	0
956	0	16	11	1	0	0	0	0	0	0	0	0	28	0	28		28	0
957	0	14	0	0	0	0	0	0	0	0	0	0	14	0	14		14	0
958	15	6	0	0	0	0	0	0	0	0	0	0	21	0	21		21	0
959	0	0	0	0	0	0	0	10	0	0	5	0	0	15	16		0	-15
960	0	0	0	0	0	0	0	0	0	0	0	0	0	0	2		0	0
961	0	0	0	0	0	0	0	0	0	0	0	0	0	0	1		0	0
962	0	1	0	1	0	0	0	0	0	0	0	0	2	0	2		2	0
963	0	1	2	0	0	0	0	0	0	0	8	2	3	10	13		3	-10
964	0	0	0	0	0	0	0	0	0	2	29	0	0	31	31		0	-31
965	0	0	0	0	0	0	0	0	0	0	0	0	0	0	0		0	0
966	0	1	0	1	4	0	0	0	0	0	0	0	6	0	8		6	0
967	0	0	0	0	0	0	0	0	0	0	0	0	0	0	0		0	0
968	0	0	0	0	0	0	0	0	0	0	0	0	0	0	0		0	0
969	0	0	0	0	0	0	0	0	0	0	1	0	0	1	2		0	-1
970	0	0	0	0	0	0	0	0	0	0	0	0	0	0	0		0	0
971	0	0	0	0	0	0	0	0	0	0	0	0	0	0	0		0	0
972	0	0	0	0	0	0	0	0	0	0	2	0	0	2	6		0	-2
973	0	0	0	0	0	0	1	0	0	0	0	0	0	1	1		0	-1
974	0	0	0	0	0	0	0	0	0	0	0	0	0	0	1		0	0
975	0	0	0	0	0	0	0	0	1	0	0	0	0	1	1		0	-1
976	0	3	0	0	0	0	0	9	0	0	0	0	3	9	12		3	-9
977	0	3	0	0	0	0	2	0	0	0	0	0	3	2	5		3	-2
978	3	21	0	1	0	0	0	0	47	0	1	0	25	48	75		25	-48
979	0	6	0	1	0	1	1	112	2	17	4	0	8	136	146		8	-136
980	2	5	3	0	0	0	136	20	488	1	162	0	10	807	823		10	-807
981	0	0	0	0	0	0	3	412	0	27	37	0	0	479	493		0	-479
982	3	5	4	2	0	0	2	0	8	4	2	0	14	16	31		14	-16
983	0	0	0	0	0	0	0	112	75	21	4	0	0	212	214		0	-212
984	0	3	3	0	0	0	6	77	12	0	0	0	6	95	103		6	-95
985	0	0	1	0	0	0	2	14	0	0	0	0	1	16	20		1	-16
986	0	0	0	0	0	0	17	0	0	0	0	0	0	17	33		0	-17
987	0	0	0	0	0	0	0	0	0	0	0	0	0	0	4		0	0
988	0	0	0	0	0	0	0	0	0	0	0	0	0	0	3		0	0
989	1	0	0	0	0	0	0	0	0	0	0	0	1	0	4		1	0
990	0	0	0	0	0	2	0	0	0	0	0	0	2	0	2		2	0
991	0	0	0	0	7	3	0	0	0	0	0	0	10	0	10		10	0
992	0	0	0	3	1	0	0	0	0	0	0	0	4	0	4		4	0
993	0	0	1	2	0	0	0	0	0	0	0	0	3	0	3		3	0
994	0	0	0	0	0	0	0	0	0	0	0	0	0	0	0		0	0
995	5	2	0	0	0	0	0	0	0	0	0	0	7	0	7		7	0
996	0	0	0	0	0	0	0	0	0	0	0	0	0	0	0		0	0
997	0	5	0	0	0	0	0	0	0	0	0	0	5	0	6		5	0
998	0	0	0	0	0	0	0	0	0	0	0	0	0	0	0		0	0
999	0	0	0	0	0	0	0	0	0	0	0	0	0	0	0		0	0
1000	0	0	0	0	0	0	0	0	0	0	0	0	0	0	0		0	0
1001	0	0	0	0	0	0	0	0	0	0	0	0	0	0	0		0	0
1002	0	0	0	0	0	0	0	0	0	0	0	0	0	0	0		0	0
1003	0	0	0	0	1	0	0	0	0	0	0	0	1	0	1		1	0
1004	0	0	1	2	0	0	0	0	0	0	0	0	3	0	3		3	0
1005	0	0	0	0	0	0	0	0	0	0	0	0	0	0	0		0	0
1006	0	33	0	0	0	0	0	0	0	0	0	0	33	0	33		33	0
1007	0	0	0	0	0	0	0	0	0	0	0	0	0	0	0		0	0
1008	0	0	0	0	0	0	0	0	0	0	0	0	0	0	1		0	0
1009	0	0	0	0	0	0	0	0	0	0	0	0	0	0	0		0	0
1010	0	0	0	0	0	0	0	0	0	0	0	0	0	0	0		0	0
1011	0	0	0	0	0	0	0	0	0	0	1	0	0	1	1		0	-1
1012	0	0	0	0	0	0	0	0	0	0	0	0	0	0	4		0	0
1013	0	0	0	0	0	0	0	0	0	0	0	0	0	0	0		0	0
1014	0	0	1	0	0	0	0	0	0	0	0	0	1	0	1		1	0
1015	0	2	0	0	0	0	0	0	0	0	0	0	2	0	2		2	0
1016	0	0	0	0	0	0	0	1	0	0	0	0	0	1	1		0	-1
1017	0	0	0	0	5	0	1	1	0	0	0	0	5	2	7		5	-2
1018	0	0	2	0	1	0	0	0	0	0	0	0	3	0	3		3	0
1019	0	0	0	0	0	0	0	0	0	0	0	0	0	0	0
1020	0	0	0	0	1	0	0	0	0	0	0	0	1	0	2
1021	0	8	0	0	0	0	0	0	0	0	0	0	8	0	8
1022	0	0	0	0	0	0	0	0	0	0	0	0	0	0	0
1023	0	0	0	0	0	0	0	0	0	0	0	0	0	0	0
1024	0	0	0	0	0	0	0	0	0	0	0	0	0	0	0
1025	0	1	0	0	0	0	0	0	0	0	0	0	1	0	1
1026	0	1	0	0	0	0	0	0	0	0	0	0	1	0	1
1027	0	1	0	0	0	0	0	1	0	0	0	0	1	1	2
1028	0	2	0	0	1	0	0	0	1	0	0	0	3	1	6
1029	0	0	0	1	0	0	0	59	0	1	0	0	1	60	61
1030	0	0	0	0	0	0	1	0	1	0	0	0	0	2	2
1031	0	0	0	0	0	0	0	17	0	0	0	0	0	17	37
1032	0	0	0	0	0	0	0	0	0	0	0	0	0	0	1
1033	0	0	0	0	0	0	0	0	0	0	0	0	0	0	0
1034	0	0	0	0	0	0	0	0	0	0	0	0	0	0	0
1035	0	0	0	0	0	0	0	0	0	0	0	0	0	0	0
1036	0	0	0	0	0	0	0	0	0	0	0	0	0	0	0
1037	0	0	0	0	0	0	0	0	0	0	0	0	0	0	0
1038	0	0	0	0	0	0	0	0	0	0	0	0	0	0	0
1039	0	0	0	0	0	0	0	0	0	0	0	0	0	0	0
1040	0	0	0	0	0	0	0	0	0	0	0	0	0	0	0
1041	0	0	0	0	0	0	0	0	0	0	0	0	0	0	0
1042	0	0	0	0	0	0	0	0	0	0	0	0	0	0	0
1043	0	0	0	0	0	0	0	0	0	0	0	0	0	0	0
1044	0	0	0	0	0	0	0	0	0	0	0	0	0	0	0
1045	0	0	0	0	0	0	0	0	0	0	0	0	0	0	0
1046	0	0	0	0	0	0	0	0	0	0	0	0	0	0	0
1047	0	0	0	0	0	0	0	0	0	0	0	0	0	0	0
1048	0	0	0	0	0	0	0	0	0	0	0	0	0	0	0
1049	0	0	0	0	0	0	0	0	0	0	0	0	0	0	0
1050	0	0	0	0	0	0	0	0	0	0	0	0	0	0	0
1051	0	0	0	0	0	0	0	0	0	0	0	0	0	0	0

## Sheet: C BBTVa
position	20	21	22	23	24	25	20_rev	21_rev	22_rev	23_rev	24_rev	25_rev	fwd_total	rev_total	total		fwd_total	rev_total
1	0	0	0	0	0	0	0	0	0	0	0	0	0	0	0		0	0
2	0	0	0	0	0	0	0	0	0	0	0	0	0	0	0		0	0
3	0	1	0	0	0	0	0	0	0	0	0	0	1	0	1		3	0
4	0	0	0	0	0	0	0	0	0	0	0	0	0	0	2		0	0
5	0	0	0	0	0	0	0	0	0	0	0	0	0	0	0		0	0
6	0	0	0	0	0	0	0	0	0	0	0	0	0	0	2		0	0
7	1	0	0	0	0	0	0	0	0	0	0	0	1	0	2		1	0
8	0	0	0	0	0	0	0	1	0	0	0	0	0	1	1		1	-1
9	0	0	0	0	0	0	0	0	0	0	0	0	0	0	0		0	-1
10	0	1	0	0	0	0	0	0	1	0	0	0	1	1	4		2	-1
11	0	0	0	0	1	0	1	42	0	1	0	0	1	44	47		1	-83
12	0	1	0	0	0	0	0	0	0	0	0	0	1	0	1		2	-1
13	0	0	0	0	0	0	0	9	0	0	0	0	0	9	20		1	-15
14	0	0	0	0	0	0	0	0	1	0	0	0	0	1	1		0	-1
15	0	0	0	0	0	0	0	1	0	0	0	0	0	1	1		0	-1
16	0	1	0	0	0	0	0	0	0	0	0	0	1	0	2		1	0
17	0	0	0	0	1	0	0	3	14	0	31	0	1	48	50		1	-48
18	0	0	0	0	0	0	0	0	0	0	9	0	0	9	11		0	-9
19	0	0	0	0	0	0	0	0	0	0	2	0	0	2	2		0	-2
20	0	0	0	0	0	0	0	0	0	0	0	0	0	0	0		0	0
21	0	0	0	0	0	0	0	1	0	0	0	0	0	1	1		0	-1
22	0	8	0	0	0	0	0	2	0	0	0	0	8	2	11		8	-2
23	0	0	0	0	1	0	2	0	1	0	0	0	1	3	6		1	-3
24	0	0	0	0	0	0	0	4	0	0	0	0	0	4	6		0	-4
25	0	0	0	0	0	0	0	3	3	0	0	0	0	6	7		0	-6
26	0	3	0	0	0	0	0	4	0	0	0	0	3	4	7		3	-4
27	0	0	0	0	0	0	0	0	0	0	0	0	0	0	0		0	0
28	0	0	0	0	0	0	0	0	0	0	0	0	0	0	0		0	0
29	3	29	1	0	0	0	0	0	0	0	0	0	33	0	35		33	0
30	0	0	0	0	0	0	0	0	0	0	0	0	0	0	0		0	0
31	0	0	0	0	0	0	0	0	0	0	0	0	0	0	0		0	0
32	0	0	0	0	0	0	0	0	0	0	0	0	0	0	1		0	0
33	0	0	0	0	0	0	0	0	0	0	0	0	0	0	0		0	0
34	0	0	0	0	0	0	0	0	3	0	0	0	0	3	5		0	-3
35	0	0	0	0	0	0	0	4	0	0	0	0	0	4	4		0	-4
36	0	0	43	6	11	0	0	9	0	0	4	0	60	13	77		60	-13
37	0	0	0	0	0	0	0	0	2	0	0	0	0	2	2		0	-2
38	0	1	0	0	0	0	0	1	0	0	0	0	1	1	2		1	-1
39	0	1	0	0	0	0	0	0	0	0	0	0	1	0	2		1	0
40	0	0	0	0	0	0	0	0	0	0	0	0	0	0	0		0	0
41	0	0	0	0	0	0	0	0	0	0	0	0	0	0	0		0	0
42	0	0	0	0	0	0	0	0	0	0	0	0	0	0	0		0	0
43	0	0	0	0	0	0	0	0	0	0	0	0	0	0	0		0	0
44	0	0	0	0	0	0	0	0	0	0	0	0	0	0	0		0	0
45	0	0	0	0	0	0	0	0	0	0	0	0	0	0	0		0	0
46	0	0	0	0	0	0	0	0	0	0	0	0	0	0	0		0	0
47	0	0	0	0	0	0	0	0	0	0	3	0	0	3	3		0	-3
48	0	0	0	0	0	0	0	0	0	5	0	0	0	5	5		0	-5
49	0	3	4	0	0	0	0	0	1	0	0	0	7	1	8		7	-1
50	1	1	0	0	0	0	0	3	0	0	0	0	2	3	5		2	-3
51	0	0	0	0	0	0	0	0	0	0	0	0	0	0	0		0	0
52	0	0	0	0	0	0	0	0	0	0	0	0	0	0	4		0	0
53	0	0	0	0	0	0	0	0	0	0	0	0	0	0	0		0	0
54	0	0	0	0	0	0	0	0	0	0	2	0	0	2	4		0	-2
55	0	0	0	0	0	0	0	5	0	0	9	0	0	14	16		0	-14
56	0	0	0	0	0	0	0	0	0	1	0	0	0	1	1		0	-1
57	0	0	0	0	0	0	0	0	1	0	0	0	0	1	2		0	-1
58	0	0	0	0	0	0	0	2	1	0	0	0	0	3	3		0	-3
59	0	0	0	0	0	0	0	2	0	0	0	1	0	3	4		0	-3
60	0	0	0	0	0	0	0	4	0	0	1	0	0	5	5		0	-5
61	0	0	0	0	0	0	2	0	0	1	0	0	0	3	3		0	-3
62	0	0	0	0	0	0	0	3	0	1	0	1	0	5	6		0	-5
63	0	0	0	0	0	0	0	2	0	0	0	0	0	2	4		0	-2
64	0	0	0	0	0	0	1	1	0	0	0	0	0	2	2		0	-2
65	0	0	0	0	1	0	0	0	0	0	2	0	1	2	5		1	-2
66	0	0	0	0	0	0	0	0	0	0	0	0	0	0	0		0	0
67	1	5	6	0	0	0	0	0	0	0	0	0	12	0	12		12	0
68	1	6	0	0	1	0	0	0	0	0	0	0	8	0	8		8	0
69	1	1	0	0	0	0	0	0	1	0	0	0	2	1	7		2	-1
70	0	0	0	0	0	0	0	2	1	0	1	0	0	4	7		0	-4
71	0	8	1	0	12	0	0	0	0	0	0	0	21	0	25		21	0
72	0	0	0	0	0	0	1	30	0	0	0	0	0	31	34		0	-31
73	0	0	0	0	0	0	0	2	0	0	0	0	0	2	2		0	-2
74	1	43	0	1	1	0	0	0	0	0	1	0	46	1	47		46	-1
75	1	0	0	0	0	0	0	1	0	0	0	0	1	1	2		1	-1
76	0	0	0	0	0	0	0	0	0	0	0	0	0	0	0		0	0
77	0	0	0	0	1	0	0	0	0	0	0	0	1	0	2		1	0
78	0	0	0	0	3	0	0	1	1	0	0	0	3	2	6		3	-2
79	0	0	0	0	0	0	0	0	0	0	0	0	0	0	0		0	0
80	1	0	1	1	2	0	0	0	0	0	1	0	5	1	8		5	-1
81	0	0	0	0	1	0	0	0	0	0	0	0	1	0	1		1	0
82	0	0	0	0	0	0	0	0	2	0	2	0	0	4	6		0	-4
83	0	0	0	0	0	0	0	0	0	0	1	0	0	1	3		0	-1
84	0	0	0	0	0	0	0	0	0	0	0	0	0	0	2		0	0
85	0	1	0	0	0	0	0	0	0	0	0	0	1	0	1		1	0
86	0	0	0	0	0	0	0	0	0	0	0	0	0	0	0		0	0
87	0	0	0	0	0	0	0	0	0	0	0	0	0	0	0		0	0
88	0	0	1	0	0	0	0	0	0	0	0	0	1	0	1		1	0
89	0	0	0	0	0	0	0	0	0	0	0	0	0	0	0		0	0
90	0	0	0	0	0	0	0	0	0	0	0	0	0	0	0		0	0
91	0	0	0	1	0	0	0	0	0	0	0	0	1	0	1		1	0
92	0	0	0	0	0	0	0	0	0	0	0	0	0	0	0		0	0
93	0	1	0	0	0	0	0	0	0	0	0	0	1	0	1		1	0
94	0	0	0	0	0	0	0	0	0	0	0	0	0	0	0		0	0
95	0	1	0	0	0	0	0	0	0	0	0	0	1	0	3		1	0
96	0	0	0	0	0	0	0	0	0	0	0	0	0	0	2		0	0
97	0	0	0	0	0	0	0	0	0	0	0	0	0	0	0		0	0
98	0	0	0	0	0	0	0	0	0	0	0	0	0	0	0		0	0
99	0	0	0	0	0	0	0	0	0	0	0	0	0	0	0		0	0
100	0	0	0	0	0	0	0	0	0	0	0	0	0	0	3		0	0
101	0	0	0	0	0	0	0	0	0	0	0	0	0	0	0		0	0
102	0	0	0	0	0	0	0	0	0	0	0	0	0	0	1		0	0
103	0	0	0	0	0	0	0	0	0	0	0	0	0	0	0		0	0
104	0	0	0	0	0	0	0	0	0	0	0	0	0	0	0		0	0
105	0	0	0	0	2	0	0	5	0	0	0	0	2	5	7		2	-5
106	0	0	0	0	0	0	0	0	0	0	3	0	0	3	4		0	-3
107	0	0	0	0	0	0	0	0	0	0	0	0	0	0	0		0	0
108	0	0	0	0	0	0	0	0	0	0	0	0	0	0	5		0	0
109	0	1	0	0	0	0	0	2	0	0	0	0	1	2	4		1	-2
110	0	0	0	0	0	0	0	0	0	0	0	0	0	0	1		0	0
111	0	0	0	0	0	0	0	0	0	0	0	0	0	0	1		0	0
112	0	0	0	0	0	0	0	0	0	0	0	0	0	0	3		0	0
113	0	0	0	0	0	0	0	0	0	0	0	0	0	0	2		0	0
114	0	0	0	0	0	0	0	0	0	0	0	0	0	0	0		0	0
115	0	0	0	0	0	0	0	0	0	0	0	0	0	0	0		0	0
116	0	0	0	0	0	0	0	0	0	0	0	0	0	0	0		0	0
117	0	0	0	0	0	0	0	0	0	0	0	0	0	0	0		0	0
118	0	0	0	0	0	0	0	0	0	0	0	0	0	0	1		0	0
119	0	0	0	0	0	0	0	0	0	0	0	0	0	0	0		0	0
120	0	1	0	0	0	0	0	0	0	0	0	0	1	0	1		1	0
121	1	0	0	0	0	0	0	0	0	0	0	0	1	0	1		1	0
122	0	0	0	0	0	0	0	0	0	0	0	0	0	0	3		0	0
123	0	1	0	0	0	0	0	1	0	0	0	0	1	1	2		1	-1
124	0	0	0	0	0	0	0	1	0	0	0	0	0	1	1		0	-1
125	0	0	0	0	0	0	0	0	0	0	2	0	0	2	2		0	-2
126	0	0	0	0	0	0	0	0	0	0	0	0	0	0	0		0	0
127	0	0	0	0	1	0	0	0	0	0	0	0	1	0	1		1	0
128	0	0	1	0	1	0	0	0	0	0	0	0	2	0	2		2	0
129	0	0	0	0	0	0	0	0	0	0	0	0	0	0	0		0	0
130	0	1	0	0	0	0	0	0	0	0	0	0	1	0	1		1	0
131	0	0	0	0	0	0	0	0	0	0	0	0	0	0	1		0	0
132	0	0	0	0	0	0	0	0	0	0	0	0	0	0	0		0	0
133	0	1	0	0	0	0	0	0	0	0	0	0	1	0	2		1	0
134	0	2	0	0	0	0	0	0	0	0	0	6	2	6	8		2	-6
135	0	0	0	0	36	3	0	0	3	0	57	0	39	60	99		39	-60
136	0	0	0	0	6	0	1	41	2	2	40	0	6	86	163		6	-86
137	0	0	0	0	0	0	0	2	12	2	0	0	0	16	16		0	-16
138	0	0	0	0	0	0	2	78	0	0	0	0	0	80	81		0	-80
139	0	0	0	0	0	0	4	0	2	0	0	0	0	6	6		0	-6
140	0	5	0	0	1	0	0	0	0	0	0	0	6	0	7		6	0
141	0	0	0	0	3	0	2	0	0	2	2	0	3	6	9		3	-6
142	0	7	0	0	0	0	0	1	1	0	2	0	7	4	12		7	-4
143	0	0	0	0	1	0	0	0	0	0	0	0	1	0	1		1	0
144	0	0	0	0	0	0	0	0	0	0	0	0	0	0	1		0	0
145	0	0	0	0	1	0	0	0	0	0	0	0	1	0	2		1	0
146	0	0	0	0	0	0	0	0	0	0	0	0	0	0	1		0	0
147	0	0	0	0	2	0	0	0	0	0	0	0	2	0	4		2	0
148	0	0	0	0	0	0	0	1	0	0	2	0	0	3	3		0	-3
149	0	0	0	0	0	0	0	2	0	0	0	0	0	2	4		0	-2
150	0	0	0	0	1	0	0	0	0	0	0	0	1	0	5		1	0
151	0	0	0	1	11	1	2	38	9	0	0	0	13	49	64		13	-49
152	0	7	31	9	3	0	0	1	0	0	0	0	50	1	54		50	-1
153	0	84	7	0	2	0	0	0	0	0	0	0	93	0	96		93	0
154	3	50	2	0	0	0	0	0	0	0	2	0	55	2	58		55	-2
155	5	0	0	0	0	0	0	0	0	0	0	0	5	0	5		5	0
156	0	0	0	0	0	0	0	0	0	0	0	0	0	0	0		0	0
157	0	0	0	0	0	0	0	0	0	0	0	0	0	0	4		0	0
158	0	0	0	0	0	0	0	0	0	0	0	0	0	0	0		0	0
159	0	0	0	0	0	0	0	0	0	0	0	0	0	0	2		0	0
160	0	0	0	0	0	0	0	0	0	0	0	0	0	0	5		0	0
161	0	0	0	1	0	0	0	0	0	0	0	0	1	0	4		1	0
162	0	0	0	0	0	0	0	0	0	0	0	0	0	0	0		0	0
163	3	0	0	0	0	0	0	0	0	0	0	0	3	0	3		3	0
164	0	0	0	0	0	0	0	0	0	0	0	0	0	0	0		0	0
165	0	0	0	0	1	0	0	0	0	0	0	0	1	0	1		1	0
166	0	0	0	0	3	0	0	0	0	0	0	0	3	0	3		3	0
167	0	0	0	0	0	0	0	0	0	0	0	0	0	0	0		0	0
168	0	0	0	0	0	0	0	0	0	0	0	0	0	0	3		0	0
169	0	0	1	5	0	0	0	0	0	0	0	0	6	0	6		6	0
170	0	0	0	0	1	0	0	0	0	0	0	0	1	0	1		1	0
171	0	0	0	0	0	0	0	0	0	0	0	0	0	0	0		0	0
172	0	0	0	0	0	0	0	0	0	0	0	0	0	0	0		0	0
173	0	0	0	0	0	0	0	0	0	0	0	0	0	0	0		0	0
174	0	0	0	0	0	0	0	0	0	0	0	0	0	0	0		0	0
175	0	0	0	0	0	0	0	0	0	0	0	0	0	0	0		0	0
176	0	0	0	0	0	0	0	0	0	0	0	0	0	0	0		0	0
177	0	0	0	0	0	0	0	0	0	0	0	0	0	0	0		0	0
178	0	0	0	0	0	0	0	0	0	0	0	0	0	0	0		0	0
179	0	0	0	0	0	0	0	0	0	0	0	0	0	0	0		0	0
180	0	0	0	0	0	0	0	0	0	0	0	1	0	1	1		0	-1
181	0	0	0	0	0	0	0	0	0	0	4	0	0	4	4		0	-4
182	0	5	1	0	0	0	0	0	0	0	2	0	6	2	10		6	-2
183	0	0	0	0	0	0	0	0	0	0	2	0	0	2	3		0	-2
184	0	0	0	2	0	0	0	0	2	0	0	0	2	2	5		2	-2
185	0	0	0	0	0	0	0	8	0	0	0	0	0	8	13		0	-8
186	0	0	0	0	0	0	2	0	0	0	0	0	0	2	4		0	-2
187	0	0	0	0	0	0	0	0	0	0	0	0	0	0	0		0	0
188	0	0	0	0	0	0	0	0	0	0	0	0	0	0	5		0	0
189	0	0	0	0	0	0	0	0	0	0	0	0	0	0	1		0	0
190	0	0	0	0	0	0	0	0	0	0	0	0	0	0	3		0	0
191	0	0	0	0	0	0	0	0	0	0	0	0	0	0	0		0	0
192	0	0	0	0	0	0	0	0	0	0	0	0	0	0	0		0	0
193	0	0	0	0	0	0	0	0	0	0	0	0	0	0	1		0	0
194	0	0	0	0	0	0	0	0	0	0	0	0	0	0	0		0	0
195	0	0	1	0	0	0	0	0	0	0	0	0	1	0	2		1	0
196	0	0	0	0	0	0	0	0	0	0	0	0	0	0	2		0	0
197	0	20	0	0	0	0	0	0	0	0	0	0	20	0	20		20	0
198	0	0	1	0	0	0	0	0	0	0	0	0	1	0	1		1	0
199	0	0	0	0	0	0	0	2	0	0	0	0	0	2	2		0	-2
200	0	15	2	0	0	0	0	60	92	2	0	0	17	154	172		17	-154
201	0	7	1	0	0	0	5	231	2	0	3	0	8	241	250		8	-241
202	0	117	13	3	0	0	104	28	10	1	1	0	133	144	296		133	-144
203	1	0	0	0	0	0	3	1	0	0	0	0	1	4	9		1	-4
204	0	0	0	0	0	0	0	0	0	0	0	0	0	0	1		0	0
205	0	0	0	0	0	0	0	5	1	0	0	0	0	6	14		0	-6
206	0	0	0	0	4	0	0	4	0	1	3	0	4	8	16		4	-8
207	0	1	0	0	0	0	2	12	42	0	0	1	1	57	64		1	-57
208	0	0	0	0	6	0	2	38	38	4	7	0	6	89	102		6	-89
209	0	0	0	0	0	0	1	9	5	0	6	0	0	21	24		0	-21
210	0	0	2	0	0	0	3	53	0	0	0	0	2	56	62		2	-56
211	2	19	2	0	2	0	0	1	0	0	8	0	25	9	36		25	-9
212	1	7	21	0	0	0	0	0	0	1	23	1	29	25	55		29	-25
213	1	2	0	1	0	0	0	0	0	3	5	0	4	8	13		4	-8
214	0	15	0	0	1	0	0	2	13	45	4	0	16	64	82		16	-64
215	0	1	2	0	0	0	1	81	15	0	0	1	3	98	102		3	-98
216	0	0	0	0	0	0	1	2	5	1	3	0	0	12	19		0	-12
217	0	0	0	0	0	0	2	43	6	5	2	0	0	58	59		0	-58
218	0	0	0	0	4	0	0	3	1	0	0	0	4	4	8		4	-4
219	0	1	0	0	0	0	0	5	7	0	8	0	1	20	24		1	-20
220	0	0	0	0	0	0	1	35	0	10	5	0	0	51	54		0	-51
221	0	0	0	0	5	0	1	0	11	0	0	1	5	13	20		5	-13
222	0	0	0	0	0	0	6	670	0	4	26	0	0	706	706		0	-706
223	0	0	2	0	7	0	9	0	0	0	0	0	9	9	24		9	-9
224	0	4	0	0	19	18	0	0	0	0	0	0	41	0	43		41	0
225	0	0	0	0	13	0	0	0	1	0	0	0	13	1	20		13	-1
226	0	0	0	0	0	0	0	19	1	0	3	1	0	24	25		0	-24
227	0	0	0	1	0	0	6	97	2	26	92	1	1	224	230		1	-224
228	1	21	1	0	0	0	0	1	97	0	4	0	23	102	128		23	-102
229	2	3	0	0	7	4	0	10	0	0	0	0	16	10	34		16	-10
230	1	0	0	0	40	1	0	1	0	0	0	0	42	1	48		42	-1
231	2	2	3	0	20	0	0	2	0	0	5	0	27	7	42		27	-7
232	0	31	49	25	4	2	0	0	0	0	2	2	111	4	119		111	-4
233	5	51	7	1	35	0	0	0	0	0	4	0	99	4	108		99	-4
234	2	7	0	2	0	0	0	0	0	0	0	0	11	0	11		11	0
235	0	0	0	0	0	0	0	0	0	0	0	0	0	0	1		0	0
236	0	2	0	0	0	0	0	8	0	0	0	0	2	8	10		2	-8
237	1	0	0	0	0	0	2	0	0	0	0	0	1	2	3		1	-2
238	0	0	0	0	0	0	0	0	0	0	0	0	0	0	5		0	0
239	0	0	0	0	0	0	0	0	0	0	1	0	0	1	1		0	-1
240	0	0	0	0	0	0	0	0	4	1	0	0	0	5	5		0	-5
241	0	0	0	0	0	0	0	3	0	0	8	1	0	12	12		0	-12
242	0	0	0	0	0	0	0	0	0	1	6	0	0	7	8		0	-7
243	2	21	13	0	7	0	0	0	82	0	2	0	43	84	130		43	-84
244	0	2	0	0	1	0	0	2	4	0	6	0	3	12	16		3	-12
245	0	0	12	0	2	0	7	329	0	0	0	0	14	336	350		14	-336
246	0	0	0	0	0	0	1	3	2	0	4	0	0	10	15		0	-10
247	4	6	1	0	0	0	0	0	0	0	0	0	11	0	18		11	0
248	0	0	0	0	0	0	0	0	0	0	0	0	0	0	4		0	0
249	0	0	0	0	0	0	0	0	0	0	0	0	0	0	7		0	0
250	0	0	0	0	0	0	0	0	0	0	0	0	0	0	34		0	0
251	0	0	0	0	0	0	0	0	0	0	2	0	0	2	2		0	-2
252	0	0	0	0	0	0	2	4	1	0	1	0	0	8	8		0	-8
253	0	0	0	0	0	0	0	0	0	0	0	0	0	0	2		0	0
254	0	0	0	0	0	0	0	0	0	0	0	0	0	0	1		0	0
255	0	0	0	0	0	0	0	1	0	1	0	0	0	2	3		0	-2
256	0	0	0	0	0	1	0	1	1	0	0	0	1	2	6		1	-2
257	1	0	0	1	0	0	0	2	0	0	0	0	2	2	4		2	-2
258	0	0	0	0	0	0	1	0	0	0	0	0	0	1	1		0	-1
259	0	0	1	0	18	9	0	0	0	1	0	0	28	1	29		28	-1
260	0	8	1	0	4	0	0	0	0	0	0	0	13	0	16		13	0
261	1	0	0	0	0	0	0	0	0	0	0	0	1	0	1		1	0
262	12	172	55	6	11	0	0	0	0	0	0	0	256	0	258		256	0
263	4	3	2	0	1	0	0	0	0	1	0	0	10	1	14		10	-1
264	2	0	0	1	3	2	0	0	0	0	0	0	8	0	13		8	0
265	1	1	0	1	3	0	0	1	0	1	1	0	6	3	15		6	-3
266	0	1	0	0	0	0	0	1	0	0	0	0	1	1	20		1	-1
267	1	0	1	0	1	0	0	0	0	0	0	0	3	0	11		3	0
268	0	4	0	0	0	0	0	0	0	0	0	0	4	0	8		4	0
269	3	0	0	0	3	1	0	0	0	0	0	0	7	0	11		7	0
270	0	0	0	0	0	0	0	0	0	0	0	0	0	0	1		0	0
271	0	0	0	0	0	0	0	2	0	0	0	0	0	2	2		0	-2
272	0	0	0	0	0	0	0	0	1	0	0	0	0	1	1		0	-1
273	0	0	0	0	0	1	0	0	0	0	0	0	1	0	2		1	0
274	0	0	0	0	12	0	0	0	0	0	0	0	12	0	13		12	0
275	0	0	0	0	0	0	0	0	0	0	0	0	0	0	0		0	0
276	0	0	0	0	1	0	0	0	0	0	0	0	1	0	1		1	0
277	0	2	0	0	15	2	0	0	0	0	1	0	19	1	23		19	-1
278	0	0	0	0	0	0	0	0	0	0	0	0	0	0	1		0	0
279	0	0	1	0	0	0	0	0	0	0	0	0	1	0	2		1	0
280	0	0	1	1	92	0	0	0	0	0	0	0	94	0	95		94	0
281	0	0	0	3	8	0	0	1	0	0	0	0	11	1	12		11	-1
282	2	0	0	1	1	0	0	0	0	0	0	0	4	0	5		4	0
283	4	16	4	0	18	1	0	0	0	0	0	0	43	0	43		43	0
284	0	0	0	0	28	0	0	0	0	0	2	0	28	2	30		28	-2
285	0	4	4	1	2	4	0	0	0	0	0	0	15	0	15		15	0
286	0	2	0	0	641	1	0	1	3	0	0	0	644	4	648		644	-4
287	0	46	11	17	0	0	0	0	0	0	0	0	74	0	75		74	0
288	0	7	20	0	0	0	0	0	0	0	0	0	27	0	29		27	0
289	1	7	0	0	0	0	0	0	0	0	2	0	8	2	21		8	-2
290	4	0	0	0	0	0	0	0	0	0	0	0	4	0	13		4	0
291	0	0	0	0	0	0	0	1	0	0	0	0	0	1	8		0	-1
292	0	1	0	0	0	0	0	0	0	0	0	0	1	0	3		1	0
293	0	0	0	0	0	0	0	0	0	0	0	0	0	0	1		0	0
294	0	0	0	0	0	0	0	0	0	1	2	0	0	3	3		0	-3
295	0	0	0	0	1	0	0	0	0	0	0	0	1	0	1		1	0
296	0	0	1	0	1	0	0	1	0	0	0	0	2	1	3		2	-1
297	0	0	0	0	0	0	0	0	0	0	0	0	0	0	0		0	0
298	0	0	0	0	0	0	0	0	0	0	1	0	0	1	1		0	-1
299	0	0	0	0	1	0	0	7	6	110	15	0	1	138	141		1	-138
300	2	0	0	1	0	0	0	0	0	0	0	0	3	0	3		3	0
301	0	0	0	0	0	0	5	3	0	0	0	0	0	8	8		0	-8
302	0	0	0	0	0	0	2	0	0	0	0	0	0	2	2		0	-2
303	0	0	0	0	0	0	0	0	0	0	0	0	0	0	0		0	0
304	0	0	0	0	0	0	0	0	0	0	0	0	0	0	1		0	0
305	0	0	0	0	0	0	0	0	0	0	0	0	0	0	0		0	0
306	0	0	0	0	0	0	0	0	0	1	0	1	0	2	2		0	-2
307	0	0	0	0	0	0	0	2	1	0	0	0	0	3	3		0	-3
308	0	0	0	0	0	0	17	130	17	2	14	0	0	180	185		0	-180
309	0	2	0	0	4	0	1	5	0	0	0	0	6	6	12		6	-6
310	2	67	0	0	0	0	0	3	1	0	0	0	69	4	80		69	-4
311	1	0	0	0	0	0	0	4	0	0	3	0	1	7	13		1	-7
312	0	0	57	1	1	0	2	0	0	0	11	0	59	13	74		59	-13
313	0	13	3	0	0	0	0	0	18	2	13	0	16	33	59		16	-33
314	5	6	1	0	1	0	1	0	0	1	0	0	13	2	20		13	-2
315	0	0	3	0	1	0	0	0	2	0	0	0	4	2	12		4	-2
316	0	0	0	0	0	0	0	11	0	0	0	0	0	11	22		0	-11
317	0	0	0	0	0	0	0	2	0	0	0	0	0	2	8		0	-2
318	0	0	0	0	0	0	0	0	4	0	3	0	0	7	22		0	-7
319	0	0	0	0	2	0	0	0	2	1	6	0	2	9	13		2	-9
320	0	0	0	0	0	0	0	9	16	3	0	0	0	28	28		0	-28
321	0	0	0	0	0	0	2	7	0	0	0	0	0	9	11		0	-9
322	0	0	0	0	25	0	4	28	11	6	0	5	25	54	93		25	-54
323	0	1	0	0	0	1	1	24	1	0	28	2	2	56	59		2	-56
324	1	23	0	5	134	0	0	4	0	0	0	0	163	4	167		163	-4
325	1	23	1	13	2	0	0	3	1	0	0	1	40	5	52		40	-5
326	0	0	1	0	0	0	8	35	9	1	89	0	1	142	146		1	-142
327	0	4	0	2	0	0	3	30	0	6	87	1	6	127	134		6	-127
328	0	6	0	0	2	0	6	219	71	86	2143	256	8	2781	2807		8	-2781
329	0	0	0	0	0	0	6	0	1	13	79	2	0	101	108		0	-101
330	0	0	0	0	12	1	1	4	21	11	118	0	13	155	192		13	-155
331	0	1	0	0	0	0	0	116	3	5	6	1	1	131	137		1	-131
332	0	34	7	0	0	0	19	136	0	0	84	1	41	240	291		41	-240
333	3	55	3	0	2	0	0	0	0	3	28	0	63	31	102		63	-31
334	2	8	0	0	0	0	0	0	3	0	2	0	10	5	18		10	-5
335	2	0	4	0	0	0	0	4	0	2	3	0	6	9	22		6	-9
336	0	0	0	0	0	0	0	22	7	0	7	0	0	36	39		0	-36
337	0	7	2	0	4	0	0	8	6	0	0	0	13	14	33		13	-14
338	2	17	2	0	1	0	0	18	7	0	8	0	22	33	58		22	-33
339	1	2	0	2	19	0	0	4	2	0	0	0	24	6	32		24	-6
340	0	6	0	0	0	0	0	0	0	0	0	0	6	0	6		6	0
341	0	0	0	0	0	0	0	0	0	0	0	0	0	0	0		0	0
342	0	0	0	0	0	0	0	6	0	0	1	0	0	7	12		0	-7
343	0	0	0	0	0	0	0	0	0	0	0	0	0	0	0		0	0
344	0	0	0	0	0	0	0	0	0	0	0	0	0	0	1		0	0
345	0	0	0	0	0	0	0	0	0	0	0	0	0	0	1		0	0
346	0	0	0	0	0	0	0	0	0	0	0	0	0	0	1		0	0
347	0	0	0	0	0	0	0	0	0	0	0	0	0	0	0		0	0
348	0	0	0	0	0	0	0	12	1	0	2	0	0	15	15		0	-15
349	0	1	6	40	2	0	1	0	0	0	0	0	49	1	50		49	-1
350	0	12	3	0	0	0	0	0	0	0	0	0	15	0	15		15	0
351	0	3	0	0	0	0	0	0	2	0	0	0	3	2	7		3	-2
352	66	108	2	2	3	0	0	3	0	0	0	0	181	3	191		181	-3
353	3	13	0	0	2	0	0	0	0	0	0	1	18	1	19		18	-1
354	1	104	1	5	15	2	0	0	0	0	6	0	128	6	149		128	-6
355	0	3	6	3	86	0	0	0	0	0	0	0	98	0	105		98	0
356	0	0	0	0	0	0	0	0	2	0	0	0	0	2	2		0	-2
357	0	0	0	0	0	0	0	10	0	0	0	0	0	10	21		0	-10
358	0	0	0	0	0	0	0	0	0	0	0	0	0	0	0		0	0
359	0	0	0	0	1	0	0	0	0	0	0	0	1	0	1		1	0
360	0	0	0	0	0	0	0	0	0	0	0	0	0	0	2		0	0
361	0	0	1	0	63	1	0	0	0	0	0	0	65	0	65		65	0
362	0	5	2	8	0	0	0	5	1	1	0	0	15	7	24		15	-7
363	0	0	0	2	0	0	0	20	1	0	0	0	2	21	23		2	-21
364	1	10	2	8	8	0	0	1	0	0	0	0	29	1	31		29	-1
365	0	0	1	0	8	0	0	0	0	0	7	0	9	7	18		9	-7
366	0	1	0	0	1	0	3	0	0	1	5	0	2	9	11		2	-9
367	0	0	0	0	0	0	1	22	20	0	0	0	0	43	50		0	-43
368	0	0	0	0	0	0	0	17	3	0	0	0	0	20	23		0	-20
369	0	0	0	0	1	1	6	50	0	0	4	0	2	60	65		2	-60
370	0	1	0	0	2	2	1	0	0	0	0	0	5	1	6		5	-1
371	0	0	0	0	0	0	0	0	0	0	0	0	0	0	0		0	0
372	0	0	0	0	0	0	0	0	0	0	2	0	0	2	7		0	-2
373	0	0	0	0	0	0	0	0	0	0	0	0	0	0	1		0	0
374	0	0	0	0	0	0	0	1	0	0	0	0	0	1	2		0	-1
375	0	1	0	0	0	0	0	18	6	7	9	0	1	40	46		1	-40
376	0	3	0	0	1	0	0	0	0	0	0	0	4	0	5		4	0
377	0	4	4	0	9	3	0	3	0	1	0	0	20	4	24		20	-4
378	0	0	0	0	16	0	0	1	10	0	3	0	16	14	32		16	-14
379	0	9	17	69	2	0	0	0	0	0	0	0	97	0	99		97	0
380	0	7	242	0	2	0	0	0	0	0	0	0	251	0	253		251	0
381	0	2	0	0	0	0	0	0	0	0	0	0	2	0	2		2	0
382	1	0	0	0	0	0	0	0	0	0	0	0	1	0	1		1	0
383	0	0	0	0	0	0	0	0	0	0	0	0	0	0	4		0	0
384	0	0	0	0	0	0	0	0	0	0	0	0	0	0	10		0	0
385	0	0	0	0	0	0	0	0	0	0	0	0	0	0	3		0	0
386	0	0	0	0	0	0	0	0	0	0	0	0	0	0	47		0	0
387	0	0	0	0	6	0	0	0	0	0	1	0	6	1	13		6	-1
388	0	0	0	0	0	0	0	26	0	0	0	0	0	26	29		0	-26
389	0	0	0	0	0	0	1	1	0	0	1	0	0	3	5		0	-3
390	0	0	0	0	0	0	0	0	0	0	0	0	0	0	1		0	0
391	0	0	0	0	0	0	2	0	0	0	0	1	0	3	3		0	-3
392	0	1	0	1	0	0	0	2	0	0	5	0	2	7	9		2	-7
393	0	0	0	0	1	0	0	0	0	0	4	0	1	4	5		1	-4
394	2	10	0	0	0	0	0	0	2	0	0	0	12	2	14		12	-2
395	0	0	0	0	0	0	0	4	0	0	0	0	0	4	4		0	-4
396	0	2	0	1	3	0	2	3	0	0	0	0	6	5	11		6	-5
397	0	0	0	0	1	0	0	21	3	0	0	0	1	24	43		1	-24
398	0	0	0	0	0	0	0	0	0	0	0	0	0	0	6		0	0
399	0	0	0	0	0	0	0	0	0	0	0	0	0	0	1		0	0
400	0	0	0	0	0	0	0	0	0	0	0	0	0	0	1		0	0
401	0	0	0	0	0	0	0	0	0	0	0	0	0	0	0		0	0
402	0	0	0	0	0	0	0	0	0	0	0	0	0	0	0		0	0
403	0	0	0	0	0	0	0	0	0	0	0	0	0	0	0		0	0
404	0	0	0	0	0	0	0	0	0	0	0	0	0	0	0		0	0
405	0	0	0	0	0	0	0	0	0	0	0	0	0	0	0		0	0
406	0	0	0	0	0	0	0	0	0	0	0	0	0	0	0		0	0
407	0	0	0	0	0	0	0	0	0	0	0	0	0	0	0		0	0
408	0	0	0	0	0	0	0	0	0	0	0	0	0	0	0		0	0
409	0	0	0	0	0	0	0	0	0	0	0	0	0	0	0		0	0
410	0	0	0	0	0	0	0	1	0	0	0	0	0	1	1		0	-1
411	0	0	0	0	0	0	0	0	0	0	0	0	0	0	0		0	0
412	0	0	0	0	0	0	0	1	0	0	0	0	0	1	1		0	-1
413	0	1	0	0	8	1	0	2	1	0	0	0	10	3	13		10	-3
414	0	0	0	5	2	0	0	0	0	0	0	0	7	0	7		7	0
415	0	0	9	1	0	1	0	0	0	0	0	0	11	0	11		11	0
416	0	23	5	0	3	0	0	0	0	0	0	0	31	0	31		31	0
417	0	0	0	0	0	0	0	0	0	3	2	0	0	5	6		0	-5
418	0	0	0	0	0	0	0	0	2	0	0	0	0	2	9		0	-2
419	0	1	0	0	1	0	0	5	0	0	0	0	2	5	8		2	-5
420	0	0	0	0	0	0	0	0	0	0	0	0	0	0	0		0	0
421	0	0	0	0	5	0	0	0	0	0	0	0	5	0	5		5	0
422	0	0	0	0	0	0	0	0	0	0	0	0	0	0	0		0	0
423	0	0	2	0	0	0	0	0	0	0	0	0	2	0	2		2	0
424	0	0	0	0	0	0	0	0	0	0	0	0	0	0	0		0	0
425	0	2	0	0	0	0	0	0	0	0	0	0	2	0	2		2	0
426	0	0	0	0	0	0	0	0	0	0	0	0	0	0	0		0	0
427	0	0	0	0	0	0	0	0	0	0	0	0	0	0	2		0	0
428	0	0	0	0	0	0	0	0	0	0	0	0	0	0	0		0	0
429	0	0	0	0	0	0	0	0	0	0	0	0	0	0	1		0	0
430	0	0	0	0	0	0	0	0	0	0	0	0	0	0	0		0	0
431	0	0	0	0	0	0	0	1	0	0	0	0	0	1	1		0	-1
432	0	0	0	0	0	0	1	0	0	0	0	0	0	1	1		0	-1
433	0	0	0	0	0	0	0	0	0	0	0	0	0	0	0		0	0
434	0	0	0	0	0	0	0	1	0	0	0	0	0	1	1		0	-1
435	2	3	0	0	0	0	0	0	0	0	0	0	5	0	7		5	0
436	0	0	0	0	0	0	0	0	0	0	0	0	0	0	1		0	0
437	1	1	0	0	1	1	0	0	0	0	0	0	4	0	4		4	0
438	0	5	1	0	0	1	0	0	0	0	0	0	7	0	7		7	0
439	0	0	0	0	0	0	0	0	0	0	0	0	0	0	1		0	0
440	0	13	45	2	0	0	0	0	0	0	0	0	60	0	61		60	0
441	0	0	0	0	0	0	0	0	0	1	1	0	0	2	2		0	-2
442	0	0	0	0	0	0	0	0	0	0	0	0	0	0	1		0	0
443	0	0	0	0	0	0	0	0	0	0	0	0	0	0	0		0	0
444	0	0	0	0	0	0	0	0	0	0	0	0	0	0	1		0	0
445	0	0	0	0	0	0	0	0	0	0	0	0	0	0	0		0	0
446	0	0	0	0	0	0	0	0	0	0	0	0	0	0	0		0	0
447	0	0	0	0	0	0	0	0	0	0	0	0	0	0	1		0	0
448	0	0	0	0	0	0	0	0	0	0	0	0	0	0	2		0	0
449	0	0	0	0	0	0	0	0	0	0	0	0	0	0	0		0	0
450	0	0	0	0	0	0	0	0	0	0	0	0	0	0	0		0	0
451	0	0	0	0	0	0	0	0	0	0	0	0	0	0	0		0	0
452	0	0	0	0	0	0	0	0	0	0	0	0	0	0	0		0	0
453	0	0	0	0	0	0	0	0	0	0	0	0	0	0	10		0	0
454	0	1	0	0	0	0	0	0	0	0	0	0	1	0	1		1	0
455	0	0	0	0	0	0	0	0	0	0	0	0	0	0	0		0	0
456	0	0	0	0	0	0	0	0	0	0	0	0	0	0	1		0	0
457	0	0	0	0	0	0	0	0	0	0	0	0	0	0	0		0	0
458	0	0	0	0	0	0	0	0	0	0	0	0	0	0	0		0	0
459	0	0	0	0	0	0	0	0	0	0	0	0	0	0	1		0	0
460	0	0	0	0	0	0	0	0	0	0	0	0	0	0	0		0	0
461	0	0	0	0	0	0	0	7	0	0	0	0	0	7	7		0	-7
462	0	0	0	0	2	1	0	0	0	0	0	0	3	0	4		3	0
463	0	3	0	0	0	0	0	0	0	0	0	0	3	0	3		3	0
464	0	0	1	0	0	0	0	0	0	0	0	0	1	0	1		1	0
465	0	0	0	0	0	0	0	0	0	0	0	0	0	0	0		0	0
466	0	0	0	0	0	0	0	0	0	0	0	0	0	0	1		0	0
467	0	0	0	0	5	0	0	0	0	0	0	0	5	0	5		5	0
468	0	0	0	0	2	0	0	0	0	0	0	0	2	0	3		2	0
469	0	0	0	0	0	0	0	0	0	0	0	0	0	0	0		0	0
470	0	0	0	0	0	0	0	0	0	0	0	0	0	0	0		0	0
471	0	0	0	0	1	0	0	0	0	0	0	0	1	0	2		1	0
472	0	0	0	0	0	0	0	0	0	0	1	0	0	1	4		0	-1
473	0	0	0	0	0	0	0	9	21	16	12	11	0	69	72		0	-69
474	0	0	0	0	0	0	0	1	14	0	5	1	0	21	21		0	-21
475	0	0	0	0	0	0	13	327	1	11	101	3	0	456	458		0	-456
476	0	0	0	0	0	0	1	0	3	1	0	0	0	5	7		0	-5
477	0	7	0	0	0	0	0	78	0	0	0	0	7	78	88		7	-78
478	0	4	0	0	0	0	0	2	0	0	0	0	4	2	9		4	-2
479	0	0	0	0	0	0	0	0	0	0	0	0	0	0	11		0	0
480	0	0	0	0	0	0	0	0	0	0	0	0	0	0	21		0	0
481	0	0	0	0	0	0	0	0	0	0	0	0	0	0	13		0	0
482	0	0	0	0	0	0	0	0	0	0	0	0	0	0	0		0	0
483	0	0	0	0	0	0	0	0	0	0	0	0	0	0	0		0	0
484	0	0	0	0	0	0	0	0	0	0	0	0	0	0	0		0	0
485	0	0	0	0	0	0	0	0	0	0	0	0	0	0	0		0	0
486	0	0	0	0	0	0	1	0	0	0	1	0	0	2	3		0	-2
487	0	0	0	0	0	0	0	2	9	0	0	0	0	11	12		0	-11
488	0	0	0	0	0	0	1	22	0	0	0	0	0	23	24		0	-23
489	0	0	0	0	0	0	0	3	0	0	4	0	0	7	7		0	-7
490	0	0	0	0	0	0	0	0	0	0	0	0	0	0	2		0	0
491	0	0	0	0	0	0	0	0	1	0	0	0	0	1	1		0	-1
492	0	0	0	0	0	0	0	2	0	0	0	0	0	2	3		0	-2
493	0	3	0	0	0	0	0	1	0	0	0	0	3	1	6		3	-1
494	0	0	0	0	0	0	0	6	0	0	0	0	0	6	12		0	-6
495	0	0	0	0	0	0	0	0	0	0	3	0	0	3	4		0	-3
496	0	0	0	0	0	0	0	0	0	1	12	0	0	13	14		0	-13
497	0	0	0	0	0	0	0	2	0	0	4	0	0	6	8		0	-6
498	0	0	0	0	0	0	0	0	0	0	0	0	0	0	0		0	0
499	0	0	0	0	0	0	0	0	0	0	0	0	0	0	0		0	0
500	0	0	0	0	0	0	0	0	0	0	0	0	0	0	0		0	0
501	0	0	0	0	0	0	0	0	0	0	0	0	0	0	2		0	0
502	0	0	0	0	1	2	0	0	0	0	0	0	3	0	3		3	0
503	0	0	0	0	14	0	0	0	0	0	0	0	14	0	15		14	0
504	0	0	0	0	0	0	0	1	0	0	0	0	0	1	1		0	-1
505	0	0	0	0	0	0	0	1	0	0	0	0	0	1	1		0	-1
506	0	4	0	2	2	0	0	0	0	0	0	0	8	0	8		8	0
507	4	8	3	0	2	0	0	25	0	0	0	0	17	25	42		17	-25
508	3	9	0	0	0	0	0	0	0	0	0	0	12	0	17		12	0
509	0	2	0	0	0	0	0	0	0	0	0	0	2	0	24		2	0
510	0	0	0	0	0	0	0	0	0	0	0	0	0	0	7		0	0
511	0	0	0	0	0	0	0	0	0	0	0	0	0	0	3		0	0
512	0	0	0	0	0	0	0	0	0	0	0	0	0	0	11		0	0
513	0	0	0	0	0	0	0	0	0	0	1	0	0	1	1		0	-1
514	0	0	0	0	0	0	0	0	0	0	0	0	0	0	0		0	0
515	0	0	0	0	0	0	0	0	0	0	0	0	0	0	0		0	0
516	0	0	0	0	0	0	0	3	0	0	0	0	0	3	5		0	-3
517	0	1	0	0	0	0	0	0	0	0	0	0	1	0	1		1	0
518	0	0	0	0	2	0	0	0	0	0	0	0	2	0	8		2	0
519	0	0	0	0	0	0	0	1	0	0	0	0	0	1	1		0	-1
520	0	0	0	0	0	0	0	0	0	0	0	0	0	0	0		0	0
521	0	2	0	0	7	0	0	0	0	1	0	0	9	1	10		9	-1
522	1	0	0	0	0	0	0	0	1	0	0	0	1	1	2		1	-1
523	0	0	0	0	0	0	0	0	0	0	0	0	0	0	2		0	0
524	0	0	0	0	0	0	0	0	0	0	1	0	0	1	2		0	-1
525	1	1	0	0	0	0	0	0	0	0	0	0	2	0	3		2	0
526	0	0	0	0	4	0	0	0	0	0	0	0	4	0	4		4	0
527	0	0	0	0	0	0	0	9	0	0	0	0	0	9	9		0	-9
528	0	0	0	0	0	0	0	0	0	0	2	0	0	2	6		0	-2
529	0	0	0	0	0	0	0	0	0	0	0	0	0	0	0		0	0
530	0	0	0	0	0	0	0	0	0	0	0	0	0	0	8		0	0
531	0	0	0	0	0	0	0	2	0	0	0	0	0	2	4		0	-2
532	0	0	0	0	0	0	3	0	0	0	0	0	0	3	4		0	-3
533	0	0	0	0	0	0	0	0	0	0	0	0	0	0	0		0	0
534	0	0	0	0	0	0	0	0	0	0	0	0	0	0	1		0	0
535	0	0	0	0	7	0	0	0	0	0	6	0	7	6	13		7	-6
536	0	11	0	2	1	0	0	0	0	0	0	2	14	2	16		14	-2
537	0	2	1	0	1	0	0	0	0	0	7	0	4	7	12		4	-7
538	0	2	0	0	0	0	0	1	0	4	27	0	2	32	34		2	-32
539	5	3	1	0	0	0	2	5	18	0	15	3	9	43	54		9	-43
540	0	0	5	0	0	0	1	21	0	1	17	1	5	41	49		5	-41
541	0	1	1	3	0	0	4	0	1	0	0	0	5	5	14		5	-5
542	0	0	0	0	1	0	1	11	0	1	225	0	1	238	246		1	-238
543	0	1	0	0	1	0	1	6	0	2	0	0	2	9	25		2	-9
544	2	2	0	0	0	0	0	0	0	0	0	0	4	0	4		4	0
545	0	0	0	3	8	0	0	31	0	0	3	0	11	34	46		11	-34
546	2	0	0	0	1	0	0	0	0	0	0	0	3	0	3		3	0
547	0	0	0	0	1	0	0	0	2	0	0	0	1	2	5		1	-2
548	0	27	4	0	1	0	0	2	0	0	0	0	32	2	34		32	-2
549	0	0	0	0	0	0	6	1	0	0	0	0	0	7	10		0	-7
550	0	0	0	0	0	0	0	0	0	0	0	0	0	0	2		0	0
551	0	0	0	0	0	0	0	0	0	0	0	0	0	0	0		0	0
552	0	0	0	0	0	0	0	0	0	0	3	0	0	3	3		0	-3
553	0	0	0	0	0	0	0	0	0	0	3	0	0	3	3		0	-3
554	0	0	0	2	0	1	0	0	0	0	0	3	3	3	6		3	-3
555	0	1	0	0	0	0	0	0	0	0	5	0	1	5	6		1	-5
556	1	36	13	0	1	0	0	0	0	0	4	0	51	4	55		51	-4
557	1	25	2	0	0	0	0	0	0	0	0	0	28	0	30		28	0
558	2	0	0	0	0	0	0	0	0	0	0	0	2	0	6		2	0
559	0	1	0	0	0	0	0	0	0	0	0	0	1	0	1		1	0
560	0	7	0	0	0	0	0	0	0	0	0	0	7	0	11		7	0
561	0	0	0	0	0	0	0	0	0	0	0	0	0	0	0		0	0
562	1	0	0	0	0	0	0	0	0	0	0	0	1	0	1		1	0
563	0	0	0	0	0	0	0	0	0	0	0	0	0	0	0		0	0
564	0	0	0	0	0	0	0	0	0	0	0	0	0	0	0		0	0
565	0	0	0	0	0	0	0	0	0	1	0	0	0	1	1		0	-1
566	0	0	0	0	0	0	0	0	0	0	0	0	0	0	0		0	0
567	0	0	0	0	0	0	4	429	9	0	39	0	0	481	481		0	-481
568	0	0	0	0	0	0	12	37	1	19	8	0	0	77	90		0	-77
569	0	0	0	0	0	0	0	0	1	0	0	0	0	1	20		0	-1
570	0	0	0	0	0	0	0	0	0	0	0	0	0	0	7		0	0
571	0	3	0	0	0	0	0	2	0	0	0	0	3	2	7		3	-2
572	0	2	0	0	0	0	0	1	0	0	0	0	2	1	4		2	-1
573	0	0	0	0	0	0	0	0	0	0	0	0	0	0	0		0	0
574	0	0	0	0	0	0	0	0	0	0	0	0	0	0	2		0	0
575	0	0	0	0	0	0	0	0	0	0	0	0	0	0	5		0	0
576	0	0	0	0	0	0	0	3	0	0	0	0	0	3	9		0	-3
577	0	1	0	0	0	0	6	0	0	0	0	0	1	6	12		1	-6
578	3	0	0	0	0	0	0	0	0	0	0	0	3	0	4		3	0
579	0	0	0	0	0	0	0	0	0	0	1	0	0	1	2		0	-1
580	0	0	0	0	0	0	1	0	0	0	0	0	0	1	52		0	-1
581	0	2	0	0	0	0	0	0	0	0	0	0	2	0	3		2	0
582	2	0	0	0	0	0	0	0	0	0	0	0	2	0	5		2	0
583	0	0	0	0	0	0	0	1	0	0	0	0	0	1	3		0	-1
584	0	0	0	0	1	1	0	0	0	0	0	0	2	0	4		2	0
585	0	0	0	0	0	0	0	3	1	0	0	0	0	4	9		0	-4
586	0	0	1	0	0	0	0	0	0	0	0	0	1	0	4		1	0
587	0	0	0	0	23	0	0	0	1	0	4	0	23	5	31		23	-5
588	0	0	0	4	2	0	1	99	14	0	0	0	6	114	124		6	-114
589	6	8	416	4	1	1	1	6	0	0	0	0	436	7	451		436	-7
590	0	9	4	0	18	2	0	0	0	0	2	0	33	2	38		33	-2
591	3	3	0	1	2	0	0	0	0	0	0	0	9	0	10		9	0
592	3	0	0	1	13	5	0	0	0	2	1	0	22	3	29		22	-3
593	0	0	0	0	0	0	0	1	2	0	0	0	0	3	8		0	-3
594	0	1	2	2	0	0	0	1	0	0	0	0	5	1	11		5	-1
595	2	0	2	0	22	3	0	0	0	0	0	0	29	0	43		29	0
596	0	4	0	0	1	0	0	4	0	0	1	0	5	5	12		5	-5
597	2	0	0	0	0	0	0	2	0	0	0	0	2	2	8		2	-2
598	0	0	0	0	13	0	0	0	0	0	0	0	13	0	13		13	0
599	0	0	0	1	2	1	0	3	0	0	1	0	4	4	8		4	-4
600	0	0	0	0	0	0	0	1	0	1	5	0	0	7	8		0	-7
601	0	0	0	0	2	0	0	0	4	0	3	0	2	7	10		2	-7
602	0	3	0	0	1	0	0	0	0	0	0	0	4	0	4		4	0
603	0	0	0	0	0	0	0	5	0	0	1	0	0	6	6		0	-6
604	2	3	1	0	0	0	0	1	0	0	0	0	6	1	8		6	-1
605	2	1	0	0	0	2	0	3	0	0	1	0	5	4	12		5	-4
606	0	0	0	0	1	0	0	0	0	0	0	0	1	0	2		1	0
607	4	0	0	0	0	0	0	0	0	0	0	0	4	0	10		4	0
608	0	0	0	0	0	0	0	0	0	0	0	0	0	0	2		0	0
609	0	0	0	0	0	0	0	0	0	0	0	0	0	0	0		0	0
610	0	0	0	0	0	0	0	0	0	0	0	0	0	0	0		0	0
611	0	0	0	0	1	0	0	0	2	0	0	0	1	2	3		1	-2
612	0	0	0	0	6	0	0	0	0	0	0	0	6	0	6		6	0
613	0	0	0	1	4	0	0	0	0	0	0	0	5	0	5		5	0
614	0	0	0	0	2	0	0	0	0	0	0	0	2	0	2		2	0
615	0	1	4	1	0	0	0	0	0	0	0	0	6	0	8		6	0
616	0	4	0	0	2	0	0	1	0	0	0	0	6	1	7		6	-1
617	0	5	0	0	0	0	0	0	0	0	0	0	5	0	6		5	0
618	0	0	0	0	0	0	0	0	0	0	7	0	0	7	7		0	-7
619	0	0	0	0	0	0	0	0	0	0	0	0	0	0	0		0	0
620	0	0	0	0	0	0	0	0	0	0	7	0	0	7	8		0	-7
621	0	0	0	0	0	0	0	0	0	3	3	0	0	6	7		0	-6
622	0	0	0	0	0	0	0	0	0	0	0	0	0	0	1		0	0
623	0	0	0	0	0	0	0	1	5	2	6	0	0	14	14		0	-14
624	0	0	0	0	0	0	0	9	0	1	0	0	0	10	11		0	-10
625	1	26	2	0	0	0	0	3	2	0	0	0	29	5	34		29	-5
626	0	0	0	0	4	0	2	34	1	0	5	0	4	42	48		4	-42
627	0	0	0	0	2	0	8	9	2	0	1	0	2	20	24		2	-20
628	0	1	0	0	0	0	1	14	2	0	7	0	1	24	43		1	-24
629	0	1	0	1	0	0	2	0	0	0	0	0	2	2	9		2	-2
630	0	1	0	0	25	1	1	1	0	0	0	0	27	2	35		27	-2
631	0	0	1	0	0	0	0	0	0	0	3	0	1	3	101		1	-3
632	0	0	0	0	0	0	0	2	0	2	2	0	0	6	20		0	-6
633	0	71	0	0	0	0	0	0	0	0	7	0	71	7	81		71	-7
634	1	5	9	0	0	0	0	0	0	0	0	0	15	0	24		15	0
635	0	5	0	0	1	0	0	0	0	0	1	0	6	1	8		6	-1
636	0	0	0	0	0	0	0	0	0	0	0	0	0	0	17		0	0
637	1	0	0	0	0	0	0	0	0	0	0	0	1	0	6		1	0
638	0	0	0	0	0	0	0	0	0	0	0	0	0	0	4		0	0
639	0	0	0	0	0	0	0	0	0	1	0	0	0	1	1		0	-1
640	0	0	0	0	0	0	0	0	0	0	0	0	0	0	0		0	0
641	0	0	0	0	0	0	0	0	0	0	0	0	0	0	0		0	0
642	0	0	0	0	0	0	0	0	0	0	0	0	0	0	0		0	0
643	0	0	0	0	0	0	0	0	2	0	0	0	0	2	2		0	-2
644	2	0	0	0	0	0	0	3	2	1	17	0	2	23	26		2	-23
645	0	0	0	0	0	0	0	4	1	0	0	0	0	5	7		0	-5
646	0	1	0	0	7	0	1	8	8	0	0	0	8	17	30		8	-17
647	0	0	0	0	0	0	0	8	0	0	1	0	0	9	12		0	-9
648	0	0	0	0	0	1	2	0	0	3	2	0	1	7	8		1	-7
649	0	0	0	2	264	1	0	0	5	7	9	1	267	22	297		267	-22
650	1	0	0	0	0	0	0	1	1	1	11	0	1	14	15		1	-14
651	0	2	17	0	1	0	0	12	6	17	3	0	20	38	59		20	-38
652	0	14	1	3	0	0	1	6	8	1	7	3	18	26	44		18	-26
653	0	6	1	0	0	0	3	71	5	2	38	0	7	119	130		7	-119
654	0	3	0	1	1	0	2	3	0	2	3	2	5	12	18		5	-12
655	0	9	1	1	0	1	1	17	2	0	17	0	12	37	51		12	-37
656	0	11	51	0	7	0	0	0	0	0	0	0	69	0	70		69	0
657	0	1	0	0	0	0	0	4	0	0	17	0	1	21	27		1	-21
658	2	0	0	0	0	0	0	15	0	0	12	0	2	27	30		2	-27
659	0	0	0	2	0	0	0	0	0	0	17	0	2	17	23		2	-17
660	0	0	0	0	1	0	2	0	14	0	11	0	1	27	41		1	-27
661	0	0	0	0	0	0	0	1	0	0	1	0	0	2	8		0	-2
662	0	0	0	0	0	0	2	1	0	0	0	0	0	3	4		0	-3
663	0	0	0	0	0	0	0	1	0	0	0	0	0	1	1		0	-1
664	0	0	0	0	0	0	0	0	0	0	0	0	0	0	1		0	0
665	8	12	4	0	0	0	0	0	0	0	0	0	24	0	24		24	0
666	0	0	0	0	0	0	0	6	0	1	0	0	0	7	10		0	-7
667	0	0	0	0	0	0	0	1	0	0	0	0	0	1	1		0	-1
668	0	0	0	2	0	0	0	0	0	0	0	0	2	0	3		2	0
669	0	0	0	0	0	0	0	0	0	0	0	0	0	0	0		0	0
670	0	0	0	0	0	0	0	0	1	0	0	0	0	1	2		0	-1
671	0	0	0	0	0	0	0	0	0	0	0	0	0	0	0		0	0
672	0	0	0	0	0	0	0	0	0	0	0	0	0	0	0		0	0
673	0	0	0	0	0	0	0	0	0	1	0	0	0	1	2		0	-1
674	0	0	0	0	0	0	0	0	0	0	1	0	0	1	1		0	-1
675	0	0	0	0	0	0	0	0	0	0	1	0	0	1	2		0	-1
676	0	0	0	0	0	0	0	5	0	0	0	0	0	5	7		0	-5
677	0	0	0	0	0	0	1	0	0	0	0	0	0	1	4		0	-1
678	0	0	0	0	0	0	0	0	0	0	0	0	0	0	1		0	0
679	0	0	0	0	0	0	0	0	0	0	0	1	0	1	1		0	-1
680	0	0	0	0	0	0	0	0	0	0	0	0	0	0	0		0	0
681	0	0	0	0	0	0	0	0	0	0	1	0	0	1	1		0	-1
682	0	0	0	0	0	0	0	0	0	0	0	0	0	0	1		0	0
683	0	0	0	0	13	1	0	0	8	0	2	0	14	10	25		14	-10
684	0	2	0	3	211	2	0	24	0	0	0	0	218	24	242		218	-24
685	4	0	1	8	0	0	0	0	0	0	0	0	13	0	13		13	0
686	0	0	1	0	0	0	0	0	0	0	0	0	1	0	3		1	0
687	1	0	0	0	0	0	0	0	0	0	1	0	1	1	2		1	-1
688	0	0	0	0	0	0	0	0	0	0	0	0	0	0	0		0	0
689	1	0	0	0	0	0	0	0	0	0	0	0	1	0	2		1	0
690	0	0	0	0	0	0	0	0	0	0	0	0	0	0	0		0	0
691	0	0	0	0	0	0	0	0	0	0	0	0	0	0	0		0	0
692	0	0	0	0	0	0	0	0	0	0	0	0	0	0	0		0	0
693	0	0	0	0	0	0	0	0	0	0	0	0	0	0	0		0	0
694	0	0	0	0	0	0	0	0	0	0	0	0	0	0	0		0	0
695	0	0	0	0	0	0	0	0	0	0	0	0	0	0	0		0	0
696	0	0	0	0	0	0	0	0	0	0	0	0	0	0	0		0	0
697	0	0	0	0	0	0	0	0	0	0	0	0	0	0	0		0	0
698	0	0	0	0	0	0	0	0	0	0	0	0	0	0	0		0	0
699	0	0	0	0	0	0	0	0	0	0	0	0	0	0	0		0	0
700	0	0	0	0	0	0	0	0	0	0	0	0	0	0	0		0	0
701	0	0	0	0	0	0	0	0	0	0	0	0	0	0	0		0	0
702	0	0	0	0	0	0	0	1	0	0	0	0	0	1	1		0	-1
703	0	0	0	0	0	0	0	0	0	0	0	0	0	0	0		0	0
704	0	0	0	0	0	0	0	0	0	0	0	0	0	0	2		0	0
705	0	0	0	0	0	0	0	0	0	0	0	0	0	0	1		0	0
706	0	0	0	0	0	0	0	0	0	0	0	0	0	0	0		0	0
707	0	0	0	0	0	0	0	0	0	0	0	0	0	0	0		0	0
708	0	0	0	0	0	0	0	0	0	0	0	0	0	0	0		0	0
709	0	0	0	0	0	0	0	0	0	0	0	0	0	0	1		0	0
710	0	0	0	1	0	0	0	0	1	0	0	0	1	1	2		1	-1
711	0	0	0	0	0	0	0	4	0	1	0	0	0	5	8		0	-5
712	0	0	0	0	0	0	0	0	0	1	0	0	0	1	1		0	-1
713	0	0	0	0	0	0	0	0	0	0	0	0	0	0	0		0	0
714	0	0	0	0	0	0	2	31	2	0	1	0	0	36	38		0	-36
715	0	0	0	0	0	0	6	2	0	0	0	0	0	8	10		0	-8
716	0	0	0	0	0	0	0	1	0	0	0	0	0	1	2		0	-1
717	0	0	0	0	0	0	0	0	0	0	0	0	0	0	4		0	0
718	0	0	0	0	0	0	0	0	0	0	0	0	0	0	1		0	0
719	0	0	0	0	0	0	0	0	0	0	0	0	0	0	0		0	0
720	0	0	0	0	0	0	0	0	0	0	0	0	0	0	2		0	0
721	0	0	0	0	0	0	0	0	0	0	0	0	0	0	0		0	0
722	0	0	0	0	0	0	0	0	0	0	0	0	0	0	0		0	0
723	0	2	0	0	0	0	0	0	0	0	0	0	2	0	7		2	0
724	0	0	0	0	0	0	0	0	0	0	0	0	0	0	0		0	0
725	0	0	0	0	0	0	0	0	0	0	0	0	0	0	1		0	0
726	0	0	0	0	0	0	0	0	0	0	0	0	0	0	0		0	0
727	0	0	0	0	0	0	0	0	0	0	0	0	0	0	0		0	0
728	0	0	0	0	0	0	0	0	0	0	0	0	0	0	0		0	0
729	0	0	0	0	0	0	0	0	0	0	0	0	0	0	0		0	0
730	0	0	0	0	0	0	0	0	0	0	0	0	0	0	1		0	0
731	0	0	0	0	0	0	0	0	0	0	0	0	0	0	0		0	0
732	0	0	0	0	0	0	0	0	0	0	0	0	0	0	0		0	0
733	0	0	0	0	0	0	0	0	0	0	0	0	0	0	0		0	0
734	0	0	0	0	0	0	0	0	0	0	0	0	0	0	0		0	0
735	0	0	0	0	0	0	0	0	0	0	0	0	0	0	1		0	0
736	0	0	0	0	0	0	0	0	0	0	0	0	0	0	0		0	0
737	0	3	2	0	2	0	0	0	0	0	2	0	7	2	9		7	-2
738	1	0	0	0	2	0	0	0	0	0	0	0	3	0	3		3	0
739	0	1	0	0	0	1	0	0	0	0	0	0	2	0	2		2	0
740	0	0	0	0	0	0	0	0	0	0	0	0	0	0	3		0	0
741	0	0	0	0	0	0	0	0	0	0	0	0	0	0	0		0	0
742	0	0	0	0	0	0	0	0	0	0	0	0	0	0	1		0	0
743	0	0	0	0	0	0	0	0	0	0	0	0	0	0	0		0	0
744	0	0	0	0	0	0	0	0	0	0	0	0	0	0	2		0	0
745	1	0	0	0	0	0	0	0	0	0	0	0	1	0	5		1	0
746	0	0	0	0	0	0	0	0	0	0	0	0	0	0	13		0	0
747	0	0	0	0	0	0	0	0	0	0	0	0	0	0	0		0	0
748	0	0	0	0	0	0	0	0	0	0	0	0	0	0	0		0	0
749	0	0	0	0	0	0	0	0	0	0	0	0	0	0	0		0	0
750	0	0	0	0	0	0	0	0	0	0	0	0	0	0	0		0	0
751	0	0	0	0	0	0	0	0	0	0	0	0	0	0	0		0	0
752	0	0	0	0	0	0	0	0	0	0	0	0	0	0	0		0	0
753	0	0	0	0	0	0	0	0	0	0	0	0	0	0	0		0	0
754	0	0	0	0	0	0	0	0	0	0	0	0	0	0	0		0	0
755	0	0	0	0	0	0	0	0	0	0	0	0	0	0	0		0	0
756	0	0	0	0	0	0	0	0	0	0	0	0	0	0	0		0	0
757	0	0	0	0	0	0	0	0	0	0	0	0	0	0	0		0	0
758	0	0	0	0	0	0	0	0	0	0	0	0	0	0	0		0	0
759	0	0	0	0	0	0	0	0	0	0	1	0	0	1	1		0	-1
760	0	0	0	0	0	0	0	0	0	0	0	0	0	0	0		0	0
761	0	0	0	0	0	0	0	0	0	0	0	0	0	0	0		0	0
762	0	0	0	0	0	0	0	0	0	0	0	0	0	0	0		0	0
763	0	0	0	0	0	0	0	0	0	0	0	0	0	0	0		0	0
764	0	0	0	0	0	0	0	0	0	0	0	0	0	0	0		0	0
765	0	0	0	0	0	0	0	0	0	0	0	0	0	0	0		0	0
766	0	0	0	0	0	0	0	0	0	0	0	0	0	0	0		0	0
767	0	0	0	0	0	0	0	0	0	0	0	0	0	0	0		0	0
768	0	0	0	0	0	0	0	0	0	0	0	0	0	0	0		0	0
769	0	0	0	1	0	0	0	0	0	0	0	0	1	0	1		1	0
770	0	0	0	0	0	0	0	0	0	0	0	0	0	0	0		0	0
771	0	1	0	0	0	0	0	0	0	0	0	0	1	0	2		1	0
772	0	0	0	0	0	0	0	0	0	0	0	0	0	0	0		0	0
773	1	0	0	0	0	0	0	0	0	0	0	0	1	0	1		1	0
774	0	0	0	0	0	0	0	0	0	0	0	0	0	0	0		0	0
775	0	0	0	0	0	0	0	0	0	0	0	0	0	0	0		0	0
776	0	0	0	0	0	0	0	0	0	0	0	0	0	0	0		0	0
777	0	0	0	0	0	0	0	0	0	0	0	0	0	0	0		0	0
778	0	0	0	0	0	0	0	0	0	0	0	0	0	0	0		0	0
779	0	0	0	0	0	0	0	0	0	0	0	0	0	0	0		0	0
780	0	0	0	0	0	0	0	0	0	0	0	0	0	0	0		0	0
781	0	0	0	0	0	0	0	0	0	0	0	0	0	0	0		0	0
782	0	0	0	0	0	0	0	0	0	0	0	0	0	0	0		0	0
783	0	0	0	0	0	0	0	0	0	0	0	0	0	0	0		0	0
784	0	0	0	0	0	0	0	0	0	0	0	0	0	0	0		0	0
785	0	0	0	0	0	0	0	0	0	0	0	0	0	0	0		0	0
786	0	0	0	0	0	0	0	0	0	0	0	0	0	0	0		0	0
787	0	0	0	0	0	0	0	0	0	0	0	0	0	0	0		0	0
788	0	0	0	0	0	0	0	3	0	0	3	0	0	6	6		0	-6
789	0	0	0	0	0	0	3	0	0	0	0	0	0	3	3		0	-3
790	0	0	0	0	0	0	0	0	0	0	0	0	0	0	0		0	0
791	0	0	0	0	0	0	0	0	0	0	0	0	0	0	0		0	0
792	0	0	0	0	0	0	0	0	0	0	0	0	0	0	0		0	0
793	0	0	0	0	0	0	0	0	0	0	0	0	0	0	0		0	0
794	0	0	0	0	0	0	0	0	0	0	0	0	0	0	0		0	0
795	0	0	0	0	0	0	0	8	0	0	0	0	0	8	9		0	-8
796	0	0	0	0	0	0	0	0	0	0	0	1	0	1	1		0	-1
797	0	0	0	0	0	0	6	120	0	0	4	3	0	133	140		0	-133
798	0	0	0	0	0	0	0	0	0	0	0	0	0	0	1		0	0
799	0	0	0	1	0	0	0	0	0	0	0	0	1	0	3		1	0
800	0	0	0	0	0	0	0	0	0	0	1	0	0	1	3		0	-1
801	0	0	0	0	0	0	0	0	1	0	0	0	0	1	1		0	-1
802	0	1	0	0	0	0	0	1	0	0	0	0	1	1	3		1	-1
803	0	0	0	0	0	0	2	0	0	0	0	0	0	2	8		0	-2
804	0	0	0	0	0	0	0	0	0	0	0	0	0	0	0		0	0
805	0	0	0	0	0	0	0	0	0	0	0	0	0	0	0		0	0
806	0	0	0	0	0	0	0	0	0	0	0	0	0	0	1		0	0
807	0	0	0	0	0	0	1	3	0	0	1	0	0	5	6		0	-5
808	0	0	0	0	0	0	0	0	0	0	0	0	0	0	0		0	0
809	0	0	0	1	0	0	0	0	0	0	0	0	1	0	3		1	0
810	0	0	0	0	0	0	0	0	0	0	0	0	0	0	2		0	0
811	0	0	0	0	0	0	0	0	0	0	0	0	0	0	0		0	0
812	0	0	0	0	0	0	0	0	0	0	0	0	0	0	0		0	0
813	0	0	0	0	0	0	0	0	0	0	0	0	0	0	0		0	0
814	0	0	0	0	0	0	0	0	0	0	0	0	0	0	0		0	0
815	0	0	0	0	0	0	0	0	0	0	0	0	0	0	0		0	0
816	0	0	0	0	0	0	0	0	0	0	0	0	0	0	0		0	0
817	0	0	0	0	0	0	0	0	0	0	0	0	0	0	0		0	0
818	0	0	0	0	0	0	0	0	0	0	0	0	0	0	0		0	0
819	0	0	0	0	0	0	0	0	0	0	0	0	0	0	0		0	0
820	0	0	0	0	2	0	0	0	0	0	0	0	2	0	2		2	0
821	0	0	0	0	0	0	0	0	0	0	0	0	0	0	0		0	0
822	0	0	0	0	0	0	0	0	0	0	0	0	0	0	0		0	0
823	0	3	0	0	0	0	1	0	1	0	0	0	3	2	5		3	-2
824	0	0	0	0	0	0	0	0	0	0	0	0	0	0	0		0	0
825	0	0	0	0	5	0	0	0	1	0	0	0	5	1	6		5	-1
826	0	0	0	0	2	0	0	12	0	0	1	0	2	13	16		2	-13
827	0	0	0	0	0	0	0	2	0	0	0	0	0	2	4		0	-2
828	0	0	0	0	0	0	0	0	0	0	0	0	0	0	1		0	0
829	0	0	0	0	0	0	0	0	0	0	0	0	0	0	0		0	0
830	0	0	0	0	0	0	0	0	0	0	0	0	0	0	0		0	0
831	0	0	0	0	3	0	0	0	0	0	0	0	3	0	5		3	0
832	0	0	0	0	11	0	0	0	0	0	0	0	11	0	15		11	0
833	0	24	10	2	1	0	0	0	0	0	0	0	37	0	38		37	0
834	0	0	0	0	0	0	0	3	0	0	0	0	0	3	7		0	-3
835	0	5	6	0	0	0	5	0	6	0	2	0	11	13	36		11	-13
836	1	0	0	0	0	0	0	0	0	0	0	0	1	0	1		1	0
837	0	4	6	0	0	0	0	1	0	0	0	0	10	1	15		10	-1
838	0	3	0	0	0	0	0	0	0	0	0	0	3	0	4		3	0
839	0	1	0	1	11	5	0	0	0	0	0	0	18	0	19		18	0
840	0	3	5	0	2	0	0	1	0	0	0	0	10	1	13		10	-1
841	0	0	0	0	0	0	0	4	0	0	0	0	0	4	9		0	-4
842	3	5	0	0	0	0	0	1	0	0	3	0	8	4	12		8	-4
843	0	5	0	0	0	0	0	0	1	0	0	0	5	1	8		5	-1
844	0	0	0	0	48	5	0	0	0	0	0	0	53	0	55		53	0
845	0	0	0	1	63	0	0	6	0	0	1	0	64	7	74		64	-7
846	0	0	0	4	4	0	0	0	0	0	0	0	8	0	8		8	0
847	0	0	2	0	21	0	0	0	0	0	3	0	23	3	26		23	-3
848	0	8	3	0	3	0	0	0	0	1	0	0	14	1	39		14	-1
849	15	8	13	5	7	2	0	0	0	0	0	0	50	0	60		50	0
850	0	2	0	0	18	0	0	0	0	0	2	0	20	2	23		20	-2
851	1	7	0	2	0	0	0	0	0	0	0	0	10	0	13		10	0
852	0	0	0	0	0	0	0	0	0	0	0	0	0	0	1		0	0
853	0	0	0	0	0	0	0	0	0	0	0	0	0	0	9		0	0
854	0	0	0	0	0	0	0	0	0	0	0	0	0	0	10		0	0
855	0	0	0	2	0	0	0	0	0	0	0	0	2	0	5		2	0
856	0	0	0	0	0	0	0	0	0	0	0	0	0	0	1		0	0
857	3	19	0	0	0	0	0	0	0	0	0	0	22	0	23		22	0
858	0	3	0	1	0	0	0	0	0	0	0	0	4	0	4		4	0
859	1	0	0	0	0	0	0	0	0	0	0	0	1	0	5		1	0
860	0	0	0	0	0	0	0	0	0	0	0	0	0	0	0		0	0
861	0	0	0	0	0	0	0	0	0	0	0	0	0	0	3		0	0
862	0	0	0	0	0	0	0	0	0	0	0	0	0	0	2		0	0
863	0	0	0	0	0	0	0	0	0	0	0	0	0	0	0		0	0
864	0	0	0	0	0	0	0	0	0	0	0	0	0	0	0		0	0
865	0	0	0	0	0	0	0	0	0	0	0	0	0	0	0		0	0
866	0	0	0	0	0	0	0	0	0	0	0	0	0	0	0		0	0
867	0	0	0	0	0	0	0	0	0	0	0	0	0	0	0		0	0
868	0	0	0	0	0	0	0	0	0	0	0	0	0	0	0		0	0
869	0	0	0	0	0	0	0	0	0	0	0	0	0	0	0		0	0
870	0	0	0	0	0	0	0	0	0	0	0	0	0	0	0		0	0
871	0	0	0	0	0	0	0	0	0	0	0	0	0	0	0		0	0
872	0	0	0	0	6	0	0	0	0	0	0	0	6	0	6		6	0
873	0	0	0	0	0	0	0	0	0	0	0	0	0	0	0		0	0
874	0	0	0	0	0	0	0	0	0	0	0	0	0	0	0		0	0
875	0	0	0	0	0	0	0	0	0	0	0	0	0	0	0		0	0
876	0	0	0	0	0	0	0	0	0	0	0	0	0	0	0		0	0
877	0	0	0	0	0	0	0	0	0	0	0	0	0	0	0		0	0
878	0	0	0	0	0	0	0	0	0	0	0	0	0	0	0		0	0
879	0	0	0	0	0	0	0	0	0	0	0	0	0	0	0		0	0
880	0	0	0	0	0	0	0	0	0	0	0	0	0	0	0		0	0
881	0	0	0	0	0	0	0	0	0	0	0	0	0	0	0		0	0
882	0	0	0	0	0	0	0	0	0	0	0	0	0	0	0		0	0
883	0	0	0	0	0	0	0	0	0	0	0	0	0	0	0		0	0
884	0	0	0	0	0	0	0	0	0	0	0	0	0	0	0		0	0
885	0	0	0	0	0	0	0	0	0	0	0	0	0	0	0		0	0
886	0	0	0	0	0	0	0	1	0	0	0	0	0	1	2		0	-1
887	0	12	0	0	0	0	0	0	0	0	0	0	12	0	12		12	0
888	0	0	0	0	0	0	0	0	0	0	0	0	0	0	0		0	0
889	0	0	0	0	0	0	0	0	0	0	0	0	0	0	0		0	0
890	0	0	0	0	0	0	0	7	0	1	0	0	0	8	8		0	-8
891	0	0	0	0	0	0	1	13	20	0	2	0	0	36	37		0	-36
892	0	0	0	0	0	2	5	141	3	0	0	0	2	149	158		2	-149
893	0	0	0	0	1	0	1	3	2	0	0	1	1	7	10		1	-7
894	0	12	0	0	0	0	0	0	0	0	0	0	12	0	13		12	0
895	1	0	0	0	0	0	0	0	0	0	0	0	1	0	1		1	0
896	1	0	0	0	0	0	0	0	0	0	1	0	1	1	2		1	-1
897	0	0	0	0	0	0	0	0	0	1	0	0	0	1	1		0	-1
898	0	2	0	0	0	0	0	0	0	0	0	0	2	0	6		2	0
899	0	2	0	0	0	0	0	0	0	0	0	0	2	0	2		2	0
900	0	5	0	0	1	0	0	0	0	0	0	0	6	0	6		6	0
901	0	0	0	0	0	0	0	0	0	0	0	0	0	0	2		0	0
902	0	0	0	0	0	0	0	0	0	0	0	0	0	0	3		0	0
903	0	0	0	0	0	0	0	0	0	0	0	0	0	0	0		0	0
904	0	0	0	0	0	0	0	0	0	0	0	0	0	0	2		0	0
905	0	0	0	0	0	0	0	0	0	0	0	0	0	0	2		0	0
906	0	0	0	0	0	0	0	0	0	0	0	0	0	0	0		0	0
907	0	0	0	0	0	0	0	0	0	0	0	0	0	0	0		0	0
908	0	0	0	0	0	0	0	0	0	0	0	0	0	0	0		0	0
909	0	0	0	0	0	0	0	0	0	0	0	0	0	0	0		0	0
910	0	0	0	0	0	0	0	0	0	0	0	0	0	0	1		0	0
911	0	0	0	0	0	0	0	0	0	0	0	0	0	0	0		0	0
912	0	0	0	0	0	0	0	10	1	0	0	2	0	13	15		0	-13
913	0	0	0	0	0	0	0	27	10	0	16	0	0	53	54		0	-53
914	0	0	0	0	0	0	2	13	0	1	5	0	0	21	25		0	-21
915	0	3	0	0	0	0	1	21	1	2	6	0	3	31	49		3	-31
916	0	0	0	0	0	0	0	6	1	4	1	0	0	12	17		0	-12
917	0	0	0	0	0	0	1	7	1	0	0	0	0	9	11		0	-9
918	0	0	0	0	0	0	5	140	14	2	2	0	0	163	170		0	-163
919	0	0	0	0	0	0	9	94	0	1	0	0	0	104	113		0	-104
920	0	0	0	0	0	0	0	0	0	0	0	0	0	0	0		0	0
921	0	0	0	0	0	0	0	0	0	0	0	0	0	0	2		0	0
922	0	0	0	0	0	0	0	0	0	0	0	0	0	0	0		0	0
923	0	0	0	0	0	0	0	1	0	0	0	0	0	1	1		0	-1
924	0	0	0	0	0	0	0	1	0	0	0	0	0	1	1		0	-1
925	0	0	0	0	0	0	0	0	0	0	0	0	0	0	0		0	0
926	0	0	0	0	0	0	1	2	3	0	0	0	0	6	6		0	-6
927	0	0	0	0	0	0	0	0	0	0	0	0	0	0	1		0	0
928	0	0	0	0	1	0	2	0	0	0	0	0	1	2	3		1	-2
929	0	0	0	0	1	0	0	0	0	0	0	0	1	0	1		1	0
930	0	0	0	0	0	0	0	0	0	0	1	0	0	1	1		0	-1
931	0	0	0	0	0	0	0	1	0	0	0	0	0	1	1		0	-1
932	0	0	0	0	0	0	0	7	2	0	6	0	0	15	16		0	-15
933	0	0	0	0	1	0	6	169	34	56	139	6	1	410	413		1	-410
934	0	0	0	0	0	0	5	19	79	2	160	0	0	265	268		0	-265
935	0	0	0	0	0	0	1	15	0	4	0	0	0	20	21		0	-20
936	0	0	0	0	0	0	5	17	5	0	0	0	0	27	28		0	-27
937	0	0	0	0	3	0	1	253	7	1	5	0	3	267	291		3	-267
938	0	0	0	0	1	0	16	70	3	2	0	0	1	91	101		1	-91
939	0	2	0	0	0	0	1	5	1	0	0	0	2	7	11		2	-7
940	0	0	0	0	3	0	1	21	0	0	0	0	3	22	26		3	-22
941	0	0	0	2	1	0	2	1	0	0	0	0	3	3	8		3	-3
942	0	3	0	0	0	0	0	0	0	0	1	0	3	1	5		3	-1
943	2	8	1	0	0	0	0	0	0	0	0	0	11	0	11		11	0
944	0	2	0	0	51	0	0	0	0	0	0	0	53	0	53		53	0
945	3	4	0	2	2	3	0	3	0	0	0	0	14	3	32		14	-3
946	0	1	0	0	4	3	0	0	0	0	0	0	8	0	13		8	0
947	0	4	0	0	2	0	0	0	0	0	0	0	6	0	9		6	0
948	1	5	4	0	6	0	0	0	0	0	0	0	16	0	21		16	0
949	0	0	0	0	0	0	0	0	0	0	0	0	0	0	1		0	0
950	0	0	0	0	0	0	0	0	0	0	0	0	0	0	1		0	0
951	0	0	0	0	2	0	0	0	0	0	0	0	2	0	4		2	0
952	0	0	0	0	2	0	0	0	0	0	0	0	2	0	3		2	0
953	0	0	2	0	0	0	0	0	0	0	0	0	2	0	3		2	0
954	0	0	0	0	3	0	0	0	0	0	0	0	3	0	3		3	0
955	0	0	0	0	1	2	0	0	0	0	0	0	3	0	3		3	0
956	0	5	5	1	0	0	0	0	0	0	0	0	11	0	12		11	0
957	0	4	0	0	0	0	0	0	0	0	0	0	4	0	4		4	0
958	3	3	0	0	0	0	0	0	0	0	0	0	6	0	6		6	0
959	0	0	0	0	0	0	0	0	0	0	1	0	0	1	1		0	-1
960	0	0	0	0	0	0	0	0	0	0	0	0	0	0	7		0	0
961	0	0	0	0	0	0	0	0	0	0	0	0	0	0	1		0	0
962	0	0	0	0	1	0	0	0	0	0	0	0	1	0	3		1	0
963	0	0	0	0	0	0	0	0	0	0	2	1	0	3	3		0	-3
964	0	0	0	0	0	0	0	0	0	3	16	1	0	20	20		0	-20
965	0	0	0	0	0	0	0	0	0	0	0	0	0	0	0		0	0
966	0	0	0	0	1	0	0	0	0	0	0	0	1	0	2		1	0
967	0	0	0	0	0	0	0	0	0	0	0	0	0	0	0		0	0
968	0	0	0	0	0	0	0	0	0	0	0	0	0	0	0		0	0
969	0	0	0	0	0	0	0	0	0	0	0	0	0	0	2		0	0
970	0	0	0	0	0	0	0	0	0	0	0	0	0	0	0		0	0
971	0	0	0	0	0	0	0	1	0	0	0	0	0	1	1		0	-1
972	0	0	0	0	0	0	0	2	0	0	2	0	0	4	8		0	-4
973	0	0	0	0	0	0	1	1	1	0	0	0	0	3	3		0	-3
974	0	0	0	0	0	0	0	0	0	0	0	0	0	0	1		0	0
975	0	0	0	0	0	0	0	0	1	0	0	0	0	1	1		0	-1
976	0	3	0	0	0	0	0	1	0	0	0	0	3	1	5		3	-1
977	0	2	0	0	0	0	0	0	0	0	0	0	2	0	2		2	0
978	0	7	1	0	2	0	0	0	13	0	1	0	10	14	26		10	-14
979	0	2	0	0	0	0	0	49	0	9	0	0	2	58	61		2	-58
980	0	3	0	0	0	0	49	4	252	1	35	0	3	341	346		3	-341
981	0	0	0	0	0	0	1	172	0	16	25	1	0	215	224		0	-215
982	2	1	1	0	0	0	3	0	2	1	1	0	4	7	12		4	-7
983	0	0	0	0	0	0	0	59	32	3	0	0	0	94	101		0	-94
984	1	1	2	0	0	0	3	37	12	0	0	0	4	52	59		4	-52
985	0	0	0	0	0	0	2	9	0	0	0	0	0	11	14		0	-11
986	0	0	0	0	0	0	5	0	0	0	0	0	0	5	20		0	-5
987	0	0	0	0	0	0	0	0	0	0	0	0	0	0	3		0	0
988	0	0	0	0	0	0	0	0	0	0	0	0	0	0	1		0	0
989	2	0	0	0	0	0	0	0	0	0	0	0	2	0	3		2	0
990	0	0	0	0	0	0	0	0	0	0	0	0	0	0	3		0	0
991	0	0	0	0	1	0	0	0	0	0	0	0	1	0	1		1	0
992	0	0	0	1	0	0	0	0	0	0	0	0	1	0	1		1	0
993	0	0	2	1	0	1	0	0	0	0	0	0	4	0	4		4	0
994	0	0	0	0	0	0	0	0	0	0	0	0	0	0	0		0	0
995	4	2	1	0	2	0	0	0	0	0	0	0	9	0	10		9	0
996	0	0	0	0	0	0	0	0	0	0	0	0	0	0	0		0	0
997	1	6	0	0	0	0	0	0	0	0	0	0	7	0	9		7	0
998	0	0	0	0	0	0	0	0	0	0	0	0	0	0	1		0	0
999	0	0	0	0	0	0	0	0	0	0	0	0	0	0	2		0	0
1000	0	0	0	0	0	0	0	0	0	0	0	0	0	0	7		0	0
1001	0	0	0	0	0	0	0	0	0	0	0	0	0	0	0		0	0
1002	0	0	0	0	0	0	0	0	0	0	0	0	0	0	1		0	0
1003	0	0	0	0	3	0	0	0	0	0	0	0	3	0	3		3	0
1004	0	0	0	0	0	0	0	0	0	0	0	0	0	0	0		0	0
1005	0	0	0	0	0	0	0	0	0	0	0	0	0	0	0		0	0
1006	1	14	0	0	0	0	0	0	0	0	0	0	15	0	15		15	0
1007	1	0	0	0	0	0	0	0	0	0	0	0	1	0	1		1	0
1008	0	0	0	0	0	0	0	0	0	0	0	0	0	0	1		0	0
1009	0	0	0	0	0	0	0	0	0	0	0	0	0	0	0		0	0
1010	0	0	0	0	0	0	0	0	0	0	0	0	0	0	0		0	0
1011	0	0	0	0	0	0	1	0	0	0	1	0	0	2	2		0	-2
1012	0	0	0	0	0	0	0	0	0	0	0	0	0	0	1		0	0
1013	0	0	0	0	0	0	0	0	0	0	0	0	0	0	0		0	0
1014	0	3	0	0	0	0	0	0	0	0	0	0	3	0	3		3	0
1015	0	0	0	0	0	0	0	0	0	0	0	0	0	0	0		0	0
1016	1	0	0	0	0	0	0	0	0	0	0	0	1	0	1		1	0
1017	0	0	0	0	0	0	0	3	0	0	0	0	0	3	3		0	-3
1018	0	0	0	1	0	0	0	0	0	0	0	0	1	0	1		1	0
1019	0	0	0	0	0	0	0	0	0	0	0	0	0	0	0
1020	0	0	0	0	0	0	0	0	0	0	0	0	0	0	0
1021	0	2	0	0	0	0	0	0	0	0	0	0	2	0	2
1022	0	0	0	0	0	0	0	0	0	0	0	0	0	0	1
1023	0	0	0	0	0	0	0	0	0	0	0	0	0	0	0
1024	0	0	0	0	0	0	0	0	0	0	0	0	0	0	0
1025	0	0	0	0	0	0	0	0	0	0	0	0	0	0	1
1026	0	1	0	0	0	0	0	0	0	0	0	0	1	0	1
1027	0	0	0	0	0	0	0	1	0	0	0	0	0	1	1
1028	0	1	0	0	0	0	0	0	0	0	0	0	1	0	1
1029	0	0	0	0	0	0	0	39	0	0	0	0	0	39	40
1030	0	1	0	0	0	0	1	0	0	0	0	0	1	1	2
1031	1	0	0	0	0	0	0	6	0	0	0	0	1	6	16
1032	0	0	0	0	0	0	0	0	0	0	0	0	0	0	0
1033	0	0	0	0	0	0	0	0	0	0	0	0	0	0	0
1034	0	0	0	0	0	0	0	0	0	0	0	0	0	0	0
1035	0	0	0	0	0	0	0	0	0	0	0	0	0	0	1
1036	0	0	0	0	0	0	0	0	0	0	0	0	0	0	2
1037	0	0	0	0	0	0	0	0	0	0	0	0	0	0	0
1038	0	0	0	0	0	0	0	0	0	0	0	0	0	0	0
1039	0	0	0	0	0	0	0	0	0	0	0	0	0	0	0
1040	0	0	0	0	0	0	0	0	0	0	0	0	0	0	0
1041	0	0	0	0	0	0	0	0	0	0	0	0	0	0	0
1042	0	0	0	0	0	0	0	0	0	0	0	0	0	0	0
1043	0	0	0	0	0	0	0	0	0	0	0	0	0	0	0
1044	0	0	0	0	0	0	0	0	0	0	0	0	0	0	0
1045	0	0	0	0	0	0	0	0	0	0	0	0	0	0	0
1046	0	0	0	0	0	0	0	0	0	0	0	0	0	0	0
1047	0	0	0	0	0	0	0	0	0	0	0	0	0	0	0
1048	0	0	0	0	0	0	0	0	0	0	0	0	0	0	0
1049	0	0	0	0	0	0	0	0	0	0	0	0	0	0	0
1050	0	0	0	0	0	0	0	0	0	0	0	0	0	0	0
1051	0	0	0	0	0	0	0	0	0	0	0	0	0	0	0

## Sheet: M BBTV
position	20	21	22	23	24	25	20_rev	21_rev	22_rev	23_rev	24_rev	25_rev	fwd_total	rev_total	total		fwd_total	rev_total
1	0	0	0	0	0	0	0	0	0	0	0	0	0	0	0		0	0
2	0	1	0	0	0	0	0	0	0	0	0	0	1	0	1		3	0
3	0	4	0	0	0	0	0	0	0	0	0	0	4	0	4		10	0
4	1	0	0	0	0	0	0	0	0	0	0	0	1	0	2		1	0
5	0	0	0	0	0	0	0	0	0	0	0	0	0	0	1		0	0
6	0	0	0	1	0	0	0	0	0	0	0	0	1	0	1		2	-1
7	0	0	0	0	0	0	0	0	0	0	0	0	0	0	0		0	0
8	0	0	0	0	0	0	0	1	0	0	0	0	0	1	1		0	-1
9	0	1	3	0	0	0	0	0	0	0	0	0	4	0	4		4	-1
10	0	0	0	0	0	0	1	0	2	0	0	0	0	3	3		4	-4
11	0	0	0	0	5	0	0	54	0	0	3	0	5	57	65		5	-129
12	0	0	0	0	0	0	2	0	3	0	0	0	0	5	5		0	-6
13	0	2	0	0	1	0	0	14	0	0	0	0	3	14	29		4	-24
14	0	0	0	0	0	0	0	0	6	0	1	0	0	7	7		0	-7
15	0	1	2	0	0	0	0	2	0	0	0	0	3	2	5		3	-2
16	0	2	0	0	0	0	0	0	0	0	0	0	2	0	2		2	0
17	0	1	0	0	0	0	1	0	0	0	1	0	1	2	3		1	-2
18	0	0	0	0	0	0	0	0	0	0	0	0	0	0	0		0	0
19	0	0	0	0	0	0	0	0	0	0	0	0	0	0	0		0	0
20	0	0	0	0	0	0	0	0	1	0	0	0	0	1	1		0	-1
21	0	0	0	0	0	0	0	0	0	0	0	0	0	0	0		0	0
22	0	0	0	0	0	0	0	0	0	0	0	0	0	0	0		0	0
23	0	0	0	0	0	0	0	0	0	0	5	0	0	5	6		0	-5
24	0	0	0	0	0	0	0	1	0	0	0	0	0	1	1		0	-1
25	0	0	0	0	0	0	0	5	0	0	0	0	0	5	5		0	-5
26	0	0	0	0	0	0	0	0	0	0	0	0	0	0	0		0	0
27	0	0	0	0	0	0	0	0	0	0	0	0	0	0	0		0	0
28	0	0	0	0	0	0	0	0	0	0	0	0	0	0	0		0	0
29	0	2	0	0	0	0	0	0	0	0	0	0	2	0	2		2	0
30	0	0	0	0	0	0	0	0	0	0	0	0	0	0	0		0	0
31	0	0	0	0	0	0	0	0	0	0	0	0	0	0	0		0	0
32	0	0	0	0	0	0	0	0	0	0	0	0	0	0	2		0	0
33	0	0	0	0	0	0	0	0	0	0	3	0	0	3	3		0	-3
34	0	0	0	0	0	0	0	22	0	0	0	0	0	22	22		0	-22
35	0	0	0	0	0	0	0	2	0	0	0	0	0	2	4		0	-2
36	0	2	0	0	0	0	0	0	1	5	6	0	2	12	15		2	-12
37	0	0	0	0	0	0	2	0	0	0	0	0	0	2	2		0	-2
38	0	0	0	0	0	0	0	0	0	0	0	0	0	0	0		0	0
39	0	0	0	0	0	0	0	0	0	0	0	0	0	0	1		0	0
40	0	0	0	0	0	0	0	0	0	0	0	0	0	0	0		0	0
41	0	0	0	0	0	0	0	0	0	0	0	0	0	0	0		0	0
42	0	0	0	0	0	0	0	0	0	0	0	0	0	0	1		0	0
43	0	0	0	0	0	0	0	0	0	0	0	0	0	0	0		0	0
44	0	0	0	0	0	1	0	0	0	0	0	0	1	0	2		1	0
45	0	0	0	0	3	0	0	0	0	0	0	0	3	0	3		3	0
46	0	0	0	3	2	0	0	0	0	0	0	0	5	0	5		5	0
47	0	0	0	0	0	0	0	0	0	0	0	0	0	0	0		0	0
48	0	0	0	0	0	0	0	0	0	0	0	0	0	0	0		0	0
49	0	2	0	0	0	0	0	0	0	0	0	0	2	0	2		2	0
50	2	1	21	0	0	0	0	0	0	0	0	0	24	0	25		24	0
51	0	1	0	0	0	0	0	0	0	0	0	0	1	0	1		1	0
52	6	0	0	0	0	0	0	0	0	0	0	0	6	0	6		6	0
53	0	0	0	0	0	0	0	0	0	0	0	0	0	0	1		0	0
54	0	0	0	0	2	0	0	1	0	0	0	0	2	1	3		2	-1
55	0	0	0	0	0	0	0	0	0	0	0	0	0	0	0		0	0
56	0	1	0	0	0	0	0	0	0	0	0	0	1	0	9		1	0
57	0	0	0	0	0	0	0	0	0	0	2	0	0	2	2		0	-2
58	0	0	1	0	0	0	0	0	0	3	0	4	1	7	8		1	-7
59	0	0	0	0	0	0	0	0	2	0	29	0	0	31	32		0	-31
60	0	0	0	0	0	0	0	0	0	33	6	0	0	39	39		0	-39
61	0	0	0	0	0	0	3	6	218	1	3	0	0	231	231		0	-231
62	0	0	0	0	0	0	0	133	2	1	5	0	0	141	141		0	-141
63	0	0	0	0	0	0	7	15	5	0	0	0	0	27	27		0	-27
64	0	0	0	0	0	0	0	31	5	0	1	0	0	37	39		0	-37
65	0	0	0	0	0	0	0	20	0	2	0	0	0	22	23		0	-22
66	0	0	0	0	0	0	0	0	0	0	1	0	0	1	1		0	-1
67	0	0	0	0	0	0	1	2	1	0	1	0	0	5	5		0	-5
68	0	0	0	0	0	0	1	6	0	0	2	0	0	9	9		0	-9
69	0	0	0	0	6	0	0	0	1	0	0	3	6	4	10		6	-4
70	0	0	0	0	1	0	0	45	0	0	3	0	1	48	49		1	-48
71	0	0	0	0	0	0	7	67	0	0	3	0	0	77	77		0	-77
72	0	0	0	0	0	0	1	1	0	0	5	0	0	7	9		0	-7
73	0	12	0	0	0	0	0	1	0	0	6	0	12	7	20		12	-7
74	0	0	0	0	0	0	0	0	0	0	0	0	0	0	1		0	0
75	0	0	0	0	0	0	0	0	2	0	0	0	0	2	5		0	-2
76	0	0	0	0	0	0	0	0	0	0	1	0	0	1	1		0	-1
77	0	0	0	0	0	0	0	0	0	0	0	0	0	0	2		0	0
78	0	0	2	0	0	0	0	0	0	0	0	0	2	0	2		2	0
79	0	0	0	0	0	0	2	0	0	1	0	0	0	3	3		0	-3
80	0	0	0	0	0	0	0	1	0	0	1	0	0	2	2		0	-2
81	0	0	0	0	0	0	0	0	0	0	0	0	0	0	0		0	0
82	0	0	0	0	5	0	0	0	0	0	0	0	5	0	5		5	0
83	0	6	1	1	0	0	0	0	0	0	0	0	8	0	10		8	0
84	2	0	0	0	6	0	1	1	0	0	0	0	8	2	10		8	-2
85	0	1	1	0	16	0	0	0	0	0	0	0	18	0	18		18	0
86	0	1	1	0	0	0	0	0	0	0	0	0	2	0	9		2	0
87	0	0	0	0	0	0	0	0	0	0	0	0	0	0	0		0	0
88	0	0	0	0	0	0	0	0	0	0	0	0	0	0	0		0	0
89	0	0	0	0	0	0	0	0	0	0	0	0	0	0	1		0	0
90	0	0	0	0	0	0	0	0	0	0	0	0	0	0	0		0	0
91	0	0	0	0	3	0	0	0	0	0	0	0	3	0	3		3	0
92	0	0	0	0	0	0	0	0	0	0	0	0	0	0	1		0	0
93	0	0	0	0	0	0	0	0	0	0	0	3	0	3	3		0	-3
94	0	0	0	0	7	0	0	0	0	0	0	0	7	0	7		7	0
95	0	0	0	0	0	0	0	0	1	0	1	0	0	2	2		0	-2
96	0	0	0	0	0	0	0	6	0	0	0	0	0	6	6		0	-6
97	0	0	0	0	0	0	0	0	5	0	0	0	0	5	5		0	-5
98	0	2	0	1	2	0	0	0	0	0	1	0	5	1	6		5	-1
99	0	0	0	1	2	0	0	1	3	0	7	0	3	11	15		3	-11
100	0	0	1	0	0	0	0	6	0	0	0	0	1	6	7		1	-6
101	0	0	0	0	0	0	3	0	3	0	0	0	0	6	6		0	-6
102	0	0	0	0	0	0	0	1	0	0	0	0	0	1	1		0	-1
103	0	0	0	0	0	0	0	0	0	0	0	0	0	0	0		0	0
104	0	0	0	0	0	0	0	0	0	0	0	0	0	0	0		0	0
105	0	0	0	0	0	0	0	0	0	0	0	0	0	0	0		0	0
106	0	0	0	0	0	0	0	0	0	0	0	0	0	0	0		0	0
107	0	0	0	0	0	0	0	0	0	0	0	0	0	0	0		0	0
108	0	0	0	0	0	0	0	0	0	0	0	0	0	0	0		0	0
109	0	0	0	0	0	0	0	0	0	0	0	0	0	0	0		0	0
110	0	0	0	0	0	0	0	0	0	0	0	0	0	0	1		0	0
111	0	0	0	0	0	0	0	0	0	0	0	0	0	0	0		0	0
112	0	0	0	0	0	0	0	0	0	0	0	0	0	0	0		0	0
113	0	0	0	0	0	0	0	0	0	0	0	0	0	0	0		0	0
114	0	1	0	0	0	0	0	0	0	0	0	0	1	0	1		1	0
115	0	0	0	0	0	0	0	0	0	0	0	0	0	0	3		0	0
116	0	0	0	0	0	0	0	0	0	0	0	0	0	0	0		0	0
117	0	0	0	0	0	0	0	0	0	0	0	0	0	0	0		0	0
118	0	0	0	0	0	0	0	0	0	0	0	0	0	0	1		0	0
119	0	3	25	0	0	0	0	0	0	0	0	0	28	0	28		28	0
120	0	0	0	0	0	0	0	0	0	0	0	0	0	0	0		0	0
121	0	0	0	0	0	0	0	0	0	0	0	0	0	0	0		0	0
122	0	0	0	0	0	0	0	0	0	0	0	0	0	0	1		0	0
123	0	0	0	0	3	0	0	2	0	0	1	0	3	3	6		3	-3
124	0	0	0	0	0	0	0	0	0	0	0	0	0	0	0		0	0
125	0	10	1	0	0	0	0	0	0	0	0	0	11	0	11		11	0
126	0	0	0	0	0	0	0	0	0	0	0	0	0	0	0		0	0
127	0	0	0	0	2	0	0	0	0	0	0	0	2	0	3		2	0
128	0	1	0	1	0	0	0	0	0	0	0	0	2	0	3		2	0
129	0	0	0	0	0	0	0	0	0	0	0	0	0	0	0		0	0
130	0	2	0	0	0	0	0	0	0	0	0	0	2	0	2		2	0
131	0	0	0	0	0	0	0	0	0	0	0	0	0	0	0		0	0
132	0	0	0	0	0	0	0	0	0	0	0	0	0	0	0		0	0
133	0	0	0	0	0	0	0	0	0	0	0	0	0	0	0		0	0
134	0	0	0	0	0	0	0	0	0	0	0	0	0	0	0		0	0
135	0	0	0	0	0	0	0	0	0	0	0	0	0	0	0		0	0
136	0	0	0	0	0	0	0	0	0	0	0	0	0	0	0		0	0
137	0	0	0	0	0	0	0	0	0	0	0	0	0	0	1		0	0
138	0	0	0	0	0	0	0	0	0	0	0	0	0	0	0		0	0
139	0	0	0	0	0	0	0	0	0	0	0	0	0	0	0		0	0
140	0	0	0	0	0	0	0	0	0	0	0	0	0	0	0		0	0
141	0	0	0	0	0	0	0	0	0	0	0	0	0	0	0		0	0
142	0	0	0	0	0	0	0	0	0	0	0	0	0	0	0		0	0
143	0	0	0	0	0	0	0	0	0	0	0	0	0	0	0		0	0
144	0	0	0	0	0	0	0	0	0	0	0	0	0	0	0		0	0
145	0	0	0	0	0	0	0	0	0	0	0	0	0	0	0		0	0
146	0	0	0	0	0	0	0	0	0	0	0	0	0	0	0		0	0
147	0	0	0	0	0	0	0	0	0	0	0	0	0	0	0		0	0
148	0	0	0	0	0	0	0	0	0	0	0	0	0	0	0		0	0
149	0	0	0	0	0	0	0	0	0	0	0	0	0	0	0		0	0
150	0	0	0	0	0	0	0	0	0	0	0	0	0	0	0		0	0
151	0	4	0	0	1	0	0	0	0	0	2	1	5	3	8		5	-3
152	0	0	0	0	0	1	0	0	0	0	0	6	1	6	7		1	-6
153	0	0	0	0	0	0	0	0	0	0	0	0	0	0	0		0	0
154	1	1	0	0	0	0	0	0	0	1	0	0	2	1	4		2	-1
155	0	1	5	0	2	0	0	3	0	0	3	0	8	6	15		8	-6
156	0	0	0	0	25	6	0	2	1	3	0	0	31	6	39		31	-6
157	0	2	0	0	48	0	0	2	0	0	3	2	50	7	60		50	-7
158	3	11	3	5	14	0	0	0	0	0	2	0	36	2	43		36	-2
159	2	0	3	0	113	3	2	3	0	1	0	0	121	6	134		121	-6
160	0	1	0	1	10	0	1	1	0	0	0	0	12	2	18		12	-2
161	0	4	2	7	1	1	1	8	0	0	0	0	15	9	31		15	-9
162	0	84	13	0	5	0	0	0	0	0	0	0	102	0	105		102	0
163	0	11	0	5	56	3	0	0	0	0	0	0	75	0	75		75	0
164	2	13	83	11	0	0	0	0	0	0	0	0	109	0	120		109	0
165	2	26	1	1	0	0	0	0	0	0	0	0	30	0	30		30	0
166	12	152	2	0	2	0	0	2	0	0	0	0	168	2	177		168	-2
167	0	0	0	0	0	0	0	0	0	0	0	0	0	0	0		0	0
168	0	0	0	0	3	0	0	0	0	0	0	0	3	0	3		3	0
169	0	0	0	0	0	1	0	0	0	0	1	0	1	1	3		1	-1
170	2	0	0	0	0	0	0	0	0	0	0	0	2	0	2		2	0
171	0	2	0	0	0	0	0	0	0	0	0	0	2	0	2		2	0
172	0	0	0	0	0	0	0	0	0	0	0	0	0	0	0		0	0
173	0	0	0	0	0	0	0	0	0	0	0	0	0	0	0		0	0
174	0	0	0	0	0	0	0	0	0	0	0	0	0	0	0		0	0
175	0	0	0	0	0	0	0	0	0	0	0	0	0	0	0		0	0
176	0	0	0	0	0	0	0	0	0	0	0	0	0	0	0		0	0
177	0	0	0	0	0	0	0	0	0	0	0	0	0	0	0		0	0
178	0	0	0	0	0	0	0	0	0	0	0	0	0	0	0		0	0
179	0	0	0	0	3	0	0	0	1	0	0	0	3	1	4		3	-1
180	1	1	0	3	49	2	0	0	0	1	1	0	56	2	58		56	-2
181	0	9	0	3	3	0	3	0	0	7	0	0	15	10	25		15	-10
182	0	7	0	0	0	0	0	0	0	0	0	0	7	0	9		7	0
183	9	28	1	0	0	0	0	0	0	0	0	0	38	0	39		38	0
184	0	0	0	0	0	0	0	0	0	0	0	0	0	0	2		0	0
185	0	0	0	0	0	0	0	0	0	0	0	0	0	0	2		0	0
186	0	0	0	0	0	0	0	0	0	0	0	0	0	0	2		0	0
187	0	0	0	0	0	0	0	0	0	0	0	0	0	0	3		0	0
188	0	0	0	0	0	0	0	0	0	0	0	0	0	0	0		0	0
189	0	0	0	2	13	0	0	0	0	0	0	0	15	0	15		15	0
190	0	0	0	0	14	0	0	0	0	0	0	0	14	0	14		14	0
191	0	1	0	0	1	0	0	0	0	0	0	0	2	0	2		2	0
192	0	12	24	0	0	0	0	0	0	0	0	0	36	0	36		36	0
193	0	0	0	0	0	0	0	0	0	0	0	0	0	0	0		0	0
194	0	0	0	0	0	0	0	0	0	0	0	0	0	0	3		0	0
195	0	0	0	0	0	0	0	0	0	0	0	0	0	0	0		0	0
196	0	0	0	0	0	0	0	0	0	0	0	0	0	0	0		0	0
197	0	0	0	0	0	0	0	0	0	0	0	0	0	0	0		0	0
198	0	0	0	0	0	0	0	0	0	0	0	0	0	0	0		0	0
199	0	0	0	0	0	0	0	0	0	0	0	0	0	0	0		0	0
200	0	0	0	0	0	0	0	0	0	0	0	0	0	0	0		0	0
201	0	0	0	0	0	0	0	0	0	0	0	0	0	0	0		0	0
202	0	0	0	0	0	0	0	0	0	0	0	0	0	0	0		0	0
203	0	0	0	0	0	0	0	0	0	0	0	0	0	0	0		0	0
204	0	0	0	0	0	0	0	0	0	0	0	0	0	0	0		0	0
205	0	0	0	0	0	0	0	0	0	0	0	0	0	0	0		0	0
206	0	0	0	0	0	0	0	0	0	0	0	0	0	0	0		0	0
207	0	0	0	0	0	0	2	0	0	0	0	0	0	2	2		0	-2
208	0	0	0	0	0	0	0	0	0	0	0	0	0	0	0		0	0
209	0	0	0	0	0	0	0	0	0	0	0	0	0	0	0		0	0
210	0	0	0	0	0	0	0	0	0	0	0	0	0	0	0		0	0
211	0	0	0	0	0	0	0	2	0	0	0	0	0	2	7		0	-2
212	0	0	0	0	0	0	0	0	0	0	0	0	0	0	1		0	0
213	0	0	0	0	0	0	0	0	0	0	0	0	0	0	0		0	0
214	0	4	0	0	0	0	0	3	0	0	0	0	4	3	7		4	-3
215	0	0	0	0	0	0	0	0	0	0	0	0	0	0	0		0	0
216	0	0	0	0	0	0	0	0	0	0	0	0	0	0	0		0	0
217	0	0	0	0	0	0	0	1	0	0	0	0	0	1	1		0	-1
218	2	0	0	0	0	0	0	0	0	0	0	0	2	0	2		2	0
219	0	0	0	0	0	0	0	0	0	0	0	0	0	0	0		0	0
220	0	0	0	0	0	0	0	0	0	0	0	0	0	0	1		0	0
221	0	0	0	0	0	0	0	0	0	0	0	0	0	0	0		0	0
222	0	0	0	0	0	0	0	0	0	0	0	0	0	0	0		0	0
223	0	0	0	0	0	0	0	0	0	0	0	0	0	0	0		0	0
224	0	0	0	0	1	0	0	0	0	0	0	0	1	0	1		1	0
225	0	1	1	0	0	0	0	0	0	0	0	0	2	0	2		2	0
226	0	0	0	0	0	0	0	0	0	0	0	0	0	0	0		0	0
227	0	6	1	0	0	0	0	0	0	0	0	0	7	0	9		7	0
228	0	0	0	0	0	0	0	0	0	0	0	0	0	0	0		0	0
229	0	0	0	0	0	0	0	0	0	0	0	0	0	0	0		0	0
230	0	0	0	0	0	0	0	0	0	0	0	0	0	0	0		0	0
231	0	0	0	0	0	0	0	0	0	0	0	0	0	0	0		0	0
232	0	0	0	0	0	0	0	0	0	0	0	0	0	0	0		0	0
233	0	0	0	0	0	0	0	0	0	0	0	0	0	0	0		0	0
234	0	0	0	0	0	0	0	0	0	0	0	0	0	0	0		0	0
235	0	0	0	0	0	0	0	0	0	0	0	0	0	0	0		0	0
236	0	0	0	0	0	0	0	0	0	0	0	0	0	0	0		0	0
237	0	0	0	0	0	0	0	0	0	0	0	0	0	0	0		0	0
238	0	0	0	0	0	0	0	0	0	0	0	0	0	0	3		0	0
239	0	0	0	0	0	0	0	0	0	0	0	0	0	0	0		0	0
240	0	0	0	0	0	0	0	0	0	0	0	0	0	0	0		0	0
241	0	0	0	0	0	0	0	0	0	0	0	0	0	0	0		0	0
242	0	0	0	1	0	0	0	0	0	0	0	0	1	0	1		1	0
243	0	0	0	0	0	0	0	0	0	0	0	0	0	0	0		0	0
244	0	0	0	0	0	0	0	0	0	0	0	0	0	0	1		0	0
245	0	0	0	0	0	0	0	0	0	0	0	0	0	0	1		0	0
246	2	0	0	0	0	0	0	0	0	0	0	0	2	0	4		2	0
247	0	4	1	1	0	0	0	0	0	0	0	0	6	0	6		6	0
248	1	0	0	1	17	0	0	0	0	0	0	0	19	0	19		19	0
249	0	0	6	0	0	1	0	0	0	0	0	0	7	0	11		7	0
250	0	0	0	0	1	3	0	0	0	0	0	0	4	0	4		4	0
251	0	2	1	1	75	0	0	0	0	0	0	0	79	0	80		79	0
252	0	3	1	0	0	2	0	0	0	0	0	0	6	0	6		6	0
253	2	1	5	0	0	0	0	1	0	0	0	0	8	1	9		8	-1
254	0	0	0	0	0	0	0	0	0	0	0	0	0	0	1		0	0
255	0	0	0	0	0	0	0	0	0	0	0	0	0	0	0		0	0
256	0	0	0	0	0	0	0	2	0	0	0	0	0	2	2		0	-2
257	0	0	0	0	0	0	0	0	0	0	0	0	0	0	0		0	0
258	0	0	0	0	0	0	0	0	0	0	0	0	0	0	0		0	0
259	0	0	0	0	0	0	0	0	0	0	0	0	0	0	0		0	0
260	0	0	0	0	0	0	0	0	0	0	0	0	0	0	0		0	0
261	0	0	0	0	0	0	0	0	0	0	0	0	0	0	0		0	0
262	0	0	0	0	0	0	0	0	0	0	0	0	0	0	2		0	0
263	0	0	0	0	0	0	0	0	0	0	0	0	0	0	0		0	0
264	0	0	0	0	0	0	0	0	0	0	0	0	0	0	0		0	0
265	0	0	0	0	0	1	0	0	0	0	0	0	1	0	1		1	0
266	0	0	0	5	47	0	0	0	0	1	1	0	52	2	55		52	-2
267	0	2	0	0	6	0	0	0	2	0	1	0	8	3	11		8	-3
268	0	0	0	0	0	0	0	3	0	0	2	0	0	5	5		0	-5
269	0	0	0	0	0	0	0	0	0	1	2	0	0	3	4		0	-3
270	0	0	0	0	0	0	0	0	0	0	0	0	0	0	0		0	0
271	0	0	1	0	0	0	0	4	0	0	0	0	1	4	5		1	-4
272	0	0	0	0	0	0	0	0	0	0	0	0	0	0	0		0	0
273	0	0	0	0	0	0	0	0	0	0	0	0	0	0	0		0	0
274	0	0	0	0	0	0	0	0	0	2	0	0	0	2	3		0	-2
275	0	1	0	0	0	0	0	0	1	0	2	0	1	3	4		1	-3
276	0	0	1	0	2	1	0	0	0	0	0	0	4	0	4		4	0
277	1	0	0	1	2	0	2	0	0	0	0	0	4	2	9		4	-2
278	0	0	0	2	0	0	0	0	0	0	1	0	2	1	7		2	-1
279	0	16	0	0	0	0	0	0	0	0	0	0	16	0	18		16	0
280	0	4	0	0	0	0	0	0	0	0	0	0	4	0	6		4	0
281	1	0	0	0	0	0	0	0	0	0	0	0	1	0	1		1	0
282	0	0	0	0	1	0	0	0	0	0	0	0	1	0	1		1	0
283	0	0	0	0	0	0	0	1	0	0	0	0	0	1	3		0	-1
284	0	0	0	0	0	0	0	0	0	0	0	0	0	0	0		0	0
285	0	4	0	0	0	0	0	0	0	0	0	0	4	0	4		4	0
286	0	0	0	0	0	0	0	0	0	0	0	0	0	0	0		0	0
287	0	0	0	0	0	0	0	0	0	0	0	0	0	0	0		0	0
288	0	0	0	0	0	0	0	0	0	0	0	0	0	0	1		0	0
289	0	0	0	0	0	0	0	0	0	0	0	0	0	0	0		0	0
290	0	0	0	0	0	0	0	0	0	0	0	0	0	0	0		0	0
291	0	0	0	0	0	0	0	0	0	0	0	0	0	0	0		0	0
292	0	0	0	0	0	0	0	0	0	0	0	0	0	0	0		0	0
293	0	0	0	0	0	0	0	0	0	0	0	0	0	0	1		0	0
294	0	0	0	0	0	0	0	0	0	0	0	0	0	0	1		0	0
295	0	0	0	0	2	0	0	0	0	0	0	0	2	0	2		2	0
296	0	0	0	1	0	0	0	0	0	0	12	3	1	15	16		1	-15
297	0	13	0	0	0	0	0	0	0	1	86	0	13	87	100		13	-87
298	0	0	0	0	0	0	0	0	0	0	3	0	0	3	4		0	-3
299	0	2	0	0	0	0	0	0	0	1	0	0	2	1	3		2	-1
300	0	0	0	0	0	0	0	0	1	0	1	0	0	2	2		0	-2
301	0	0	0	0	0	0	0	0	0	0	0	0	0	0	1		0	0
302	0	0	0	0	3	0	3	0	0	0	0	0	3	3	7		3	-3
303	0	0	0	0	3	0	0	3	0	0	0	3	3	6	9		3	-6
304	0	0	0	0	0	0	1	7	0	2	15	2	0	27	29		0	-27
305	0	0	0	0	0	0	1	0	0	1	4	0	0	6	6		0	-6
306	0	0	0	0	0	0	0	1	2	0	3	1	0	7	7		0	-7
307	0	0	0	0	0	0	0	11	0	0	17	2	0	30	30		0	-30
308	0	0	0	0	0	0	0	1	0	0	1	0	0	2	2		0	-2
309	0	0	0	0	0	0	0	0	0	0	0	0	0	0	0		0	0
310	0	0	0	0	0	0	0	0	0	2	0	0	0	2	2		0	-2
311	0	0	0	0	0	0	0	0	0	0	0	0	0	0	0		0	0
312	0	0	0	0	0	0	0	0	0	0	0	0	0	0	0		0	0
313	0	0	0	0	0	0	0	0	0	0	0	0	0	0	1		0	0
314	0	0	0	0	0	0	0	0	0	0	0	0	0	0	0		0	0
315	0	1	0	0	0	0	0	0	0	0	0	0	1	0	1		1	0
316	0	0	0	0	0	0	0	0	0	0	0	0	0	0	0		0	0
317	0	2	0	0	0	0	0	0	0	0	0	0	2	0	2		2	0
318	0	0	0	0	0	0	0	0	0	0	0	0	0	0	0		0	0
319	0	0	0	0	0	0	0	0	0	0	0	0	0	0	0		0	0
320	0	0	0	0	0	0	0	0	0	0	0	0	0	0	0		0	0
321	0	0	0	0	0	0	0	0	0	0	0	0	0	0	0		0	0
322	0	0	0	0	0	0	0	0	0	0	0	0	0	0	1		0	0
323	0	0	0	0	0	0	0	0	0	0	0	0	0	0	0		0	0
324	0	0	0	0	0	0	0	0	0	0	0	0	0	0	0		0	0
325	0	0	0	0	0	0	0	13	0	0	0	0	0	13	13		0	-13
326	0	0	0	0	0	0	0	0	0	0	0	0	0	0	0		0	0
327	0	0	0	0	0	0	0	0	0	0	0	0	0	0	0		0	0
328	0	0	0	0	0	0	0	0	0	0	0	0	0	0	0		0	0
329	0	0	0	0	0	0	0	0	0	0	0	0	0	0	1		0	0
330	0	0	0	0	0	0	0	0	0	0	0	0	0	0	0		0	0
331	0	0	0	0	0	0	0	0	0	0	0	0	0	0	0		0	0
332	0	0	0	0	0	0	0	0	0	0	0	0	0	0	0		0	0
333	0	0	0	0	0	0	0	0	0	0	0	0	0	0	0		0	0
334	0	0	0	0	0	0	0	0	0	0	0	0	0	0	0		0	0
335	0	0	0	0	0	0	1	0	0	0	0	0	0	1	1		0	-1
336	0	0	0	0	0	0	0	0	0	0	0	0	0	0	0		0	0
337	0	0	0	0	0	0	0	0	0	0	0	0	0	0	0		0	0
338	0	0	0	0	0	0	0	0	0	0	0	0	0	0	0		0	0
339	0	0	0	0	0	0	0	0	0	0	0	0	0	0	0		0	0
340	0	0	0	0	0	0	0	0	0	0	0	0	0	0	0		0	0
341	0	0	0	0	0	0	0	0	0	0	0	0	0	0	0		0	0
342	0	0	0	0	0	0	0	0	0	0	0	0	0	0	0		0	0
343	0	0	0	0	0	0	0	0	0	0	0	0	0	0	0		0	0
344	0	0	0	0	0	0	0	0	0	0	0	0	0	0	0		0	0
345	0	1	0	0	0	0	0	0	0	0	0	0	1	0	1		1	0
346	0	0	0	0	0	3	0	0	0	0	0	0	3	0	4		3	0
347	0	0	0	0	34	0	0	0	0	0	2	0	34	2	37		34	-2
348	0	0	2	2	0	0	0	0	0	0	0	0	4	0	4		4	0
349	0	9	14	0	29	0	0	0	0	0	0	0	52	0	52		52	0
350	1	14	0	1	4	1	0	0	0	0	0	0	21	0	22		21	0
351	5	0	6	0	5	0	0	0	0	0	0	0	16	0	19		16	0
352	0	114	0	0	2	0	0	0	0	0	0	0	116	0	117		116	0
353	10	3	1	0	0	0	0	0	0	0	0	0	14	0	21		14	0
354	0	1	0	0	3	0	0	0	0	1	0	0	4	1	12		4	-1
355	2	5	0	1	0	1	0	0	0	0	0	0	9	0	10		9	0
356	0	0	3	0	2	0	1	0	0	0	0	0	5	1	14		5	-1
357	0	27	3	0	5	0	0	0	0	0	0	0	35	0	38		35	0
358	1	0	0	0	1	0	0	0	0	0	0	0	2	0	10		2	0
359	0	0	0	0	0	0	0	0	0	0	0	0	0	0	1		0	0
360	3	7	5	0	0	0	0	0	0	0	0	0	15	0	15		15	0
361	0	0	0	0	0	0	0	0	0	0	0	0	0	0	0		0	0
362	0	0	0	0	0	0	0	0	0	1	63	0	0	64	66		0	-64
363	3	1	0	0	0	0	0	1	1	13	20	0	4	35	39		4	-35
364	0	0	0	0	0	0	0	1	2	3	0	0	0	6	8		0	-6
365	0	0	0	0	0	0	0	18	33	0	0	0	0	51	54		0	-51
366	0	7	0	0	0	0	1	4	0	1	0	0	7	6	16		7	-6
367	0	0	0	0	0	0	0	0	2	0	0	0	0	2	5		0	-2
368	0	0	0	0	0	0	0	8	0	0	64	0	0	72	74		0	-72
369	0	0	0	0	0	0	0	0	0	0	0	0	0	0	0		0	0
370	0	0	0	0	0	0	0	0	0	0	0	0	0	0	0		0	0
371	0	0	0	0	0	0	0	0	0	1	15	0	0	16	16		0	-16
372	0	3	3	0	0	0	0	0	0	0	1	0	6	1	8		6	-1
373	5	6	0	0	0	0	0	0	0	0	0	0	11	0	11		11	0
374	0	0	0	0	0	0	0	0	0	0	0	0	0	0	0		0	0
375	0	0	0	0	0	0	0	21	0	0	1	0	0	22	22		0	-22
376	0	0	0	0	0	0	4	0	2	0	0	0	0	6	8		0	-6
377	0	0	0	0	0	0	0	0	3	0	0	0	0	3	3		0	-3
378	0	0	0	0	0	0	0	1	0	0	1	0	0	2	5		0	-2
379	0	0	1	6	1	1	0	0	0	0	0	0	9	0	9		9	0
380	0	2	0	0	0	0	0	0	0	0	3	0	2	3	5		2	-3
381	0	30	0	0	0	0	0	0	0	0	0	0	30	0	30		30	0
382	0	0	0	0	0	0	0	0	0	2	0	0	0	2	2		0	-2
383	0	0	0	0	0	0	0	2	6	2	0	0	0	10	11		0	-10
384	0	0	0	0	1	0	1	21	8	1	1	0	1	32	34		1	-32
385	0	0	0	0	1	0	5	376	4	2	4	0	1	391	397		1	-391
386	0	0	0	0	0	0	3	6	0	0	0	0	0	9	9		0	-9
387	0	2	1	2	0	0	0	1	0	0	0	0	5	1	8		5	-1
388	0	2	0	0	0	1	0	0	0	0	0	0	3	0	5		3	0
389	0	3	0	0	0	2	0	0	0	1	0	0	5	1	8		5	-1
390	0	0	0	0	5	3	0	0	0	0	1	0	8	1	14		8	-1
391	0	6	2	5	3	1	0	0	0	0	0	0	17	0	22		17	0
392	1	1	5	0	5	0	1	1	0	0	3	0	12	5	19		12	-5
393	1	4	0	4	9	2	0	5	1	0	0	0	20	6	31		20	-6
394	9	0	3	1	8	4	0	99	0	2	6	0	25	107	142		25	-107
395	2	3	2	0	4	3	13	3	27	8	16	0	14	67	98		14	-67
396	0	1	1	1	0	0	0	890	131	3	23	0	3	1047	1057		3	-1047
397	0	0	0	0	5	2	0	2	0	2	3	0	7	7	15		7	-7
398	0	5	0	0	5	0	0	0	5	0	0	0	10	5	17		10	-5
399	0	3	0	0	1	0	0	9	0	0	0	0	4	9	16		4	-9
400	0	12	0	0	0	0	0	0	0	0	0	0	12	0	14		12	0
401	0	5	0	0	1	0	0	0	0	0	0	0	6	0	6		6	0
402	0	0	0	0	0	0	0	0	0	0	0	0	0	0	0		0	0
403	3	0	0	0	0	0	0	0	0	0	0	0	3	0	5		3	0
404	0	0	0	0	0	0	0	0	0	0	0	0	0	0	2		0	0
405	0	0	0	0	0	0	0	0	0	0	0	0	0	0	0		0	0
406	0	0	0	0	0	0	0	0	0	0	0	0	0	0	0		0	0
407	0	0	0	0	0	0	0	0	0	0	0	0	0	0	0		0	0
408	0	3	0	0	0	0	0	0	0	0	0	0	3	0	3		3	0
409	0	0	0	0	1	1	0	0	0	0	0	0	2	0	3		2	0
410	0	13	3	0	20	0	0	0	0	0	0	0	36	0	36		36	0
411	0	0	0	0	0	0	0	0	1	0	0	0	0	1	1		0	-1
412	0	0	3	0	0	0	2	2	0	0	0	0	3	4	7		3	-4
413	0	1	0	0	0	0	12	20	46	0	6	3	1	87	101		1	-87
414	1	11	0	8	4	4	0	59	0	1	4	0	28	64	115		28	-64
415	10	49	71	17	10	5	0	0	0	0	0	0	162	0	214		162	0
416	1	23	3	2	117	10	0	16	0	1	16	0	156	33	190		156	-33
417	22	23	3	1	3	0	0	0	0	4	0	0	52	4	57		52	-4
418	2	0	0	0	8	0	0	2	0	1	0	0	10	3	15		10	-3
419	1	5	0	2	0	0	0	0	0	0	1	0	8	1	11		8	-1
420	0	6	3	0	0	1	0	10	1	4	0	0	10	15	32		10	-15
421	6	0	0	1	43	6	2	3	2	0	2	0	56	9	70		56	-9
422	1	0	3	0	0	0	0	9	1	1	0	0	4	11	18		4	-11
423	0	1	2	0	2	0	6	1	26	1	6	0	5	40	47		5	-40
424	2	12	7	0	1	0	1	20	0	0	0	0	22	21	43		22	-21
425	0	0	1	0	0	0	25	0	3	0	3	0	1	31	37		1	-31
426	3	4	0	0	2	1	1	91	1	3	35	0	10	131	149		10	-131
427	6	27	17	5	21	0	0	102	71	37	37	1	76	248	331		76	-248
428	0	5	2	1	1	1	1	316	28	9	17	0	10	371	387		10	-371
429	1	9	7	2	184	12	0	11	11	0	1	0	215	23	248		215	-23
430	0	0	0	0	1	0	1	27	14	0	0	0	1	42	49		1	-42
431	0	0	0	0	3	1	0	0	0	0	0	0	4	0	4		4	0
432	0	0	2	0	0	0	1	17	21	0	6	0	2	45	58		2	-45
433	0	0	0	0	0	3	0	2	0	0	0	0	3	2	6		3	-2
434	0	0	4	0	65	0	0	0	1	0	0	0	69	1	73		69	-1
435	0	1	2	1	0	0	0	5	0	0	0	1	4	6	12		4	-6
436	0	0	1	0	0	0	0	0	0	0	0	0	1	0	1		1	0
437	0	28	2	0	0	0	0	0	0	0	7	0	30	7	41		30	-7
438	4	0	0	0	0	0	0	0	0	0	0	0	4	0	6		4	0
439	0	11	0	0	0	0	0	0	0	0	0	0	11	0	22		11	0
440	0	0	0	0	29	1	0	0	0	0	0	0	30	0	32		30	0
441	0	0	0	0	0	0	0	5	0	0	1	0	0	6	10		0	-6
442	0	0	0	0	0	1	0	0	0	0	1	1	1	2	5		1	-2
443	0	0	0	0	1	0	0	0	0	1	69	0	1	70	75		1	-70
444	0	0	0	1	14	0	0	0	0	15	4	0	15	19	39		15	-19
445	0	7	11	13	2	0	6	773	3081	40	96	0	33	3996	4034		33	-3996
446	0	8	3	2	1	1	12	2344	68	57	0	0	15	2481	2500		15	-2481
447	23	39	94	208	18	0	5	4	2	0	0	0	382	11	399		382	-11
448	5	1	4	2	2	15	0	66	0	0	1	0	29	67	105		29	-67
449	2	14	2	0	1	2	0	0	0	0	0	0	21	0	37		21	0
450	2	2	0	2	5	5	0	3	0	0	8	0	16	11	28		16	-11
451	1	0	0	0	45	1	0	0	0	0	0	0	47	0	56		47	0
452	0	4	1	11	5	8	0	0	0	0	0	0	29	0	41		29	0
453	3	2	12	0	16	0	0	0	0	0	0	0	33	0	43		33	0
454	5	844	0	1	0	2	0	0	0	0	0	0	852	0	925		852	0
455	7	0	0	0	1	0	0	0	0	0	0	0	8	0	8		8	0
456	0	33	1	2	0	3	0	14	0	1	0	0	39	15	61		39	-15
457	1	0	0	0	8	1	0	0	0	0	0	0	10	0	12		10	0
458	1	6	1	0	0	0	0	1	0	0	0	0	8	1	14		8	-1
459	8	14	7	20	1	2	0	0	0	0	0	0	52	0	57		52	0
460	0	2	25	0	1	1	0	1	0	0	0	0	29	1	34		29	-1
461	0	8	0	0	14	0	0	0	2	0	0	0	22	2	27		22	-2
462	24	17	0	6	3	0	0	0	0	0	0	0	50	0	84		50	0
463	3	7	4	5	12	8	0	0	0	0	0	0	39	0	72		39	0
464	0	0	1	1	0	0	3	6	0	0	0	0	2	9	16		2	-9
465	0	2	3	4	42	5	6	16	0	0	0	0	56	22	97		56	-22
466	0	2	0	6	1	0	1	0	0	0	52	2	9	55	87		9	-55
467	0	0	3	3	0	0	0	0	0	9	5	2	6	16	40		6	-16
468	2	10	0	0	3	1	0	0	0	0	2	0	16	2	20		16	-2
469	23	33	63	163	33	3	0	13	4	0	0	0	318	17	347		318	-17
470	0	2	0	4	1	0	8	421	0	20	2	0	7	451	463		7	-451
471	6	62	12	0	6	0	2	5	46	4	12	0	86	69	164		86	-69
472	7	38	13	0	1	0	0	32	1	0	0	1	59	34	99		59	-34
473	2	2	0	0	0	0	0	8	2	0	0	0	4	10	14		4	-10
474	5	13	3	3	3	2	7	70	4	4	6	0	29	91	134		29	-91
475	7	1	10	9	48	0	2	10	6	0	18	5	75	41	129		75	-41
476	1	6	1	6	33	3	0	108	3	1	104	0	50	216	285		50	-216
477	1	0	2	0	0	5	0	2	17	5	24	1	8	49	60		8	-49
478	6	14	0	0	6	1	0	4	2	5	34	0	27	45	79		27	-45
479	21	46	2	6	8	3	3	2	0	0	2	0	86	7	111		86	-7
480	0	0	2	0	11	1	0	0	2	0	0	1	14	3	20		14	-3
481	2	138	36	8	0	0	0	2	0	0	0	0	184	2	196		184	-2
482	15	2	1	0	11	2	9	36	5	0	3	3	31	56	89		31	-56
483	0	2	0	0	1	0	0	45	0	0	5	0	3	50	60		3	-50
484	1	0	0	0	0	0	14	15	0	5	53	0	1	87	98		1	-87
485	2	1	3	0	0	0	4	5	3	2	4	0	6	18	38		6	-18
486	1	4	0	0	0	4	1	4	4	0	0	0	9	9	30		9	-9
487	0	11	12	1	191	1	0	0	1	0	0	0	216	1	227		216	-1
488	1	17	0	9	3	5	0	66	0	0	4	19	35	89	162		35	-89
489	0	1	9	1	1	0	1	3	8	3	100	0	12	115	128		12	-115
490	0	6	0	0	0	0	0	2	0	11	0	1	6	14	40		6	-14
491	1	33	27	7	2	0	7	142	109	0	10	0	70	268	358		70	-268
492	0	4	0	0	13	5	0	24	0	0	0	0	22	24	61		22	-24
493	1	2	1	1	11	7	0	0	0	0	0	0	23	0	32		23	0
494	0	0	0	1	32	4	0	15	18	0	0	0	37	33	76		37	-33
495	0	0	0	0	0	0	2	2	0	0	7	0	0	11	12		0	-11
496	0	0	0	1	3	0	0	0	0	0	0	0	4	0	4		4	0
497	2	135	9	8	1	0	0	0	0	0	0	0	155	0	156		155	0
498	0	4	4	1	0	0	0	3	0	0	7	0	9	10	22		9	-10
499	14	307	1	0	0	0	2	0	0	0	0	0	322	2	340		322	-2
500	3	7	0	0	0	0	0	2	3	0	3	0	10	8	21		10	-8
501	0	0	0	0	0	0	0	4	0	0	0	0	0	4	5		0	-4
502	0	0	0	0	0	0	3	0	1	0	0	0	0	4	4		0	-4
503	0	0	0	0	0	0	1	13	3	0	0	0	0	17	21		0	-17
504	0	0	0	0	0	0	0	19	0	0	0	0	0	19	21		0	-19
505	0	0	0	0	0	0	1	1	0	0	0	0	0	2	2		0	-2
506	0	0	0	0	0	0	0	1	6	1	0	0	0	8	10		0	-8
507	0	0	0	0	0	0	0	0	0	0	0	0	0	0	0		0	0
508	0	0	0	0	0	0	0	2	0	0	0	0	0	2	2		0	-2
509	0	0	0	0	1	0	0	0	0	0	0	0	1	0	2		1	0
510	0	0	0	0	0	0	0	0	0	0	0	0	0	0	0		0	0
511	0	0	2	0	0	0	0	1	1	0	2	0	2	4	6		2	-4
512	0	8	0	0	1	2	1	0	0	0	1	0	11	2	13		11	-2
513	0	0	0	0	0	0	0	2	6	1	2	0	0	11	11		0	-11
514	0	0	0	0	0	0	0	120	0	14	0	0	0	134	134		0	-134
515	0	1	0	0	0	0	2	0	27	0	0	0	1	29	31		1	-29
516	0	0	0	0	0	1	0	71	0	0	0	0	1	71	74		1	-71
517	0	1	5	1	6	2	5	0	0	0	0	0	15	5	21		15	-5
518	11	2096	5	1	0	0	0	0	0	0	0	0	2113	0	2115		2113	0
519	9	0	5	0	0	1	0	0	0	0	0	0	15	0	20		15	0
520	0	0	1	1	360	3	0	0	0	0	0	0	365	0	375		365	0
521	0	6	0	7	62	2	0	0	0	0	0	0	77	0	79		77	0
522	6	12	45	11	25	0	0	0	0	0	0	0	99	0	111		99	0
523	0	2	1	0	4	3	0	0	0	0	0	0	10	0	15		10	0
524	5	0	7	0	446	0	0	0	0	0	0	0	458	0	468		458	0
525	4	21	2	14	4	1	0	3	1	0	1	0	46	5	75		46	-5
526	0	0	4	0	0	0	0	1	0	0	0	0	4	1	5		4	-1
527	0	0	0	0	0	0	0	0	0	0	6	0	0	6	6		0	-6
528	0	0	0	0	0	0	0	0	0	3	0	0	0	3	3		0	-3
529	0	0	0	0	0	0	0	0	1	0	0	0	0	1	2		0	-1
530	0	0	0	0	0	0	0	40	0	0	0	0	0	40	42		0	-40
531	0	0	0	0	0	0	0	2	0	0	0	0	0	2	2		0	-2
532	0	0	0	0	0	0	3	3	0	0	0	0	0	6	8		0	-6
533	0	1	0	0	0	0	0	0	0	4	3	0	1	7	8		1	-7
534	0	0	0	0	0	0	0	0	4	0	0	0	0	4	6		0	-4
535	0	0	0	0	0	0	0	4	1	0	0	0	0	5	8		0	-5
536	0	0	0	0	0	0	0	0	0	0	0	4	0	4	5		0	-4
537	0	3	0	0	8	0	0	8	0	0	30	0	11	38	49		11	-38
538	0	0	0	2	0	0	0	0	0	0	0	0	2	0	3		2	0
539	0	12	15	1	4	0	0	0	0	0	0	0	32	0	32		32	0
540	2	55	0	4	2	0	0	1	0	0	0	0	63	1	68		63	-1
541	0	0	0	0	1	0	1	2	0	0	0	0	1	3	5		1	-3
542	0	0	0	0	0	0	0	0	0	0	0	0	0	0	2		0	0
543	0	0	0	0	0	0	0	0	0	0	0	0	0	0	0		0	0
544	0	0	0	0	0	0	0	0	0	0	0	0	0	0	0		0	0
545	0	0	0	0	0	0	0	0	0	0	0	0	0	0	0		0	0
546	0	0	0	0	0	0	0	2	0	0	0	0	0	2	2		0	-2
547	0	0	0	0	0	0	0	0	0	0	3	0	0	3	3		0	-3
548	0	0	0	0	0	0	0	0	0	0	0	0	0	0	0		0	0
549	0	0	0	0	0	0	0	0	1	0	0	0	0	1	1		0	-1
550	0	0	0	0	0	0	0	1	0	0	3	0	0	4	4		0	-4
551	0	0	0	0	0	0	0	4	0	0	0	0	0	4	4		0	-4
552	0	0	0	0	0	0	0	0	0	0	1	0	0	1	1		0	-1
553	0	0	0	0	0	0	0	0	0	0	0	0	0	0	0		0	0
554	0	0	0	0	0	0	0	0	0	0	0	0	0	0	0		0	0
555	0	0	0	0	0	0	0	0	0	0	0	0	0	0	0		0	0
556	0	0	0	0	0	0	0	0	0	0	0	0	0	0	1		0	0
557	0	0	0	0	0	0	0	0	0	0	0	0	0	0	0		0	0
558	0	0	0	0	0	0	0	0	0	0	0	0	0	0	0		0	0
559	0	0	0	0	0	0	0	0	0	0	0	0	0	0	0		0	0
560	0	0	0	0	0	0	0	0	0	0	0	0	0	0	0		0	0
561	0	0	0	0	0	0	0	0	1	0	1	0	0	2	2		0	-2
562	0	0	0	0	0	0	1	0	0	0	0	0	0	1	1		0	-1
563	8	1	0	0	0	0	0	0	0	0	0	0	9	0	9		9	0
564	0	1	0	0	0	0	0	0	0	0	0	0	1	0	1		1	0
565	0	2	0	0	0	0	0	0	0	0	0	0	2	0	5		2	0
566	0	0	0	0	0	0	0	0	0	0	0	0	0	0	5		0	0
567	0	0	0	0	0	0	2	0	0	0	0	0	0	2	6		0	-2
568	0	0	0	0	16	0	0	0	0	0	0	0	16	0	23		16	0
569	0	0	0	0	15	33	0	0	0	0	0	0	48	0	52		48	0
570	4	3	1	0	208	0	0	1	0	0	0	0	216	1	219		216	-1
571	0	15	6	7	9	1	0	0	0	0	0	0	38	0	44		38	0
572	3	0	5	2	4	16	9	0	1	0	0	0	30	10	48		30	-10
573	2	15	2	12	162	13	5	17	0	0	0	0	206	22	240		206	-22
574	10	1	12	1	1	0	0	1	0	0	0	0	25	1	38		25	-1
575	1	5	7	1	6	1	0	0	0	0	0	0	21	0	27		21	0
576	5	5	1	0	100	0	0	6	0	5	2	0	111	13	129		111	-13
577	13	4	0	1	0	0	0	2	0	0	0	0	18	2	35		18	-2
578	0	0	0	0	0	1	0	0	0	0	1	0	1	1	12		1	-1
579	0	0	1	0	1	0	0	57	1	3	0	0	2	61	73		2	-61
580	0	0	0	0	0	0	0	0	2	0	0	0	0	2	2		0	-2
581	1	3	0	0	0	0	0	2	0	0	0	0	4	2	8		4	-2
582	0	0	0	0	0	0	28	0	8	0	0	0	0	36	41		0	-36
583	0	0	0	0	0	0	0	0	0	0	0	0	0	0	0		0	0
584	0	11	1	0	0	0	0	0	0	0	0	0	12	0	16		12	0
585	0	0	0	0	0	0	0	0	0	0	0	0	0	0	4		0	0
586	0	0	0	0	0	0	0	0	0	0	0	0	0	0	1		0	0
587	0	0	0	0	5	0	0	0	0	0	0	0	5	0	8		5	0
588	0	0	0	1	0	0	0	0	0	0	0	0	1	0	1		1	0
589	0	0	3	2	0	0	0	0	0	0	0	0	5	0	5		5	0
590	0	0	0	0	0	0	0	0	0	0	1	0	0	1	1		0	-1
591	0	1	0	0	0	0	0	0	4	0	9	0	1	13	14		1	-13
592	0	0	0	0	0	0	0	13	2	6	1	0	0	22	23		0	-22
593	0	0	0	0	0	2	0	0	8	0	1	0	2	9	11		2	-9
594	0	1	74	0	8	0	0	16	0	0	5	0	83	21	104		83	-21
595	0	0	0	0	0	0	1	1	0	2	0	0	0	4	4		0	-4
596	0	0	0	0	0	0	0	0	0	0	2	0	0	2	4		0	-2
597	0	0	0	0	0	0	0	7	2	1	2	1	0	13	13		0	-13
598	0	0	0	0	0	0	0	0	0	0	0	0	0	0	0		0	0
599	0	2	0	0	0	0	0	0	6	0	2	0	2	8	10		2	-8
600	0	0	0	0	0	4	0	63	0	0	0	0	4	63	67		4	-63
601	0	0	0	0	0	0	0	0	0	0	0	0	0	0	0		0	0
602	0	1	0	0	0	0	0	4	0	3	0	0	1	7	8		1	-7
603	0	0	0	0	0	0	0	0	5	0	0	0	0	5	6		0	-5
604	2	276	0	5	3	0	0	0	0	0	0	0	286	0	286		286	0
605	5	5	27	1	0	0	1	2	0	0	0	0	38	3	41		38	-3
606	0	0	0	0	0	0	0	0	0	0	0	0	0	0	0		0	0
607	0	0	0	0	0	0	0	0	0	0	0	0	0	0	0		0	0
608	0	0	0	0	0	0	0	0	0	0	0	0	0	0	0		0	0
609	0	0	0	0	0	0	0	0	0	0	0	0	0	0	0		0	0
610	0	0	0	0	0	0	0	0	0	0	0	0	0	0	0		0	0
611	0	0	0	0	0	0	0	0	0	0	0	0	0	0	0		0	0
612	0	0	0	0	0	0	0	0	0	0	0	0	0	0	0		0	0
613	0	0	0	0	0	0	0	0	0	0	0	0	0	0	0		0	0
614	0	0	0	0	0	0	0	0	0	0	0	0	0	0	0		0	0
615	0	0	0	0	0	0	0	0	0	0	0	0	0	0	0		0	0
616	0	0	0	0	0	0	0	0	0	0	0	0	0	0	0		0	0
617	0	0	0	0	0	0	0	0	0	0	0	0	0	0	0		0	0
618	0	0	0	0	1	0	0	0	0	0	0	0	1	0	1		1	0
619	0	0	0	0	0	0	0	0	0	0	0	0	0	0	0		0	0
620	0	2	2	0	1	0	0	0	0	0	1	0	5	1	6		5	-1
621	2	18	0	0	0	0	0	2	0	0	0	0	20	2	22		20	-2
622	0	0	0	0	1	0	0	0	0	0	0	0	1	0	5		1	0
623	0	0	0	0	0	0	0	0	1	0	0	0	0	1	3		0	-1
624	0	0	0	0	1	0	0	0	0	0	0	0	1	0	1		1	0
625	0	0	0	0	0	0	0	0	0	0	0	0	0	0	0		0	0
626	0	0	0	0	0	0	0	0	0	0	0	0	0	0	0		0	0
627	0	0	0	0	0	0	0	0	0	0	0	0	0	0	1		0	0
628	0	0	0	0	0	0	0	0	0	0	0	0	0	0	0		0	0
629	0	0	0	0	0	0	0	0	0	0	0	0	0	0	0		0	0
630	0	0	0	0	0	0	0	0	0	0	0	0	0	0	0		0	0
631	0	0	0	0	0	0	0	0	0	0	0	0	0	0	0		0	0
632	0	0	0	0	0	0	0	0	0	0	0	0	0	0	0		0	0
633	0	0	0	0	0	0	0	0	0	0	0	0	0	0	0		0	0
634	0	0	0	0	4	0	0	0	0	0	0	0	4	0	4		4	0
635	0	0	0	1	4	0	0	0	0	0	0	0	5	0	5		5	0
636	0	0	2	0	0	0	0	0	0	0	0	0	2	0	2		2	0
637	0	3	0	1	0	0	0	0	0	0	0	0	4	0	4		4	0
638	2	6	0	0	1	0	0	0	0	0	0	0	9	0	9		9	0
639	0	0	0	0	0	0	0	0	0	0	0	0	0	0	1		0	0
640	0	0	0	0	0	0	0	0	0	0	0	0	0	0	1		0	0
641	0	0	0	0	0	0	0	0	0	0	0	0	0	0	2		0	0
642	0	0	0	0	0	0	0	0	0	0	0	0	0	0	0		0	0
643	0	0	0	0	0	0	0	0	0	0	0	0	0	0	0		0	0
644	0	0	0	0	0	0	0	0	0	0	0	0	0	0	0		0	0
645	1	3	0	0	0	0	0	0	0	0	0	0	4	0	5		4	0
646	0	0	0	0	0	0	0	0	0	0	0	0	0	0	0		0	0
647	0	0	0	0	0	1	0	0	0	0	0	0	1	0	1		1	0
648	0	0	0	0	10	4	0	0	0	0	0	0	14	0	15		14	0
649	0	0	0	0	15	1	0	0	0	0	0	0	16	0	17		16	0
650	0	2	8	7	18	2	0	0	0	0	0	0	37	0	38		37	0
651	0	107	9	0	0	0	0	0	1	0	2	0	116	3	121		116	-3
652	0	1	0	0	0	0	0	2	0	0	0	0	1	2	5		1	-2
653	0	0	0	0	0	0	0	0	0	0	0	0	0	0	0		0	0
654	0	0	0	0	0	0	0	0	0	0	0	0	0	0	10		0	0
655	0	0	0	0	0	0	0	0	0	0	0	0	0	0	2		0	0
656	0	0	0	0	0	0	0	0	0	0	0	0	0	0	1		0	0
657	0	0	0	0	0	0	0	0	0	0	0	0	0	0	1		0	0
658	0	0	0	0	0	0	0	0	0	0	0	0	0	0	0		0	0
659	0	0	0	0	0	0	0	0	0	0	0	0	0	0	2		0	0
660	0	0	0	0	0	0	0	0	0	0	0	0	0	0	0		0	0
661	0	0	0	0	0	0	0	0	0	0	0	0	0	0	0		0	0
662	0	0	0	0	0	0	0	0	0	0	0	0	0	0	0		0	0
663	0	1	0	0	0	0	0	1	0	0	0	0	1	1	2		1	-1
664	0	0	0	0	0	0	0	0	0	0	0	0	0	0	0		0	0
665	0	0	0	0	0	0	0	0	0	0	0	0	0	0	1		0	0
666	0	0	0	0	0	0	0	0	0	0	0	0	0	0	0		0	0
667	0	0	0	0	0	0	0	0	0	0	0	0	0	0	0		0	0
668	0	0	0	0	0	0	0	0	0	0	0	0	0	0	0		0	0
669	0	0	0	0	0	0	0	0	0	0	0	0	0	0	0		0	0
670	0	0	0	0	0	0	0	0	0	0	0	0	0	0	0		0	0
671	0	0	0	0	0	0	0	0	0	0	0	0	0	0	0		0	0
672	0	0	0	0	0	0	0	0	0	0	0	0	0	0	0		0	0
673	0	0	0	0	0	0	0	0	0	0	0	0	0	0	0		0	0
674	0	0	0	0	0	0	0	0	0	0	0	0	0	0	0		0	0
675	0	0	0	0	0	0	0	0	0	0	0	0	0	0	0		0	0
676	0	0	0	0	0	0	0	0	0	0	0	0	0	0	0		0	0
677	0	0	0	0	0	0	0	0	0	0	0	0	0	0	0		0	0
678	0	0	0	0	0	0	0	0	0	0	0	0	0	0	0		0	0
679	0	0	0	0	0	0	0	0	0	0	0	0	0	0	0		0	0
680	0	0	0	0	0	0	0	0	0	0	0	0	0	0	0		0	0
681	0	0	0	0	0	0	0	0	0	0	0	0	0	0	0		0	0
682	0	0	0	0	0	0	0	0	0	0	0	0	0	0	0		0	0
683	0	0	0	0	0	0	0	0	0	0	0	0	0	0	0		0	0
684	0	0	0	0	0	0	0	0	0	0	0	0	0	0	0		0	0
685	0	0	0	0	0	0	0	0	0	0	0	0	0	0	0		0	0
686	0	0	0	0	0	0	0	0	0	0	0	0	0	0	0		0	0
687	0	0	0	0	0	0	0	0	0	0	0	0	0	0	0		0	0
688	0	0	0	0	0	0	0	0	0	0	0	0	0	0	0		0	0
689	0	0	0	0	0	0	0	0	0	0	0	0	0	0	0		0	0
690	0	0	0	0	0	0	0	0	0	0	0	0	0	0	0		0	0
691	0	0	0	0	0	0	0	0	0	0	0	0	0	0	0		0	0
692	0	0	0	0	0	0	0	0	0	0	0	0	0	0	0		0	0
693	0	0	0	0	0	0	0	0	0	0	0	0	0	0	0		0	0
694	0	0	0	0	0	0	0	0	0	0	0	0	0	0	0		0	0
695	0	0	0	0	0	0	0	0	0	0	0	0	0	0	0		0	0
696	0	0	0	0	0	0	0	0	0	0	0	0	0	0	0		0	0
697	0	0	0	0	0	0	0	0	0	0	0	0	0	0	0		0	0
698	0	0	0	0	0	0	0	0	0	0	0	0	0	0	0		0	0
699	0	0	0	0	0	0	0	0	0	0	1	0	0	1	2		0	-1
700	0	0	0	0	0	0	0	0	0	0	0	0	0	0	0		0	0
701	0	2	0	0	0	0	0	0	0	0	0	0	2	0	2		2	0
702	0	0	0	0	0	0	0	0	0	0	0	0	0	0	0		0	0
703	0	0	0	0	0	0	0	0	0	0	0	0	0	0	0		0	0
704	0	0	0	0	0	0	0	0	0	0	0	0	0	0	0		0	0
705	0	0	0	0	0	0	0	0	0	0	0	0	0	0	0		0	0
706	0	0	2	0	0	1	0	0	0	0	0	0	3	0	3		3	0
707	0	0	0	1	321	1	0	2	0	0	0	0	323	2	325		323	-2
708	0	0	0	5	2	0	0	0	0	0	0	0	7	0	7		7	0
709	0	1	18	2	0	0	0	0	0	0	0	0	21	0	26		21	0
710	0	10	0	2	3	0	0	0	0	0	0	0	15	0	17		15	0
711	0	0	0	0	0	0	0	0	0	0	0	0	0	0	0		0	0
712	0	0	0	0	0	0	0	0	0	2	0	0	0	2	3		0	-2
713	0	0	2	0	0	0	0	0	0	0	0	0	2	0	5		2	0
714	0	0	0	0	0	0	0	0	0	0	0	0	0	0	2		0	0
715	0	0	0	0	0	0	0	0	0	0	0	0	0	0	0		0	0
716	0	0	0	0	0	0	0	0	0	0	0	0	0	0	0		0	0
717	0	0	0	0	1	0	0	0	0	0	0	0	1	0	1		1	0
718	0	0	0	1	0	0	0	0	0	0	0	0	1	0	1		1	0
719	0	0	0	0	0	0	0	0	5	0	0	0	0	5	5		0	-5
720	0	1	0	0	0	1	0	0	0	0	0	0	2	0	2		2	0
721	0	0	0	0	0	0	0	0	0	0	0	0	0	0	0		0	0
722	0	0	0	0	2	0	0	0	3	0	0	0	2	3	9		2	-3
723	0	0	0	0	0	0	0	4	0	0	0	0	0	4	5		0	-4
724	0	0	0	0	0	0	0	0	0	0	0	0	0	0	1		0	0
725	2	0	0	0	0	0	0	0	0	0	0	0	2	0	2		2	0
726	0	0	0	0	0	0	0	0	0	0	0	0	0	0	1		0	0
727	0	0	0	0	0	0	0	0	0	0	0	0	0	0	2		0	0
728	0	0	0	0	0	0	0	0	0	0	0	0	0	0	0		0	0
729	0	0	0	0	0	0	0	0	0	0	0	0	0	0	0		0	0
730	0	0	0	0	0	0	0	0	0	0	0	0	0	0	0		0	0
731	0	0	0	0	0	0	0	0	0	0	0	0	0	0	0		0	0
732	0	0	0	0	0	0	0	0	0	0	0	0	0	0	0		0	0
733	0	0	0	0	0	0	0	0	0	0	0	0	0	0	0		0	0
734	0	0	0	0	0	0	0	0	0	0	0	0	0	0	0		0	0
735	0	0	0	0	0	0	0	0	0	0	0	0	0	0	0		0	0
736	0	0	0	0	0	0	0	0	1	0	0	0	0	1	1		0	-1
737	0	0	0	0	0	0	0	7	2	0	0	0	0	9	13		0	-9
738	0	0	0	0	0	0	0	3	0	0	0	0	0	3	3		0	-3
739	0	0	0	0	0	0	0	0	0	0	0	0	0	0	4		0	0
740	0	0	0	0	0	0	0	0	0	0	0	0	0	0	0		0	0
741	0	0	0	0	0	0	0	0	0	0	0	0	0	0	0		0	0
742	0	0	0	0	0	0	0	2	0	0	0	0	0	2	2		0	-2
743	0	0	0	0	0	0	0	0	0	0	0	0	0	0	0		0	0
744	0	0	0	0	0	0	0	2	0	0	0	0	0	2	2		0	-2
745	0	0	0	0	1	0	0	0	0	0	0	0	1	0	1		1	0
746	0	0	0	0	0	0	0	3	1	0	0	0	0	4	4		0	-4
747	0	0	0	0	0	0	0	2	0	0	0	0	0	2	2		0	-2
748	0	0	0	0	0	1	0	0	0	0	0	0	1	0	1		1	0
749	0	0	0	0	0	0	0	0	0	0	0	0	0	0	0		0	0
750	0	0	0	0	0	0	0	0	0	0	0	0	0	0	0		0	0
751	0	0	0	1	0	0	0	0	0	0	0	0	1	0	1		1	0
752	0	0	0	0	0	0	0	0	0	0	0	3	0	3	3		0	-3
753	0	3	0	0	0	0	0	0	1	0	1	0	3	2	6		3	-2
754	0	0	0	0	2	0	0	25	1	9	4	0	2	39	41		2	-39
755	3	15	12	4	77	1	11	19	12	0	0	0	112	42	161		112	-42
756	4	8	1	24	78	0	2	60	69	1	1	0	115	133	256		115	-133
757	0	1	3	42	4	4	2	8	0	1	8	0	54	19	78		54	-19
758	2	637	75	15	0	0	5	1	5	4	3	0	729	18	755		729	-18
759	8	3	0	0	0	0	1	6	12	14	1	0	11	34	47		11	-34
760	1	5	10	2	355	4	5	23	22	0	0	0	377	50	433		377	-50
761	2	0	0	12	43	0	25	267	3	1	0	0	57	296	365		57	-296
762	2	3	14	1	8	0	20	0	0	0	0	0	28	20	60		28	-20
763	4	259	1	0	0	2	0	29	0	3	0	0	266	32	406		266	-32
764	2	1	0	0	8	0	2	0	0	0	1	0	11	3	19		11	-3
765	3	4	0	1	3	0	0	0	0	0	0	0	11	0	22		11	0
766	0	0	0	0	46	0	0	0	0	0	0	0	46	0	46		46	0
767	0	0	0	1	8	0	0	1	0	0	0	0	9	1	15		9	-1
768	1	0	0	0	0	0	0	0	2	0	5	0	1	7	8		1	-7
769	0	0	0	0	0	0	0	1	0	0	2	0	0	3	4		0	-3
770	0	2	0	0	0	0	1	0	0	0	0	0	2	1	7		2	-1
771	0	1	0	0	0	0	0	1	0	0	24	0	1	25	34		1	-25
772	0	0	4	1	2	0	0	2	0	0	3	0	7	5	14		7	-5
773	1	6	2	0	0	0	0	0	0	0	0	0	9	0	13		9	0
774	0	0	0	1	21	5	0	0	0	0	0	0	27	0	30		27	0
775	0	3	3	2	31	1	0	0	0	0	0	0	40	0	44		40	0
776	0	0	0	0	0	0	0	5	0	0	1	0	0	6	6		0	-6
777	0	8	1	0	0	0	0	2	0	0	5	0	9	7	16		9	-7
778	1	11	2	0	0	0	0	1	3	0	0	0	14	4	18		14	-4
779	2	3	0	0	1	0	0	0	0	0	0	0	6	0	7		6	0
780	1	1	0	0	2	0	0	0	0	0	0	0	4	0	4		4	0
781	0	0	0	0	2	0	0	0	0	0	0	0	2	0	2		2	0
782	0	0	0	0	2	0	0	0	3	0	0	0	2	3	6		2	-3
783	0	0	0	0	0	0	0	2	0	0	0	0	0	2	3		0	-2
784	1	4	5	0	0	0	0	2	0	0	0	0	10	2	12		10	-2
785	0	0	0	0	0	0	0	0	0	0	0	0	0	0	0		0	0
786	0	0	0	0	0	0	0	0	0	0	2	0	0	2	2		0	-2
787	0	0	0	0	0	0	0	0	0	0	0	0	0	0	0		0	0
788	0	0	0	0	0	0	0	0	4	0	0	0	0	4	5		0	-4
789	0	0	0	0	0	0	0	0	0	0	0	0	0	0	0		0	0
790	0	0	0	0	0	0	0	0	0	0	0	0	0	0	2		0	0
791	0	0	0	0	0	0	0	0	0	0	0	0	0	0	0		0	0
792	1	1	0	0	0	0	0	0	0	0	0	0	2	0	3		2	0
793	0	0	0	0	0	0	0	0	0	0	0	0	0	0	0		0	0
794	0	0	0	0	0	0	0	0	0	0	0	0	0	0	0		0	0
795	0	0	0	0	0	0	0	0	0	0	0	1	0	1	1		0	-1
796	0	0	0	0	0	0	0	0	0	0	0	0	0	0	1		0	0
797	0	0	0	0	40	2	0	17	0	1	1	0	42	19	63		42	-19
798	0	0	0	0	7	0	0	0	0	0	0	0	7	0	7		7	0
799	0	0	0	3	3	0	0	9	0	0	0	0	6	9	17		6	-9
800	0	1	0	0	0	0	0	0	0	0	12	2	1	14	15		1	-14
801	2	43	2	0	0	0	1	0	5	0	7	0	47	13	64		47	-13
802	1	11	0	0	17	1	1	0	0	0	5	0	30	6	40		30	-6
803	2	0	2	0	2	3	1	3	6	4	0	0	9	14	23		9	-14
804	0	1	7	0	0	0	0	6	0	3	0	0	8	9	18		8	-9
805	0	10	9	0	2	1	1	3	2	0	0	0	22	6	28		22	-6
806	4	9	1	0	11	0	0	44	0	0	0	0	25	44	82		25	-44
807	0	26	12	1	1	0	2	0	0	0	0	0	40	2	44		40	-2
808	0	0	0	0	3	0	0	0	0	0	0	0	3	0	4		3	0
809	0	0	0	0	0	0	0	0	0	0	0	0	0	0	0		0	0
810	0	0	0	0	0	0	0	0	0	0	0	0	0	0	2		0	0
811	0	0	0	0	0	0	0	0	0	0	0	0	0	0	3		0	0
812	0	0	0	0	0	0	0	0	0	0	0	0	0	0	0		0	0
813	0	0	0	0	0	0	0	0	0	0	0	0	0	0	0		0	0
814	0	0	0	0	0	0	0	0	0	0	0	0	0	0	0		0	0
815	0	0	0	0	0	0	0	0	0	0	0	0	0	0	0		0	0
816	0	0	0	0	0	0	0	0	0	0	0	0	0	0	0		0	0
817	0	0	0	0	0	0	0	0	0	0	0	0	0	0	0		0	0
818	0	0	0	0	0	0	0	0	0	0	0	0	0	0	0		0	0
819	0	0	0	0	0	0	0	0	0	0	0	0	0	0	0		0	0
820	1	8	2	1	1	0	0	0	0	0	0	0	13	0	14		13	0
821	0	3	0	1	39	0	0	0	0	0	0	0	43	0	43		43	0
822	0	1	0	1	0	0	0	0	0	0	0	0	2	0	2		2	0
823	0	4	5	0	18	0	0	0	0	0	0	0	27	0	28		27	0
824	0	0	0	0	1	2	0	2	0	2	7	0	3	11	14		3	-11
825	0	0	0	0	0	0	0	0	5	11	36	2	0	54	56		0	-54
826	0	0	0	0	0	0	0	15	0	4	7	0	0	26	26		0	-26
827	3	2	14	3	1	0	0	0	0	0	1	0	23	1	24		23	-1
828	0	0	0	0	0	0	0	2	0	0	0	0	0	2	2		0	-2
829	0	0	0	0	0	0	0	0	0	0	0	0	0	0	0		0	0
830	0	0	0	0	0	0	0	0	0	0	0	0	0	0	0		0	0
831	0	0	0	0	0	0	0	0	0	0	0	0	0	0	0		0	0
832	0	0	0	0	0	0	0	6	1	0	0	0	0	7	7		0	-7
833	0	0	0	0	27	0	0	0	2	0	1	0	27	3	30		27	-3
834	0	0	0	0	0	0	2	2	0	0	0	0	0	4	5		0	-4
835	0	25	1	1	0	0	0	0	0	0	3	0	27	3	31		27	-3
836	1	0	0	0	0	0	0	0	0	0	3	0	1	3	6		1	-3
837	1	7	1	0	18	4	0	0	0	0	0	0	31	0	31		31	0
838	1	0	0	0	1	0	0	5	8	0	0	0	2	13	15		2	-13
839	0	0	0	1	12	4	0	3	0	0	0	0	17	3	21		17	-3
840	0	10	1	0	14	1	1	0	0	0	0	0	26	1	28		26	-1
841	0	0	0	0	0	0	0	0	0	0	0	0	0	0	0		0	0
842	5	0	0	0	1	0	1	0	1	0	0	0	6	2	9		6	-2
843	0	0	0	0	0	0	0	0	0	0	0	0	0	0	1		0	0
844	0	0	0	0	0	0	0	0	0	0	0	0	0	0	0		0	0
845	0	0	0	0	0	0	0	0	0	0	0	0	0	0	0		0	0
846	0	0	0	0	0	0	0	0	0	0	0	0	0	0	0		0	0
847	0	0	0	0	0	0	0	0	0	0	0	0	0	0	0		0	0
848	0	0	0	0	0	0	0	0	0	0	0	0	0	0	0		0	0
849	0	0	0	0	0	0	0	0	0	0	0	0	0	0	0		0	0
850	0	0	0	0	0	0	0	0	0	0	0	0	0	0	0		0	0
851	0	0	0	0	0	0	0	0	0	0	0	0	0	0	0		0	0
852	0	0	0	0	0	0	0	0	0	0	0	0	0	0	0		0	0
853	0	0	0	0	0	0	0	0	0	1	0	0	0	1	1		0	-1
854	0	0	0	0	0	0	0	0	0	0	0	0	0	0	0		0	0
855	0	0	0	0	0	0	0	0	0	0	0	0	0	0	0		0	0
856	0	0	0	0	0	0	0	0	0	0	0	0	0	0	0		0	0
857	0	0	0	0	1	0	0	0	0	0	0	0	1	0	2		1	0
858	0	0	0	0	0	0	0	0	0	0	0	0	0	0	1		0	0
859	0	0	0	0	51	0	0	0	0	0	0	0	51	0	51		51	0
860	0	0	0	1	11	1	0	0	0	0	0	0	13	0	15		13	0
861	0	0	1	3	80	9	0	0	0	0	0	0	93	0	94		93	0
862	0	2	0	1	2	0	0	0	0	0	0	0	5	0	8		5	0
863	0	2	4	0	0	1	0	0	0	0	0	0	7	0	7		7	0
864	0	4	0	1	2	0	0	0	0	0	3	0	7	3	10		7	-3
865	0	1	0	0	9	0	0	0	0	0	0	0	10	0	11		10	0
866	0	0	0	0	0	6	0	0	0	0	0	0	6	0	6		6	0
867	0	0	0	0	85	4	0	0	0	0	1	2	89	3	92		89	-3
868	0	2	0	0	4	0	0	10	3	1	29	0	6	43	49		6	-43
869	0	0	0	0	2	0	0	0	0	0	0	1	2	1	4		2	-1
870	0	37	3	0	0	0	0	21	0	0	0	0	40	21	61		40	-21
871	0	0	0	0	2	0	4	6	5	0	0	0	2	15	17		2	-15
872	1	0	0	0	0	0	0	6	0	0	0	0	1	6	10		1	-6
873	0	0	0	0	0	0	0	0	0	0	0	0	0	0	0		0	0
874	0	0	0	0	0	0	0	0	0	0	0	0	0	0	1		0	0
875	0	0	0	0	0	0	0	0	0	0	0	0	0	0	1		0	0
876	1	10	1	0	35	0	0	0	0	0	0	0	47	0	50		47	0
877	3	3	18	9	5	0	0	0	0	0	0	0	38	0	40		38	0
878	0	0	0	0	12	3	0	15	0	0	10	0	15	25	43		15	-25
879	0	18	4	0	14	1	0	0	0	0	0	0	37	0	37		37	0
880	0	0	0	0	0	0	0	0	0	0	0	0	0	0	0		0	0
881	0	0	0	0	0	0	0	0	0	0	0	0	0	0	0		0	0
882	0	0	0	0	0	0	0	0	0	0	0	0	0	0	0		0	0
883	0	0	0	0	0	0	0	0	0	0	0	0	0	0	0		0	0
884	0	0	0	0	0	0	0	0	0	0	0	0	0	0	0		0	0
885	0	0	0	0	0	0	0	0	0	0	0	0	0	0	0		0	0
886	0	0	0	0	0	0	0	0	0	0	0	0	0	0	0		0	0
887	0	6	2	0	0	0	0	0	0	0	0	0	8	0	8		8	0
888	0	0	0	0	0	0	0	0	0	0	0	0	0	0	0		0	0
889	0	0	0	0	0	0	0	0	0	0	0	0	0	0	0		0	0
890	0	0	0	0	0	0	0	0	0	0	0	0	0	0	0		0	0
891	0	0	0	0	0	0	0	0	0	0	0	0	0	0	0		0	0
892	0	0	0	0	0	0	0	0	0	0	0	0	0	0	0		0	0
893	0	0	0	0	0	0	0	0	0	0	0	0	0	0	0		0	0
894	0	0	0	0	0	0	0	0	0	0	0	0	0	0	0		0	0
895	0	0	0	0	0	0	0	0	0	0	0	0	0	0	0		0	0
896	0	0	0	0	0	0	0	0	0	0	0	0	0	0	0		0	0
897	0	0	0	0	0	0	0	1	3	0	1	0	0	5	5		0	-5
898	0	0	0	0	0	0	0	0	0	0	0	0	0	0	1		0	0
899	0	0	0	0	0	0	0	0	0	0	0	0	0	0	0		0	0
900	0	0	0	0	0	0	0	0	0	0	0	0	0	0	0		0	0
901	0	0	0	0	0	0	0	0	0	0	0	0	0	0	0		0	0
902	0	0	0	0	0	0	0	0	0	0	0	0	0	0	0		0	0
903	0	0	0	0	0	0	0	0	0	0	0	0	0	0	0		0	0
904	0	0	0	0	0	0	0	0	0	0	2	0	0	2	4		0	-2
905	0	0	0	0	0	0	0	0	0	0	0	0	0	0	0		0	0
906	0	0	0	0	0	0	0	0	0	0	0	0	0	0	0		0	0
907	0	1	0	0	0	0	0	0	0	0	0	0	1	0	1		1	0
908	0	0	0	0	0	0	0	0	0	0	0	0	0	0	1		0	0
909	0	0	0	0	0	0	0	0	0	0	0	0	0	0	4		0	0
910	0	0	0	0	0	0	0	0	0	0	0	0	0	0	0		0	0
911	0	0	0	0	0	0	0	0	0	0	0	0	0	0	0		0	0
912	0	0	0	0	0	0	0	0	0	0	0	0	0	0	1		0	0
913	0	0	0	0	0	0	0	0	0	0	0	0	0	0	0		0	0
914	0	0	0	0	0	0	0	0	0	0	0	0	0	0	0		0	0
915	0	0	0	0	0	0	0	1	0	0	0	0	0	1	1		0	-1
916	0	0	0	0	0	0	0	0	0	0	0	0	0	0	0		0	0
917	0	0	0	0	0	0	0	0	0	0	0	0	0	0	0		0	0
918	0	0	0	0	0	0	0	0	0	0	0	0	0	0	0		0	0
919	0	0	0	0	0	0	0	0	0	0	0	0	0	0	0		0	0
920	0	0	0	0	0	0	0	0	0	0	0	0	0	0	0		0	0
921	0	0	0	0	0	0	0	0	0	0	0	0	0	0	0		0	0
922	0	0	0	0	0	0	0	0	0	0	0	0	0	0	0		0	0
923	0	0	0	0	0	0	0	0	0	0	0	0	0	0	0		0	0
924	0	0	0	0	0	0	0	0	0	0	0	0	0	0	0		0	0
925	0	0	0	0	0	0	0	0	0	0	0	0	0	0	0		0	0
926	0	0	0	0	0	0	0	0	0	0	0	0	0	0	0		0	0
927	0	0	0	0	0	0	0	0	0	0	0	0	0	0	0		0	0
928	0	0	0	0	0	0	0	0	0	0	0	0	0	0	0		0	0
929	0	0	0	0	0	0	0	0	0	0	0	0	0	0	0		0	0
930	0	0	0	0	0	0	0	0	0	0	0	0	0	0	0		0	0
931	0	0	0	0	0	0	0	0	0	0	0	0	0	0	0		0	0
932	0	0	0	0	0	0	0	0	0	0	0	0	0	0	0		0	0
933	0	0	0	0	0	0	0	0	0	0	0	0	0	0	0		0	0
934	0	0	0	0	0	0	0	0	0	0	0	0	0	0	0		0	0
935	0	0	0	0	0	0	0	0	0	0	0	0	0	0	0		0	0
936	0	0	0	0	0	0	0	0	0	0	0	0	0	0	0		0	0
937	0	0	0	0	0	0	0	0	0	0	0	0	0	0	1		0	0
938	0	0	0	0	0	0	0	0	0	0	0	0	0	0	0		0	0
939	0	0	0	0	0	0	0	0	0	0	0	0	0	0	0		0	0
940	0	0	0	0	0	0	0	0	0	0	0	0	0	0	0		0	0
941	0	0	0	0	0	0	0	0	0	0	0	0	0	0	2		0	0
942	0	0	0	0	0	0	0	0	0	0	0	0	0	0	1		0	0
943	0	0	0	0	0	0	0	0	0	0	0	0	0	0	0		0	0
944	0	0	0	0	0	0	0	0	0	0	0	0	0	0	0		0	0
945	0	0	0	0	0	0	0	0	0	0	0	0	0	0	0		0	0
946	0	0	0	0	0	0	0	2	0	0	0	0	0	2	5		0	-2
947	0	0	0	0	0	0	0	0	0	0	0	0	0	0	0		0	0
948	0	0	0	0	6	2	0	0	2	2	16	0	8	20	29		8	-20
949	0	0	0	0	23	4	0	53	4	23	31	0	27	111	139		27	-111
950	0	0	0	0	0	0	0	0	1	0	11	0	0	12	12		0	-12
951	0	2	0	0	0	0	0	37	4	2	21	0	2	64	68		2	-64
952	0	1	1	0	2	0	6	10	4	4	18	0	4	42	46		4	-42
953	0	0	0	0	0	0	1	62	3	18	0	0	0	84	90		0	-84
954	0	0	0	1	1	0	8	22	1	0	0	0	2	31	37		2	-31
955	1	0	0	0	0	0	0	3	0	0	0	0	1	3	4		1	-3
956	0	0	0	0	0	0	0	0	0	0	0	0	0	0	0		0	0
957	0	13	0	0	0	0	0	0	0	0	0	0	13	0	13		13	0
958	1	5	0	0	12	0	0	0	0	0	0	0	18	0	18		18	0
959	0	0	2	4	0	0	0	0	0	0	0	0	6	0	6		6	0
960	0	0	0	0	0	0	0	0	0	0	0	0	0	0	0		0	0
961	0	96	3	0	6	0	0	0	0	0	0	0	105	0	105		105	0
962	0	10	0	0	2	0	0	0	0	0	0	0	12	0	13		12	0
963	1	1	2	0	0	0	0	0	0	0	0	0	4	0	4		4	0
964	0	0	0	0	0	1	0	0	0	0	0	0	1	0	1		1	0
965	0	0	0	0	0	0	0	0	0	0	0	0	0	0	0		0	0
966	0	1	0	0	0	2	0	0	0	0	0	0	3	0	3		3	0
967	7	19	101	1	0	1	0	0	0	0	0	0	129	0	131		129	0
968	0	8	0	0	6	0	0	0	0	0	0	0	14	0	14		14	0
969	0	0	0	0	0	0	0	0	0	0	0	0	0	0	0		0	0
970	0	0	0	0	0	0	0	0	0	0	0	0	0	0	0		0	0
971	0	0	0	0	0	0	0	0	0	0	0	0	0	0	0		0	0
972	0	0	0	0	0	0	0	0	0	0	0	0	0	0	0		0	0
973	0	0	0	0	0	0	0	0	0	0	0	0	0	0	0		0	0
974	0	0	0	0	0	0	0	0	0	0	0	0	0	0	2		0	0
975	0	0	0	0	0	0	0	0	0	0	0	0	0	0	0		0	0
976	0	1	0	0	0	0	0	0	0	0	0	0	1	0	1		1	0
977	0	0	0	0	0	0	0	0	0	0	0	0	0	0	0		0	0
978	0	0	0	0	0	0	0	0	0	0	0	0	0	0	0		0	0
979	0	0	0	0	0	0	0	0	0	0	0	0	0	0	0		0	0
980	0	0	0	0	0	0	0	0	0	0	0	0	0	0	0		0	0
981	0	0	0	0	0	0	0	0	0	0	0	0	0	0	0		0	0
982	0	0	0	0	0	0	0	0	0	0	0	0	0	0	1		0	0
983	0	0	0	0	0	0	0	0	0	0	0	0	0	0	0		0	0
984	0	0	0	0	0	0	0	0	0	0	0	0	0	0	0		0	0
985	0	0	0	0	0	0	0	0	0	0	0	0	0	0	0		0	0
986	0	0	0	0	0	0	0	0	3	0	2	1	0	6	6		0	-6
987	0	0	0	0	0	0	0	221	0	5	18	0	0	244	244		0	-244
988	0	0	0	0	0	0	3	0	0	0	0	0	0	3	3		0	-3
989	0	0	0	0	0	0	0	19	0	0	0	0	0	19	32		0	-19
990	0	2	0	0	0	0	4	0	0	0	0	0	2	4	6		2	-4
991	0	0	0	0	0	0	0	0	0	0	0	0	0	0	3		0	0
992	2	3	0	0	0	0	0	0	0	0	0	0	5	0	5		5	0
993	0	0	0	0	0	0	0	0	0	0	0	6	0	6	8		0	-6
994	0	1	0	0	0	0	0	3	9	9	714	41	1	776	786		1	-776
995	0	0	0	0	0	0	0	0	0	4	2	0	0	6	9		0	-6
996	0	0	0	0	0	0	0	0	0	2	0	1	0	3	6		0	-3
997	0	0	0	0	0	0	0	0	0	10	10	6	0	26	31		0	-26
998	0	0	0	0	0	0	0	0	0	0	0	0	0	0	1		0	0
999	0	0	0	0	0	0	0	1	1	0	1	3	0	6	15		0	-6
1000	0	0	1	0	0	0	6	129	1	1	1	1	1	139	147		1	-139
1001	0	0	0	0	0	0	2	1	1	2	2	0	0	8	17		0	-8
1002	0	1	0	0	0	0	0	7	0	5	0	0	1	12	21		1	-12
1003	0	4	11	1	5	0	3	10	154	0	0	5	21	172	201		21	-172
1004	2	104	1	3	3	0	0	113	0	0	5	0	113	118	235		113	-118
1005	4	4	1	3	11	5	19	1	3	46	0	4	28	73	109		28	-73
1006	0	3	0	0	1	0	0	2	479	1	28	1	4	511	550		4	-511
1007	0	7	0	0	0	0	0	109	2	19	2	0	7	132	140		7	-132
1008	1	1	3	0	1	0	127	12	522	1	182	3	6	847	856		6	-847
1009	0	0	0	0	0	0	2	425	2	27	60	0	0	516	520		0	-516
1010	3	7	6	2	0	0	2	0	5	8	9	0	18	24	43		18	-24
1011	0	0	0	0	0	0	0	121	53	13	3	0	0	190	193		0	-190
1012	0	3	2	0	0	0	2	81	15	0	0	0	5	98	105		5	-98
1013	0	0	1	0	0	0	2	18	0	0	0	0	1	20	25		1	-20
1014	0	0	0	0	0	0	13	0	0	0	0	0	0	13	35		0	-13
1015	0	0	0	0	0	0	0	0	0	0	0	0	0	0	3		0	0
1016	0	0	0	0	0	0	0	0	0	0	0	0	0	0	2		0	0
1017	0	0	0	0	0	0	0	0	0	0	0	0	0	0	4		0	0
1018	0	0	0	0	1	1	0	0	0	0	0	0	2	0	2		2	0
1019	0	0	0	0	5	1	0	0	0	0	0	0	6	0	7		6	0
1020	0	0	0	1	0	0	0	0	0	0	0	0	1	0	1		1	0
1021	0	0	2	1	0	0	0	0	0	0	0	0	3	0	3		3	0
1022	0	0	0	0	0	0	0	0	0	0	0	0	0	0	0		0	0
1023	8	5	0	0	0	0	0	0	0	0	0	1	13	1	14		13	-1
1024	0	0	0	0	0	0	0	0	0	0	0	0	0	0	0		0	0
1025	0	4	0	0	0	0	0	0	0	0	0	0	4	0	5		4	0
1026	0	0	0	0	0	0	0	0	0	0	0	0	0	0	1		0	0
1027	0	0	0	0	0	0	0	0	0	0	0	0	0	0	0		0	0
1028	0	0	0	0	0	0	0	0	0	0	0	0	0	0	0		0	0
1029	0	0	0	0	0	0	0	0	0	0	0	0	0	0	0		0	0
1030	0	0	0	0	0	0	0	0	0	0	0	0	0	0	0		0	0
1031	0	0	0	0	2	0	0	0	0	0	0	0	2	0	2		2	0
1032	0	0	1	1	0	0	0	0	0	0	0	0	2	0	2		2	0
1033	0	0	0	0	0	0	0	0	0	0	0	0	0	0	0		0	0
1034	0	13	0	0	0	0	0	0	0	0	0	0	13	0	13		13	0
1035	1	0	0	0	0	0	0	0	0	0	0	0	1	0	2		1	0
1036	0	0	0	0	0	0	0	0	0	0	0	0	0	0	1		0	0
1037	0	0	0	0	0	0	0	0	0	0	0	0	0	0	0		0	0
1038	0	0	0	0	0	0	0	0	0	0	0	0	0	0	1		0	0
1039	0	0	0	0	0	0	1	0	0	0	1	0	0	2	2		0	-2
1040	0	0	0	0	0	0	0	0	0	0	0	0	0	0	3		0	0
1041	0	0	0	0	0	0	0	0	0	0	0	0	0	0	0		0	0
1042	0	0	0	0	0	0	0	0	0	0	1	0	0	1	1		0	-1
1043	0	2	0	0	0	0	0	0	0	0	0	0	2	0	2		2	0
1044	1	1	0	0	0	0	0	2	0	0	0	0	2	2	4		2	-2
1045	0	0	0	0	6	0	0	1	0	0	0	0	6	1	7		6	-1
1046	0	1	1	2	1	0	0	0	0	0	0	0	5	0	5		5	0
1047	0	0	0	0	0	0	0	0	0	0	0	0	0	0	0
1048	0	0	0	0	2	0	0	0	0	0	0	0	2	0	2
1049	0	6	0	0	0	0	0	0	0	0	0	0	6	0	6
1050	0	0	0	0	0	0	0	0	0	0	0	0	0	0	0
1051	0	0	0	0	0	0	0	0	0	0	0	0	0	0	1
1052	0	0	0	0	0	1	0	0	0	0	1	0	1	1	2
1053	0	0	0	0	0	0	0	0	0	0	0	0	0	0	0
1054	0	0	0	0	0	0	0	0	0	0	0	0	0	0	0
1055	0	0	0	0	0	0	0	1	0	0	0	0	0	1	2
1056	0	2	1	1	0	0	0	0	1	0	0	0	4	1	5
1057	0	0	0	0	0	0	0	69	0	3	0	0	0	72	72
1058	0	0	0	0	0	0	0	0	1	0	0	0	0	1	1
1059	0	1	0	0	0	0	0	10	0	0	0	0	1	10	30
1060	0	0	0	0	0	0	0	0	0	0	0	0	0	0	0
1061	0	0	0	0	0	0	0	0	0	0	0	0	0	0	0
1062	0	0	0	0	0	0	0	0	0	0	0	0	0	0	0
1063	0	0	0	0	0	0	0	0	0	0	0	0	0	0	0
1064	0	0	0	0	0	0	0	0	0	0	0	0	0	0	0
1065	0	0	0	0	0	0	0	0	0	0	0	0	0	0	0
1066	0	0	0	0	0	0	0	0	0	0	0	0	0	0	0
1067	0	0	0	0	0	0	0	0	0	0	0	0	0	0	0
1068	0	0	0	0	0	0	0	0	0	0	0	0	0	0	0
1069	0	0	0	0	0	0	0	0	0	0	0	0	0	0	0
1070	0	0	0	0	0	0	0	0	0	0	0	0	0	0	0
1071	0	0	0	0	0	0	0	0	0	0	0	0	0	0	0
1072	0	0	0	0	0	0	0	0	0	0	0	0	0	0	0
1073	0	0	0	0	0	0	0	0	0	0	0	0	0	0	0
1074	0	0	0	0	0	0	0	0	0	0	0	0	0	0	0
1075	0	0	0	0	0	0	0	0	0	0	0	0	0	0	0
1076	0	0	0	0	0	0	0	0	0	0	0	0	0	0	0
1077	0	0	0	0	0	0	0	0	0	0	0	0	0	0	0
1078	0	0	0	0	0	0	0	0	0	0	0	0	0	0	0
1079	0	0	0	0	0	0	0	0	0	0	0	0	0	0	0

## Sheet: M BBTVa
position	20	21	22	23	24	25	20_rev	21_rev	22_rev	23_rev	24_rev	25_rev	fwd_total	rev_total	total		fwd_total	rev_total
1	0	0	0	0	0	0	0	0	0	0	0	0	0	0	0		0	0
2	0	0	0	0	0	0	0	0	0	0	0	0	0	0	0		0	0
3	1	3	1	0	0	0	0	0	0	0	0	0	5	0	5		9	0
4	0	0	0	0	0	0	0	0	0	0	0	0	0	0	0		0	0
5	0	0	0	0	0	0	0	0	0	0	0	0	0	0	3		0	0
6	0	0	0	0	0	0	0	0	0	0	0	0	0	0	0		0	0
7	1	0	0	0	0	0	0	0	0	0	0	0	1	0	2		1	0
8	0	0	0	0	0	0	0	0	0	0	0	0	0	0	0		1	0
9	1	0	0	0	0	0	0	0	0	0	0	0	1	0	1		1	0
10	0	2	0	0	0	0	0	0	2	0	0	0	2	2	4		4	-3
11	0	0	0	0	3	0	0	39	0	1	0	0	3	40	44		3	-75
12	0	0	0	0	0	0	0	0	0	0	0	0	0	0	1		0	0
13	0	0	0	0	0	0	0	10	0	0	0	0	0	10	17		0	-16
14	0	0	0	0	0	0	0	0	0	0	0	0	0	0	0		0	0
15	0	0	2	0	0	0	0	0	0	0	2	0	2	2	4		2	-2
16	0	4	0	0	0	0	0	0	0	0	0	0	4	0	4		4	0
17	0	0	0	0	0	0	0	1	0	0	7	0	0	8	8		0	-8
18	0	0	0	0	0	0	0	0	0	0	0	0	0	0	1		0	0
19	0	0	0	0	0	0	0	0	0	0	1	0	0	1	1		0	-1
20	0	0	0	0	0	0	0	3	0	0	0	0	0	3	3		0	-3
21	0	0	0	0	0	0	1	0	0	0	0	0	0	1	1		0	-1
22	0	0	0	0	0	0	0	0	0	0	0	0	0	0	1		0	0
23	0	0	0	0	0	0	0	1	2	0	3	0	0	6	6		0	-6
24	0	0	0	0	0	0	0	0	1	0	0	0	0	1	2		0	-1
25	0	0	0	0	0	0	0	4	0	0	0	0	0	4	4		0	-4
26	0	0	0	0	0	0	1	0	0	0	0	0	0	1	3		0	-1
27	0	0	0	0	0	0	0	0	0	0	0	0	0	0	1		0	0
28	0	0	0	0	0	0	0	0	0	0	0	0	0	0	0		0	0
29	0	1	0	0	0	0	0	0	0	0	0	0	1	0	2		1	0
30	0	0	0	0	0	0	2	0	0	0	0	0	0	2	4		0	-2
31	0	0	0	0	0	0	0	0	0	0	0	0	0	0	1		0	0
32	0	0	0	0	0	0	0	0	0	0	0	1	0	1	4		0	-1
33	0	0	0	0	0	0	0	1	0	0	0	0	0	1	4		0	-1
34	0	0	0	0	0	0	0	11	0	4	0	0	0	15	17		0	-15
35	0	0	0	0	0	0	0	0	0	0	1	0	0	1	3		0	-1
36	1	2	0	0	0	0	0	0	0	0	11	0	3	11	15		3	-11
37	0	0	0	0	0	0	0	0	0	0	0	0	0	0	0		0	0
38	0	0	0	0	0	0	0	0	0	0	0	0	0	0	5		0	0
39	0	0	0	0	0	0	0	0	0	0	0	0	0	0	3		0	0
40	0	0	0	0	0	0	0	0	0	0	0	0	0	0	0		0	0
41	0	0	0	0	0	0	0	0	0	0	0	0	0	0	0		0	0
42	0	0	0	0	0	0	0	0	0	0	0	0	0	0	0		0	0
43	0	0	0	0	0	0	0	0	0	0	0	0	0	0	0		0	0
44	0	0	0	0	0	0	0	0	0	0	0	0	0	0	0		0	0
45	0	0	0	0	4	1	0	0	0	0	0	0	5	0	6		5	0
46	0	0	0	0	0	0	0	0	0	0	0	0	0	0	0		0	0
47	0	0	0	0	0	0	0	0	0	0	0	0	0	0	0		0	0
48	0	3	0	0	0	0	0	0	0	0	0	0	3	0	3		3	0
49	0	2	0	1	0	0	0	0	0	0	0	0	3	0	3		3	0
50	1	6	10	0	4	0	0	0	0	0	0	0	21	0	21		21	0
51	0	3	0	0	0	0	0	0	0	0	0	0	3	0	4		3	0
52	11	0	0	0	0	0	0	0	0	0	0	0	11	0	11		11	0
53	0	0	0	0	0	0	0	0	0	0	0	0	0	0	3		0	0
54	0	0	0	0	2	1	0	0	0	0	1	0	3	1	6		3	-1
55	0	0	0	0	0	0	0	0	0	0	0	0	0	0	0		0	0
56	0	0	0	0	0	0	0	0	0	0	0	0	0	0	0		0	0
57	0	0	0	0	0	0	0	0	0	0	3	0	0	3	3		0	-3
58	0	1	0	0	0	0	0	0	0	1	0	7	1	8	9		1	-8
59	0	0	0	0	0	0	0	0	2	0	31	0	0	33	33		0	-33
60	0	0	0	0	0	0	0	0	0	19	3	0	0	22	22		0	-22
61	0	0	0	0	0	0	1	3	131	0	2	0	0	137	137		0	-137
62	0	0	0	0	2	0	0	100	1	2	1	0	2	104	106		2	-104
63	0	0	0	0	0	0	10	10	1	0	0	0	0	21	21		0	-21
64	0	0	0	0	0	0	0	17	9	0	0	0	0	26	28		0	-26
65	0	0	0	0	0	0	2	27	0	0	0	0	0	29	35		0	-29
66	0	0	0	0	0	0	2	3	2	1	1	0	0	9	10		0	-9
67	0	0	0	0	0	0	0	1	0	0	0	0	0	1	1		0	-1
68	0	0	0	0	0	0	0	2	0	0	0	0	0	2	3		0	-2
69	0	0	0	0	0	0	0	0	5	0	0	0	0	5	5		0	-5
70	0	0	0	0	2	0	0	74	1	0	1	0	2	76	79		2	-76
71	0	0	0	0	0	0	1	82	0	0	3	0	0	86	87		0	-86
72	0	0	0	0	0	0	0	0	0	0	3	0	0	3	5		0	-3
73	0	13	0	0	0	0	0	0	0	0	0	0	13	0	39		13	0
74	0	0	0	0	0	0	0	0	1	1	0	0	0	2	4		0	-2
75	0	3	0	0	0	0	0	0	0	1	0	0	3	1	10		3	-1
76	0	0	0	0	0	0	0	0	0	0	2	0	0	2	13		0	-2
77	0	0	0	1	0	0	0	0	0	0	0	0	1	0	5		1	0
78	0	0	0	0	0	0	0	1	0	0	0	0	0	1	1		0	-1
79	0	0	0	0	0	0	0	0	1	0	0	0	0	1	1		0	-1
80	0	0	0	0	0	0	0	0	0	0	0	0	0	0	1		0	0
81	0	0	0	0	0	0	0	0	0	0	0	0	0	0	0		0	0
82	0	0	1	0	4	1	0	0	0	0	0	0	6	0	7		6	0
83	0	2	0	6	0	0	0	0	0	0	0	0	8	0	9		8	0
84	0	0	0	0	5	0	0	5	0	0	0	0	5	5	11		5	-5
85	0	4	0	0	8	0	0	0	0	0	0	0	12	0	15		12	0
86	2	1	0	0	0	0	0	0	0	0	0	0	3	0	6		3	0
87	0	0	0	0	0	0	0	0	0	0	0	0	0	0	0		0	0
88	0	0	0	0	0	0	0	0	0	0	0	0	0	0	0		0	0
89	0	0	0	0	0	0	0	0	0	0	0	0	0	0	0		0	0
90	0	1	0	0	0	0	0	0	0	0	0	0	1	0	1		1	0
91	0	0	0	0	0	0	0	0	0	0	0	0	0	0	2		0	0
92	0	0	0	0	0	0	0	0	0	0	0	0	0	0	1		0	0
93	0	0	0	0	0	0	0	0	0	0	2	0	0	2	3		0	-2
94	0	1	0	0	7	0	0	0	0	1	1	0	8	2	10		8	-2
95	0	0	0	0	0	0	0	0	3	0	6	1	0	10	10		0	-10
96	0	0	0	0	0	0	0	3	0	0	0	0	0	3	3		0	-3
97	0	0	0	0	0	0	3	2	0	3	1	0	0	9	9		0	-9
98	2	6	0	0	4	0	0	1	0	0	0	0	12	1	15		12	-1
99	0	3	0	0	2	0	0	7	0	4	7	0	5	18	25		5	-18
100	0	0	1	0	0	0	0	2	0	0	0	0	1	2	8		1	-2
101	0	0	0	0	0	0	0	0	1	0	0	0	0	1	2		0	-1
102	0	0	0	0	0	0	2	2	0	0	0	0	0	4	4		0	-4
103	0	0	0	0	0	0	0	0	0	0	0	0	0	0	1		0	0
104	0	0	0	0	0	0	0	0	0	0	0	0	0	0	0		0	0
105	0	0	0	0	0	0	0	0	0	0	0	0	0	0	0		0	0
106	0	0	0	0	0	0	0	0	0	0	0	0	0	0	0		0	0
107	0	2	0	0	0	0	0	0	0	0	0	0	2	0	2		2	0
108	0	0	0	0	0	0	0	0	0	0	0	0	0	0	0		0	0
109	0	0	0	0	0	0	0	0	0	0	0	0	0	0	0		0	0
110	0	0	0	0	0	0	0	0	0	0	0	0	0	0	25		0	0
111	0	0	0	0	0	0	0	0	0	0	0	0	0	0	6		0	0
112	0	0	0	1	0	0	0	0	0	0	0	0	1	0	3		1	0
113	0	0	0	0	0	0	0	2	0	0	0	0	0	2	2		0	-2
114	0	0	0	0	0	0	0	0	0	0	0	0	0	0	4		0	0
115	1	0	0	0	0	0	0	0	0	0	0	0	1	0	2		1	0
116	0	0	0	0	0	0	0	0	0	0	0	0	0	0	2		0	0
117	0	0	0	0	3	0	0	0	0	0	0	0	3	0	3		3	0
118	0	0	0	1	0	0	0	0	0	0	0	0	1	0	1		1	0
119	0	4	31	0	0	0	1	0	0	0	0	0	35	1	37		35	-1
120	0	1	0	0	0	0	0	0	0	0	0	0	1	0	1		1	0
121	0	0	0	0	0	0	0	1	0	0	0	0	0	1	3		0	-1
122	0	0	0	0	1	0	0	0	0	0	0	0	1	0	2		1	0
123	0	0	0	0	3	0	0	1	0	0	0	0	3	1	6		3	-1
124	0	0	0	0	0	0	0	0	0	0	0	0	0	0	0		0	0
125	0	14	2	0	0	0	0	0	0	0	0	0	16	0	16		16	0
126	0	0	0	0	0	0	0	0	0	0	0	0	0	0	2		0	0
127	0	0	0	0	3	0	0	0	0	0	0	0	3	0	3		3	0
128	0	0	0	0	0	0	0	1	0	0	0	0	0	1	2		0	-1
129	0	0	0	0	0	0	2	3	0	0	0	0	0	5	6		0	-5
130	0	0	0	0	0	0	0	0	0	0	0	0	0	0	0		0	0
131	0	0	0	0	0	0	0	0	0	0	0	0	0	0	0		0	0
132	0	0	0	0	0	0	0	0	0	0	0	0	0	0	0		0	0
133	0	0	0	0	0	0	0	0	0	0	0	0	0	0	0		0	0
134	0	4	0	0	0	0	0	0	0	0	0	0	4	0	5		4	0
135	0	0	0	0	0	0	0	0	0	0	0	0	0	0	0		0	0
136	0	0	0	0	0	0	0	0	0	0	0	0	0	0	0		0	0
137	0	0	0	0	0	0	0	0	0	0	0	0	0	0	0		0	0
138	0	0	0	0	0	0	0	0	0	0	0	0	0	0	1		0	0
139	0	0	0	0	0	0	0	0	0	0	0	0	0	0	1		0	0
140	0	0	0	0	0	0	0	0	0	0	0	0	0	0	0		0	0
141	0	0	0	0	0	0	0	0	0	0	0	0	0	0	0		0	0
142	0	0	0	0	0	0	0	1	0	0	0	0	0	1	2		0	-1
143	0	0	0	0	0	0	0	0	0	0	0	0	0	0	1		0	0
144	0	0	0	0	0	0	0	0	0	0	0	0	0	0	0		0	0
145	0	0	0	0	0	0	0	0	0	0	0	0	0	0	0		0	0
146	0	0	0	0	0	0	0	0	0	0	0	0	0	0	1		0	0
147	0	0	0	0	0	0	0	0	0	0	0	0	0	0	0		0	0
148	0	0	0	0	0	0	0	0	0	0	0	0	0	0	0		0	0
149	0	0	0	0	0	0	0	0	0	0	0	0	0	0	0		0	0
150	0	0	0	0	0	0	0	0	0	0	0	0	0	0	0		0	0
151	0	6	0	0	0	0	0	0	0	0	0	0	6	0	6		6	0
152	0	1	0	0	2	0	0	0	0	0	1	3	3	4	7		3	-4
153	0	3	0	0	1	0	0	0	0	0	0	0	4	0	7		4	0
154	0	0	2	0	0	0	0	0	0	0	0	0	2	0	2		2	0
155	0	0	1	0	0	0	0	2	0	0	1	0	1	3	5		1	-3
156	0	1	0	1	30	10	0	1	2	3	0	0	42	6	50		42	-6
157	0	1	0	0	59	0	1	1	1	0	7	2	60	12	73		60	-12
158	1	17	8	3	8	0	1	4	0	1	2	0	37	8	53		37	-8
159	0	3	2	0	97	2	4	0	1	0	0	1	104	6	115		104	-6
160	0	0	0	0	8	0	0	1	0	0	1	0	8	2	14		8	-2
161	6	12	2	2	0	1	1	6	0	0	0	0	23	7	38		23	-7
162	5	66	3	1	3	0	1	0	0	0	0	0	78	1	81		78	-1
163	1	10	0	1	57	2	1	1	0	0	0	0	71	2	75		71	-2
164	3	7	55	9	1	0	0	0	0	0	0	0	75	0	98		75	0
165	0	20	7	0	0	0	0	0	0	0	0	0	27	0	32		27	0
166	5	121	1	0	1	0	0	3	0	0	0	0	128	3	132		128	-3
167	0	0	0	0	0	0	0	0	0	0	0	0	0	0	0		0	0
168	0	4	0	0	1	0	0	0	0	0	0	0	5	0	6		5	0
169	0	0	0	0	0	0	0	0	0	0	0	0	0	0	1		0	0
170	0	0	0	0	0	0	0	0	0	0	0	0	0	0	0		0	0
171	0	5	0	0	0	0	0	0	0	0	0	0	5	0	5		5	0
172	0	4	0	0	0	0	0	0	0	0	0	0	4	0	4		4	0
173	0	0	0	0	0	0	0	0	0	0	0	0	0	0	0		0	0
174	0	0	0	0	0	0	0	0	0	0	0	0	0	0	0		0	0
175	0	0	0	0	0	0	0	0	0	0	0	0	0	0	0		0	0
176	0	0	0	0	0	0	0	0	0	0	0	0	0	0	0		0	0
177	0	0	0	0	0	0	0	0	0	0	0	0	0	0	1		0	0
178	0	0	0	0	0	0	0	0	0	0	0	0	0	0	0		0	0
179	0	1	0	2	2	0	0	0	0	0	0	0	5	0	5		5	0
180	0	1	0	3	46	0	0	0	0	0	3	0	50	3	53		50	-3
181	0	5	1	1	2	0	2	1	0	0	0	0	9	3	20		9	-3
182	0	10	0	0	0	0	0	0	0	0	0	0	10	0	10		10	0
183	12	27	2	0	0	0	0	0	0	0	0	0	41	0	43		41	0
184	0	1	0	0	0	0	0	0	0	0	0	0	1	0	3		1	0
185	0	0	0	0	0	0	0	0	0	0	0	0	0	0	7		0	0
186	0	0	0	0	0	1	0	0	0	0	0	0	1	0	3		1	0
187	0	0	0	0	0	0	0	0	0	0	0	0	0	0	34		0	0
188	0	0	0	0	0	0	0	0	0	0	0	0	0	0	5		0	0
189	0	0	2	0	18	0	0	0	0	0	0	0	20	0	20		20	0
190	0	0	0	0	26	0	0	0	0	0	0	0	26	0	26		26	0
191	0	0	1	0	0	0	0	0	0	0	0	0	1	0	1		1	0
192	0	35	18	1	0	0	0	0	0	0	0	0	54	0	54		54	0
193	0	0	0	0	0	0	0	0	0	0	0	0	0	0	1		0	0
194	0	0	0	0	0	0	0	0	0	0	0	0	0	0	4		0	0
195	0	0	0	0	0	0	0	0	0	0	0	0	0	0	0		0	0
196	0	0	0	0	0	0	0	0	0	0	0	0	0	0	1		0	0
197	0	0	0	0	0	0	0	0	0	0	0	0	0	0	0		0	0
198	0	0	0	0	0	0	0	0	0	0	0	0	0	0	0		0	0
199	0	0	0	0	0	0	0	0	0	0	1	0	0	1	1		0	-1
200	0	0	0	0	0	0	0	0	0	0	0	0	0	0	0		0	0
201	0	0	1	0	0	0	0	0	0	0	0	0	1	0	1		1	0
202	0	0	0	0	0	0	0	0	0	0	0	0	0	0	0		0	0
203	0	0	0	0	0	0	0	0	0	0	0	0	0	0	0		0	0
204	0	0	0	0	0	0	0	0	0	0	0	0	0	0	0		0	0
205	0	0	0	0	0	0	0	0	0	0	0	0	0	0	1		0	0
206	0	0	0	0	0	0	0	0	0	0	0	0	0	0	0		0	0
207	0	0	0	0	0	0	0	0	0	0	0	0	0	0	1		0	0
208	0	0	0	0	0	0	0	0	0	0	0	0	0	0	2		0	0
209	0	0	0	0	0	0	0	0	0	0	0	0	0	0	0		0	0
210	0	0	0	0	0	0	0	0	0	0	0	0	0	0	0		0	0
211	0	0	0	0	0	0	1	0	0	0	0	0	0	1	1		0	-1
212	0	0	0	0	0	0	0	0	0	0	0	0	0	0	7		0	0
213	0	0	0	0	0	0	0	0	0	0	0	0	0	0	0		0	0
214	0	1	0	0	0	0	2	0	0	0	0	0	1	2	3		1	-2
215	0	0	0	0	1	0	0	0	0	0	0	0	1	0	1		1	0
216	0	0	0	0	1	1	0	0	0	0	0	0	2	0	2		2	0
217	0	0	0	0	0	0	0	0	0	0	0	0	0	0	0		0	0
218	0	1	0	0	0	0	0	0	0	0	0	0	1	0	2		1	0
219	0	0	0	0	0	0	0	0	0	0	0	0	0	0	0		0	0
220	0	0	0	0	0	0	0	0	0	0	0	0	0	0	0		0	0
221	0	2	0	0	0	0	0	0	0	0	0	0	2	0	2		2	0
222	0	0	0	0	0	0	0	0	0	0	0	0	0	0	0		0	0
223	0	0	0	0	0	0	0	0	0	0	0	0	0	0	0		0	0
224	0	0	0	0	0	0	0	0	0	0	0	0	0	0	0		0	0
225	0	1	3	0	0	0	0	0	0	0	0	0	4	0	4		4	0
226	0	0	0	0	0	0	0	0	0	0	0	0	0	0	0		0	0
227	0	4	0	0	0	0	0	0	0	0	0	0	4	0	13		4	0
228	0	0	0	0	0	0	0	0	0	0	0	0	0	0	4		0	0
229	0	0	0	0	2	0	0	0	0	0	0	0	2	0	4		2	0
230	0	0	0	0	0	0	0	0	0	0	0	0	0	0	14		0	0
231	0	0	0	0	0	0	0	0	0	0	0	0	0	0	1		0	0
232	0	0	0	0	0	0	0	0	0	0	0	0	0	0	0		0	0
233	0	0	0	0	0	0	0	0	0	0	0	0	0	0	2		0	0
234	0	0	0	0	0	0	0	0	0	0	0	0	0	0	0		0	0
235	0	0	0	0	0	0	0	0	0	0	0	0	0	0	0		0	0
236	0	0	0	0	0	0	0	0	0	0	0	0	0	0	0		0	0
237	0	0	0	0	0	0	0	0	0	0	0	0	0	0	1		0	0
238	0	4	2	0	0	0	0	0	0	0	0	0	6	0	6		6	0
239	0	1	0	0	0	0	0	0	0	0	0	0	1	0	1		1	0
240	0	0	0	0	0	0	0	0	0	0	0	0	0	0	0		0	0
241	0	0	0	0	0	0	0	0	0	0	0	0	0	0	0		0	0
242	0	0	0	0	0	0	0	0	0	0	0	0	0	0	0		0	0
243	0	0	0	0	0	0	0	0	0	0	0	0	0	0	3		0	0
244	0	0	0	0	0	0	0	0	0	0	0	0	0	0	1		0	0
245	0	0	0	0	0	0	0	0	0	0	0	0	0	0	0		0	0
246	0	3	1	0	0	0	0	0	0	0	0	0	4	0	7		4	0
247	0	3	3	0	2	0	0	0	0	0	0	0	8	0	8		8	0
248	0	0	0	0	10	0	0	0	0	0	0	0	10	0	11		10	0
249	0	0	0	0	0	0	0	0	0	0	0	0	0	0	3		0	0
250	0	0	0	1	2	0	0	0	0	0	0	0	3	0	6		3	0
251	2	0	4	1	77	0	0	0	0	0	0	0	84	0	84		84	0
252	0	10	0	0	0	0	0	0	0	0	0	0	10	0	11		10	0
253	1	1	13	0	0	0	0	0	0	0	0	0	15	0	15		15	0
254	0	0	0	0	0	0	0	0	0	0	0	0	0	0	0		0	0
255	0	0	0	0	0	0	0	0	0	0	0	0	0	0	0		0	0
256	0	0	0	0	0	0	0	0	0	0	0	0	0	0	0		0	0
257	0	0	0	0	0	0	0	0	0	0	0	0	0	0	0		0	0
258	0	0	0	0	0	0	0	0	0	0	0	0	0	0	0		0	0
259	0	0	0	0	0	0	0	0	0	0	0	0	0	0	0		0	0
260	0	0	0	0	0	0	0	0	0	0	0	0	0	0	0		0	0
261	0	0	0	0	0	0	0	0	0	0	0	0	0	0	0		0	0
262	0	0	0	0	0	0	0	0	0	0	0	0	0	0	0		0	0
263	0	0	0	0	0	0	0	0	0	0	0	0	0	0	0		0	0
264	0	0	0	0	0	0	0	0	0	0	0	0	0	0	0		0	0
265	0	0	0	0	0	0	0	0	0	0	0	0	0	0	0		0	0
266	0	0	0	0	60	2	0	1	0	0	0	0	62	1	64		62	-1
267	0	1	0	0	5	0	0	1	1	1	0	0	6	3	9		6	-3
268	0	0	0	2	1	0	0	10	0	0	1	0	3	11	14		3	-11
269	0	0	0	0	0	0	0	3	0	5	1	0	0	9	10		0	-9
270	0	0	1	0	0	0	0	4	0	0	0	0	1	4	7		1	-4
271	0	1	0	0	0	0	0	3	0	0	0	0	1	3	4		1	-3
272	0	0	0	0	2	0	0	0	0	0	0	0	2	0	2		2	0
273	0	0	0	0	0	0	0	0	0	0	0	0	0	0	2		0	0
274	0	0	0	0	0	0	0	0	0	1	0	0	0	1	2		0	-1
275	0	0	0	0	0	0	0	0	1	0	0	0	0	1	4		0	-1
276	3	2	0	0	2	0	0	0	0	0	0	0	7	0	7		7	0
277	0	1	0	2	0	0	1	0	0	0	0	0	3	1	4		3	-1
278	0	3	0	0	0	0	0	0	0	0	2	0	3	2	16		3	-2
279	0	25	0	0	0	0	0	0	0	0	0	0	25	0	27		25	0
280	0	0	0	0	0	0	0	0	0	0	0	0	0	0	12		0	0
281	0	0	0	0	0	0	0	0	0	0	0	0	0	0	2		0	0
282	0	0	0	0	0	0	0	0	0	0	0	0	0	0	0		0	0
283	0	0	0	4	1	0	0	0	0	0	0	0	5	0	12		5	0
284	0	0	2	0	0	0	0	0	0	0	0	0	2	0	3		2	0
285	0	1	1	0	0	0	0	0	0	0	0	0	2	0	2		2	0
286	0	0	0	0	0	0	0	0	0	0	0	0	0	0	0		0	0
287	0	0	0	0	0	0	0	0	0	0	0	0	0	0	1		0	0
288	0	1	0	0	0	0	0	0	0	0	0	0	1	0	1		1	0
289	0	0	0	0	0	0	0	0	0	0	0	0	0	0	0		0	0
290	0	0	0	0	0	0	0	0	0	0	0	0	0	0	0		0	0
291	0	0	0	0	0	0	0	0	0	0	0	0	0	0	0		0	0
292	0	0	0	0	0	0	0	0	0	0	0	0	0	0	0		0	0
293	0	0	0	0	0	0	0	0	0	0	0	0	0	0	2		0	0
294	0	0	0	0	0	0	0	0	0	0	0	0	0	0	0		0	0
295	0	0	0	0	3	0	0	0	0	0	0	0	3	0	3		3	0
296	0	0	1	0	2	0	0	0	0	0	4	1	3	5	8		3	-5
297	0	11	1	0	0	1	0	0	0	6	101	0	13	107	121		13	-107
298	0	3	0	0	0	0	0	0	0	0	1	1	3	2	5		3	-2
299	2	0	0	0	0	0	0	0	0	0	0	0	2	0	4		2	0
300	0	0	0	0	0	0	0	0	3	0	0	0	0	3	3		0	-3
301	0	0	0	0	0	0	0	0	0	0	0	0	0	0	0		0	0
302	0	0	0	0	0	0	0	0	0	0	0	0	0	0	0		0	0
303	0	0	0	0	0	0	0	1	0	0	0	0	0	1	2		0	-1
304	0	0	0	0	0	0	2	6	0	3	14	3	0	28	28		0	-28
305	0	2	0	0	1	0	0	0	0	0	2	0	3	2	7		3	-2
306	0	0	0	0	0	0	0	4	1	0	0	0	0	5	5		0	-5
307	0	0	0	0	0	0	3	24	0	1	7	2	0	37	40		0	-37
308	0	0	0	0	0	0	0	0	0	0	2	0	0	2	4		0	-2
309	0	0	0	0	0	0	0	0	0	0	0	0	0	0	0		0	0
310	0	0	0	0	0	0	0	0	0	0	0	0	0	0	1		0	0
311	0	0	0	0	0	0	0	2	0	0	0	0	0	2	3		0	-2
312	0	0	0	0	0	0	1	0	0	0	1	0	0	2	2		0	-2
313	0	0	0	0	0	0	0	2	1	0	0	0	0	3	7		0	-3
314	0	0	0	0	0	0	2	0	0	0	0	0	0	2	2		0	-2
315	0	0	0	0	0	0	0	0	0	0	0	0	0	0	0		0	0
316	0	0	0	0	0	0	0	0	0	0	0	0	0	0	0		0	0
317	0	2	0	0	0	0	0	0	0	0	0	0	2	0	2		2	0
318	0	0	0	0	0	0	0	0	0	0	0	0	0	0	1		0	0
319	0	0	0	0	0	0	0	0	0	0	0	0	0	0	0		0	0
320	0	0	0	0	0	0	0	0	0	0	0	0	0	0	0		0	0
321	0	0	0	0	0	0	0	0	0	0	0	0	0	0	0		0	0
322	0	0	0	0	0	0	0	0	0	0	0	0	0	0	0		0	0
323	0	0	0	0	0	0	0	0	0	0	0	0	0	0	0		0	0
324	0	0	0	0	0	0	0	0	0	0	0	0	0	0	0		0	0
325	0	0	0	0	0	0	1	39	0	0	0	0	0	40	40		0	-40
326	0	0	0	0	0	0	0	0	0	0	0	0	0	0	0		0	0
327	0	0	0	0	0	0	0	0	0	0	0	0	0	0	0		0	0
328	0	0	0	0	0	0	0	0	0	0	0	0	0	0	0		0	0
329	0	0	0	0	0	0	0	0	0	0	0	0	0	0	0		0	0
330	0	0	0	0	0	0	0	0	0	0	0	0	0	0	0		0	0
331	0	0	0	0	0	0	0	0	0	0	0	0	0	0	0		0	0
332	0	0	0	0	0	0	0	0	0	0	0	0	0	0	0		0	0
333	0	0	0	0	0	0	0	0	0	0	0	0	0	0	0		0	0
334	0	0	0	0	1	0	1	0	0	0	0	0	1	1	3		1	-1
335	0	0	0	0	0	0	0	0	0	0	0	0	0	0	0		0	0
336	0	0	0	0	0	0	0	0	0	0	0	0	0	0	0		0	0
337	0	0	0	0	0	0	0	0	0	0	0	0	0	0	0		0	0
338	0	0	0	0	0	0	0	0	0	0	0	0	0	0	0		0	0
339	0	0	0	0	0	0	0	0	0	0	0	0	0	0	1		0	0
340	0	0	0	0	0	0	0	0	0	0	0	0	0	0	0		0	0
341	0	0	0	0	0	0	0	0	0	0	0	0	0	0	0		0	0
342	0	0	0	0	0	0	0	0	0	0	0	0	0	0	0		0	0
343	0	0	0	0	1	0	0	0	0	0	0	0	1	0	1		1	0
344	0	0	0	0	0	0	0	0	0	0	0	0	0	0	0		0	0
345	0	5	0	0	0	0	0	0	0	0	5	0	5	5	10		5	-5
346	0	0	1	0	0	1	0	0	0	0	0	0	2	0	2		2	0
347	0	1	1	1	51	0	0	0	0	0	4	0	54	4	58		54	-4
348	0	0	1	3	0	1	0	0	0	0	0	0	5	0	5		5	0
349	0	5	10	1	20	0	0	0	0	0	0	0	36	0	37		36	0
350	0	22	0	2	3	0	0	0	0	0	1	0	27	1	32		27	-1
351	8	8	10	0	1	0	0	0	0	0	0	0	27	0	35		27	0
352	2	93	0	0	0	0	0	0	0	0	0	0	95	0	106		95	0
353	6	4	1	0	0	0	0	0	0	0	0	0	11	0	13		11	0
354	0	4	0	0	1	0	0	0	0	0	0	0	5	0	8		5	0
355	0	1	0	0	3	0	0	0	1	0	0	0	4	1	12		4	-1
356	0	0	1	0	9	0	0	1	0	0	0	0	10	1	26		10	-1
357	2	46	5	1	0	0	0	0	0	0	0	0	54	0	58		54	0
358	0	0	3	1	0	0	0	0	0	0	0	0	4	0	7		4	0
359	0	0	1	0	4	0	0	0	0	0	0	0	5	0	5		5	0
360	0	5	3	1	0	0	0	0	0	0	0	0	9	0	9		9	0
361	0	0	0	0	0	0	0	0	0	0	0	1	0	1	1		0	-1
362	0	0	0	0	0	0	0	0	0	3	97	2	0	102	102		0	-102
363	0	0	0	0	0	0	0	0	1	12	27	0	0	40	42		0	-40
364	0	1	0	0	0	0	0	4	3	8	2	0	1	17	22		1	-17
365	0	0	0	0	0	0	0	42	34	0	0	0	0	76	77		0	-76
366	0	4	0	0	0	0	4	13	0	0	0	0	4	17	22		4	-17
367	0	0	0	0	0	0	1	0	1	0	0	0	0	2	9		0	-2
368	0	0	0	0	0	0	0	4	3	2	74	0	0	83	97		0	-83
369	0	0	0	0	0	0	0	0	0	1	4	0	0	5	7		0	-5
370	0	0	0	0	0	0	0	0	0	0	0	0	0	0	0		0	0
371	0	0	0	0	0	0	0	0	0	0	26	0	0	26	26		0	-26
372	2	10	0	0	0	0	0	0	0	0	0	0	12	0	13		12	0
373	3	4	0	0	1	0	0	0	0	0	0	0	8	0	10		8	0
374	0	0	1	0	0	0	0	0	0	0	0	0	1	0	1		1	0
375	0	0	0	0	0	0	0	30	0	0	7	0	0	37	38		0	-37
376	0	0	0	0	0	1	1	0	2	2	0	0	1	5	6		1	-5
377	0	0	0	0	0	0	0	2	6	0	1	0	0	9	10		0	-9
378	0	0	0	0	0	0	1	3	0	0	0	0	0	4	4		0	-4
379	0	1	2	10	0	0	0	0	0	0	1	0	13	1	18		13	-1
380	0	0	0	0	0	0	0	2	0	0	2	0	0	4	8		0	-4
381	0	15	1	1	0	0	0	0	0	0	0	0	17	0	30		17	0
382	4	1	0	0	0	0	0	5	0	1	0	0	5	6	12		5	-6
383	0	0	0	0	0	0	6	4	13	1	0	0	0	24	24		0	-24
384	0	0	0	0	4	0	0	26	4	1	1	0	4	32	37		4	-32
385	0	0	0	0	1	0	2	322	2	0	4	0	1	330	336		1	-330
386	0	0	0	0	0	0	2	2	0	0	0	0	0	4	5		0	-4
387	0	0	1	1	0	0	0	0	0	0	0	0	2	0	4		2	0
388	0	1	0	0	0	0	0	0	0	0	0	0	1	0	3		1	0
389	3	15	0	1	0	2	0	0	0	3	0	0	21	3	25		21	-3
390	0	0	0	0	5	2	0	0	0	0	0	0	7	0	10		7	0
391	0	19	1	5	1	3	0	0	0	0	0	1	29	1	38		29	-1
392	0	0	0	0	2	0	0	1	1	0	0	0	2	2	6		2	-2
393	0	3	0	10	10	0	2	4	0	0	2	0	23	8	43		23	-8
394	4	1	13	4	15	6	3	45	0	3	3	0	43	54	110		43	-54
395	0	2	2	0	2	2	12	2	30	11	15	0	8	70	96		8	-70
396	4	0	6	2	2	0	4	1025	123	11	39	0	14	1202	1235		14	-1202
397	1	0	0	0	3	8	1	12	0	1	0	0	12	14	28		12	-14
398	2	11	2	0	7	0	0	1	2	0	0	0	22	3	33		22	-3
399	0	8	0	0	0	0	0	1	0	0	0	0	8	1	22		8	-1
400	3	12	1	1	0	0	0	0	0	0	0	0	17	0	17		17	0
401	0	0	0	0	0	0	0	0	0	0	0	0	0	0	0		0	0
402	0	0	0	0	0	0	0	0	0	0	0	0	0	0	1		0	0
403	1	0	0	0	0	0	0	0	0	0	0	0	1	0	2		1	0
404	0	0	0	0	0	0	0	0	0	0	0	0	0	0	0		0	0
405	0	0	0	0	0	0	0	0	0	0	0	0	0	0	0		0	0
406	0	0	0	0	0	0	0	0	0	0	0	0	0	0	3		0	0
407	0	0	0	0	0	0	0	0	0	0	0	0	0	0	0		0	0
408	0	13	1	0	0	0	0	0	0	0	0	0	14	0	15		14	0
409	0	1	1	2	4	0	0	0	0	0	2	0	8	2	10		8	-2
410	0	16	3	0	18	0	0	0	0	0	0	0	37	0	37		37	0
411	0	0	0	0	0	0	0	1	1	0	0	0	0	2	2		0	-2
412	0	1	14	1	0	0	1	2	0	0	0	0	16	3	19		16	-3
413	0	4	0	0	0	0	2	16	48	0	0	0	4	66	80		4	-66
414	0	11	4	5	13	0	0	57	0	0	1	0	33	58	112		33	-58
415	8	33	77	15	4	1	0	0	0	0	0	0	138	0	174		138	0
416	2	41	2	2	144	5	0	10	0	1	4	0	196	15	221		196	-15
417	13	12	1	3	2	0	0	0	0	0	1	0	31	1	33		31	-1
418	0	0	0	2	3	0	0	2	0	1	0	0	5	3	11		5	-3
419	0	11	2	0	3	0	0	0	2	0	0	0	16	2	24		16	-2
420	5	12	1	0	0	0	0	12	0	2	0	1	18	15	52		18	-15
421	1	2	0	1	30	0	4	3	0	0	6	0	34	13	75		34	-13
422	0	0	0	0	0	0	0	9	0	0	3	0	0	12	28		0	-12
423	0	1	0	0	0	0	0	5	7	0	11	0	1	23	25		1	-23
424	0	25	1	2	0	1	1	9	0	2	0	0	29	12	41		29	-12
425	0	0	0	1	0	0	32	2	9	0	1	1	1	45	47		1	-45
426	0	2	0	0	6	2	2	112	0	5	25	0	10	144	165		10	-144
427	7	29	37	6	11	0	5	124	80	38	20	1	90	268	367		90	-268
428	0	9	0	0	5	0	2	196	7	5	3	0	14	213	232		14	-213
429	1	7	5	5	180	6	2	24	7	1	0	0	204	34	253		204	-34
430	0	1	0	1	0	1	1	54	19	0	5	0	3	79	86		3	-79
431	0	0	0	3	13	2	1	4	1	0	0	0	18	6	30		18	-6
432	0	0	0	0	4	0	1	15	9	0	2	0	4	27	41		4	-27
433	0	0	0	2	1	0	1	4	0	0	0	0	3	5	11		3	-5
434	0	0	2	0	60	0	0	0	0	0	0	0	62	0	73		62	0
435	0	0	2	5	0	1	0	13	0	0	1	0	8	14	22		8	-14
436	0	2	2	0	2	0	0	0	0	0	0	0	6	0	6		6	0
437	0	58	0	0	1	0	0	0	0	0	5	0	59	5	65		59	-5
438	2	0	0	0	0	1	0	0	0	0	0	0	3	0	5		3	0
439	0	8	0	1	0	0	0	0	1	2	0	0	9	3	26		9	-3
440	0	0	0	0	35	0	0	0	0	0	1	0	35	1	48		35	-1
441	0	0	0	0	0	0	0	1	0	0	1	0	0	2	4		0	-2
442	0	0	0	0	0	6	0	5	0	1	0	4	6	10	21		6	-10
443	0	0	0	0	1	0	0	3	4	1	56	0	1	64	65		1	-64
444	0	0	0	3	12	0	0	0	2	14	0	0	15	16	39		15	-16
445	1	24	18	13	14	0	14	720	2737	24	43	1	70	3539	3620		70	-3539
446	0	23	1	0	8	4	32	2092	63	39	11	1	36	2238	2292		36	-2238
447	19	52	133	171	7	0	9	6	5	0	0	0	382	20	409		382	-20
448	2	6	8	0	3	18	0	56	0	0	1	0	37	57	102		37	-57
449	0	27	5	1	11	0	0	0	0	0	1	0	44	1	67		44	-1
450	1	1	0	0	5	4	0	0	1	0	1	0	11	2	29		11	-2
451	0	0	0	1	204	0	0	0	0	0	0	0	205	0	211		205	0
452	0	0	2	15	4	2	0	0	0	0	0	0	23	0	26		23	0
453	0	3	16	0	26	0	0	0	0	0	0	0	45	0	53		45	0
454	5	818	5	1	0	1	0	0	0	0	0	0	830	0	903		830	0
455	8	2	0	0	1	0	0	0	0	0	0	0	11	0	23		11	0
456	1	44	1	0	0	0	0	11	0	0	0	0	46	11	71		46	-11
457	0	2	0	2	9	0	1	0	0	0	0	0	13	1	18		13	-1
458	0	14	1	1	1	0	0	1	0	0	0	0	17	1	29		17	-1
459	3	18	19	10	1	0	0	0	0	0	0	0	51	0	61		51	0
460	1	3	17	0	0	2	0	0	0	0	0	0	23	0	25		23	0
461	0	7	1	0	19	0	0	0	0	0	0	0	27	0	33		27	0
462	34	26	3	2	2	1	0	1	0	0	0	0	68	1	96		68	-1
463	1	10	9	0	11	0	0	1	1	0	0	0	31	2	69		31	-2
464	0	1	0	4	5	0	0	5	0	0	0	0	10	5	22		10	-5
465	0	0	2	0	29	0	0	9	0	0	0	0	31	9	65		31	-9
466	0	7	2	3	0	1	0	0	0	1	65	1	13	67	99		13	-67
467	2	0	5	1	3	0	0	0	1	8	8	0	11	17	49		11	-17
468	0	24	0	0	1	11	0	0	0	0	0	0	36	0	40		36	0
469	35	44	59	158	33	6	0	3	2	0	0	0	335	5	347		335	-5
470	0	1	1	3	3	1	13	377	1	6	9	0	9	406	418		9	-406
471	3	87	14	1	0	1	8	6	20	3	3	0	106	40	163		106	-40
472	5	70	20	1	0	4	0	32	1	1	2	0	100	36	145		100	-36
473	0	0	2	0	0	0	1	20	11	0	0	0	2	32	35		2	-32
474	0	5	5	0	6	2	3	82	0	3	7	0	18	95	127		18	-95
475	9	6	10	3	53	0	1	7	5	0	9	2	81	24	124		81	-24
476	4	26	2	14	25	10	3	124	2	6	94	3	81	232	341		81	-232
477	0	2	0	0	0	0	5	0	1	2	19	0	2	27	38		2	-27
478	0	20	0	1	6	0	1	3	2	2	14	5	27	27	75		27	-27
479	12	32	4	3	11	1	1	0	0	0	0	0	63	1	106		63	-1
480	0	0	0	1	24	0	0	0	1	1	0	0	25	2	34		25	-2
481	0	70	52	4	0	0	0	9	1	0	0	0	126	10	152		126	-10
482	15	0	1	0	10	0	4	26	17	0	1	0	26	48	84		26	-48
483	1	2	0	0	1	0	0	50	0	0	7	0	4	57	77		4	-57
484	0	0	0	0	0	0	2	9	4	3	45	1	0	64	73		0	-64
485	0	1	3	0	0	0	0	3	4	2	4	0	4	13	23		4	-13
486	0	9	0	0	2	0	0	4	1	0	0	0	11	5	21		11	-5
487	0	9	1	4	140	1	0	0	2	0	0	0	155	2	176		155	-2
488	0	10	1	2	2	0	1	37	1	2	2	6	15	49	85		15	-49
489	0	4	1	0	0	0	0	2	1	3	64	1	5	71	91		5	-71
490	3	21	3	0	2	1	0	0	1	5	0	0	30	6	50		30	-6
491	2	36	37	7	1	2	2	116	63	4	7	0	85	192	309		85	-192
492	0	4	1	2	17	2	0	15	0	0	0	0	26	15	47		26	-15
493	2	0	1	2	28	21	2	0	0	0	0	0	54	2	72		54	-2
494	1	0	3	2	25	8	0	13	12	0	0	0	39	25	78		39	-25
495	0	0	1	2	0	0	0	6	0	0	3	0	3	9	17		3	-9
496	0	2	5	0	6	0	1	0	0	0	0	0	13	1	15		13	-1
497	1	123	10	9	0	0	0	0	0	0	0	0	143	0	144		143	0
498	3	8	4	0	0	2	0	1	0	0	0	0	17	1	19		17	-1
499	4	268	3	1	3	0	0	0	0	0	0	0	279	0	287		279	0
500	6	2	0	0	0	0	0	1	3	0	0	0	8	4	16		8	-4
501	0	0	0	0	0	0	0	6	0	0	0	0	0	6	7		0	-6
502	0	0	0	0	0	0	6	0	0	0	1	0	0	7	7		0	-7
503	0	1	0	0	0	0	0	9	4	0	0	0	1	13	26		1	-13
504	0	0	1	1	0	0	0	28	1	0	0	0	2	29	36		2	-29
505	0	1	0	2	0	0	0	6	0	1	0	0	3	7	11		3	-7
506	0	0	0	0	0	0	1	1	4	0	1	0	0	7	15		0	-7
507	0	0	0	0	0	0	0	1	0	0	2	0	0	3	7		0	-3
508	0	0	0	0	0	0	0	0	0	0	0	0	0	0	0		0	0
509	0	0	0	0	0	0	0	0	0	0	0	0	0	0	2		0	0
510	0	0	0	0	0	0	0	0	0	0	0	0	0	0	1		0	0
511	0	0	1	1	1	0	0	1	0	0	1	0	3	2	5		3	-2
512	0	4	0	0	0	0	0	0	0	0	1	0	4	1	6		4	-1
513	3	0	0	0	0	0	0	0	6	0	3	0	3	9	17		3	-9
514	0	0	0	0	0	0	1	153	0	10	0	0	0	164	177		0	-164
515	0	0	0	0	0	0	4	1	11	0	0	0	0	16	24		0	-16
516	0	0	0	0	0	0	0	90	0	0	0	0	0	90	105		0	-90
517	0	9	0	0	3	0	4	0	0	0	0	0	12	4	19		12	-4
518	9	1628	6	1	5	0	0	0	0	0	0	0	1649	0	1656		1649	0
519	9	0	1	0	0	0	0	0	0	0	0	0	10	0	15		10	0
520	0	0	3	6	351	4	0	0	0	0	0	0	364	0	380		364	0
521	0	5	2	4	76	6	0	0	0	0	0	0	93	0	97		93	0
522	2	5	55	19	19	0	0	0	0	0	0	0	100	0	119		100	0
523	0	5	0	0	3	9	0	0	0	0	1	0	17	1	26		17	-1
524	7	1	4	2	501	2	0	0	0	0	0	0	517	0	533		517	0
525	3	11	0	13	1	2	0	2	0	0	2	0	30	4	51		30	-4
526	0	0	0	0	0	0	0	2	0	0	1	2	0	5	8		0	-5
527	0	0	0	0	0	0	0	4	0	0	3	1	0	8	8		0	-8
528	0	0	0	0	0	0	0	0	0	0	1	0	0	1	1		0	-1
529	0	0	0	0	0	0	0	1	0	0	0	0	0	1	2		0	-1
530	0	0	0	0	0	0	0	54	1	0	0	0	0	55	60		0	-55
531	0	0	0	0	0	0	2	11	0	0	0	0	0	13	16		0	-13
532	0	0	0	0	0	0	1	8	0	0	0	0	0	9	9		0	-9
533	0	1	0	0	0	0	2	0	1	0	5	0	1	8	9		1	-8
534	0	0	0	0	0	0	0	0	0	0	0	0	0	0	0		0	0
535	0	0	0	0	1	0	0	0	5	0	0	0	1	5	6		1	-5
536	0	0	0	0	0	0	0	0	0	0	0	5	0	5	5		0	-5
537	0	3	1	0	1	0	0	5	0	0	51	0	5	56	61		5	-56
538	1	0	0	2	0	0	0	0	0	0	0	0	3	0	3		3	0
539	0	19	29	1	1	0	0	0	0	0	0	0	50	0	50		50	0
540	1	50	0	1	0	0	1	1	0	0	0	0	52	2	57		52	-2
541	0	0	0	0	2	0	1	2	0	0	1	0	2	4	10		2	-4
542	0	0	0	0	0	0	0	0	0	0	0	0	0	0	1		0	0
543	0	1	0	0	0	0	0	0	0	0	0	0	1	0	1		1	0
544	0	1	0	0	0	0	0	0	0	0	0	0	1	0	1		1	0
545	0	0	0	0	0	0	0	0	0	0	0	0	0	0	0		0	0
546	0	0	0	0	0	0	0	0	0	0	0	0	0	0	0		0	0
547	0	0	0	0	0	0	0	0	0	0	0	0	0	0	0		0	0
548	0	0	0	0	0	0	0	0	0	0	0	0	0	0	0		0	0
549	0	0	0	0	0	0	0	0	2	0	0	0	0	2	2		0	-2
550	0	0	0	0	0	0	0	5	1	0	0	0	0	6	6		0	-6
551	0	0	0	0	0	0	0	0	2	2	0	0	0	4	5		0	-4
552	0	0	0	0	0	0	2	0	0	0	0	0	0	2	3		0	-2
553	0	0	0	0	0	0	0	0	0	0	0	0	0	0	1		0	0
554	0	0	0	0	0	0	0	0	0	0	0	0	0	0	0		0	0
555	0	0	0	0	0	0	0	0	0	0	0	0	0	0	1		0	0
556	0	0	0	0	0	0	0	0	0	0	0	0	0	0	1		0	0
557	0	0	0	0	0	0	0	0	0	0	0	0	0	0	0		0	0
558	0	0	0	0	0	0	0	0	0	0	0	0	0	0	0		0	0
559	0	0	0	0	0	0	0	0	1	0	0	0	0	1	2		0	-1
560	0	0	0	0	0	0	0	1	0	0	0	0	0	1	1		0	-1
561	0	2	0	0	0	0	0	2	0	0	1	0	2	3	5		2	-3
562	0	0	0	0	0	0	0	0	0	0	0	0	0	0	0		0	0
563	21	2	3	0	0	0	0	0	0	0	0	0	26	0	27		26	0
564	0	0	0	0	0	0	0	0	0	0	0	0	0	0	2		0	0
565	0	0	0	0	2	0	0	0	0	0	0	0	2	0	8		2	0
566	2	0	0	0	0	0	0	0	0	0	0	0	2	0	4		2	0
567	0	1	1	0	0	0	0	0	0	0	0	0	2	0	6		2	0
568	0	0	0	0	13	0	0	0	0	0	0	0	13	0	20		13	0
569	0	0	2	0	13	24	0	0	0	1	0	0	39	1	46		39	-1
570	0	2	0	3	152	0	0	0	1	0	0	0	157	1	167		157	-1
571	1	10	8	0	2	3	0	3	0	0	0	0	24	3	33		24	-3
572	1	1	7	3	1	8	2	1	2	0	0	0	21	5	27		21	-5
573	0	18	4	7	182	4	1	15	0	0	0	0	215	16	239		215	-16
574	1	2	4	7	2	0	3	0	0	0	0	0	16	3	22		16	-3
575	4	5	6	0	1	1	0	0	0	0	0	0	17	0	25		17	0
576	4	14	1	3	99	8	0	4	0	1	1	0	129	6	144		129	-6
577	14	1	1	0	0	3	0	1	1	0	0	0	19	2	48		19	-2
578	0	0	0	0	0	0	0	0	0	0	0	0	0	0	23		0	0
579	0	2	0	0	0	0	0	42	3	0	0	0	2	45	58		2	-45
580	0	2	0	0	1	0	0	0	0	0	0	0	3	0	3		3	0
581	0	9	0	0	0	0	0	1	0	0	0	0	9	1	11		9	-1
582	0	0	0	0	0	0	31	5	3	0	0	0	0	39	43		0	-39
583	0	0	0	0	0	0	1	0	0	0	0	0	0	1	9		0	-1
584	0	22	1	0	0	0	0	1	0	0	0	0	23	1	27		23	-1
585	0	3	0	0	0	0	0	0	0	0	0	0	3	0	9		3	0
586	0	0	0	0	0	0	0	0	0	0	0	0	0	0	6		0	0
587	0	0	0	0	5	0	0	0	0	0	0	0	5	0	20		5	0
588	0	0	0	0	0	0	0	0	0	0	0	0	0	0	0		0	0
589	0	0	0	0	0	0	0	0	0	0	0	0	0	0	1		0	0
590	0	1	0	0	0	0	0	0	0	0	0	0	1	0	1		1	0
591	0	5	0	0	0	0	0	0	0	0	13	0	5	13	18		5	-13
592	2	0	0	0	0	0	0	8	0	2	1	0	2	11	13		2	-11
593	0	0	0	0	2	0	1	1	8	0	3	0	2	13	17		2	-13
594	0	1	52	0	4	0	0	23	1	0	4	0	57	28	85		57	-28
595	0	1	0	0	0	0	5	2	0	0	3	0	1	10	13		1	-10
596	0	0	0	0	0	0	0	1	0	0	3	0	0	4	12		0	-4
597	0	0	0	0	0	0	0	3	1	0	1	0	0	5	7		0	-5
598	0	0	0	0	0	0	0	0	0	0	0	0	0	0	0		0	0
599	0	2	0	0	7	1	0	0	1	0	2	0	10	3	17		10	-3
600	0	0	0	0	0	0	0	50	0	2	0	0	0	52	56		0	-52
601	0	0	0	0	2	0	1	1	3	0	2	0	2	7	10		2	-7
602	0	0	0	1	0	0	0	6	0	0	0	0	1	6	12		1	-6
603	0	2	1	1	1	0	0	0	7	0	0	0	5	7	17		5	-7
604	0	290	4	1	2	0	0	1	0	0	0	0	297	1	300		297	-1
605	2	4	29	5	0	0	0	0	0	0	0	0	40	0	42		40	0
606	0	0	0	0	0	0	0	1	0	0	0	0	0	1	1		0	-1
607	0	0	0	0	0	0	0	0	0	0	0	0	0	0	1		0	0
608	0	0	0	0	0	0	0	0	0	0	0	0	0	0	0		0	0
609	0	0	0	0	0	0	0	0	0	0	0	0	0	0	0		0	0
610	0	0	0	0	0	0	0	0	0	0	0	0	0	0	0		0	0
611	0	0	0	0	0	0	0	0	0	0	0	0	0	0	0		0	0
612	0	0	0	0	0	0	0	0	0	0	0	0	0	0	0		0	0
613	1	0	0	0	0	0	0	0	0	0	0	0	1	0	1		1	0
614	0	0	0	0	0	0	0	0	0	0	0	0	0	0	0		0	0
615	0	0	0	0	0	0	0	0	0	0	0	0	0	0	0		0	0
616	0	0	0	0	0	0	0	0	0	0	0	0	0	0	1		0	0
617	0	0	0	0	0	0	0	0	0	0	0	0	0	0	0		0	0
618	0	0	0	0	0	0	0	0	0	0	0	0	0	0	0		0	0
619	0	2	0	0	0	0	0	0	0	0	0	0	2	0	3		2	0
620	0	1	1	0	0	0	0	0	0	0	0	0	2	0	2		2	0
621	0	34	0	0	3	0	0	0	0	0	0	0	37	0	37		37	0
622	4	0	0	0	0	0	0	0	0	0	0	0	4	0	9		4	0
623	0	6	0	0	0	0	0	0	0	0	0	0	6	0	19		6	0
624	0	0	0	0	0	0	0	0	0	0	0	0	0	0	0		0	0
625	0	0	0	0	0	0	0	0	1	0	0	0	0	1	4		0	-1
626	0	0	0	0	0	0	0	0	0	0	0	0	0	0	0		0	0
627	0	0	0	0	0	0	0	0	0	0	0	0	0	0	0		0	0
628	0	0	0	0	0	0	0	0	0	0	0	0	0	0	0		0	0
629	0	0	0	0	0	0	0	0	0	0	0	0	0	0	0		0	0
630	0	0	0	0	0	0	0	0	0	0	0	0	0	0	0		0	0
631	0	0	0	0	0	0	0	0	0	0	0	0	0	0	0		0	0
632	0	0	0	0	0	0	0	0	0	0	0	0	0	0	0		0	0
633	0	0	0	0	0	2	0	0	1	0	0	0	2	1	3		2	-1
634	0	0	0	0	5	0	0	0	0	0	0	0	5	0	5		5	0
635	0	0	0	0	0	0	0	0	0	0	0	0	0	0	0		0	0
636	0	0	0	0	0	0	0	1	0	0	0	0	0	1	1		0	-1
637	0	8	1	0	0	0	0	0	0	0	0	0	9	0	9		9	0
638	3	4	1	0	0	0	0	0	0	0	0	0	8	0	8		8	0
639	0	0	0	0	1	0	0	0	0	0	0	0	1	0	1		1	0
640	0	0	0	0	0	0	0	0	0	0	0	0	0	0	5		0	0
641	0	0	0	0	0	0	0	0	0	0	0	0	0	0	5		0	0
642	0	0	0	0	0	0	0	0	0	0	0	0	0	0	3		0	0
643	0	0	0	0	0	1	0	0	0	0	0	0	1	0	5		1	0
644	0	0	0	0	0	0	0	0	0	0	0	0	0	0	2		0	0
645	0	0	1	0	0	0	0	0	0	0	0	0	1	0	1		1	0
646	0	0	0	0	0	0	0	0	0	0	0	0	0	0	0		0	0
647	0	1	2	0	1	0	0	0	0	0	0	0	4	0	7		4	0
648	0	0	0	0	12	0	0	0	0	0	0	0	12	0	12		12	0
649	0	0	0	0	22	1	0	0	0	0	0	0	23	0	23		23	0
650	0	6	4	2	8	0	0	0	0	0	0	0	20	0	21		20	0
651	0	120	10	1	0	0	0	0	0	0	0	0	131	0	131		131	0
652	0	0	0	0	0	0	0	1	0	0	0	0	0	1	1		0	-1
653	0	0	0	0	0	0	0	0	0	0	0	0	0	0	0		0	0
654	0	0	0	0	0	0	0	0	0	0	0	0	0	0	7		0	0
655	0	0	0	0	0	0	0	0	0	0	0	0	0	0	1		0	0
656	0	0	0	0	0	0	0	0	0	0	0	0	0	0	2		0	0
657	0	1	0	0	0	0	0	0	0	0	0	0	1	0	1		1	0
658	0	0	0	0	0	0	0	0	0	0	0	0	0	0	0		0	0
659	0	0	0	0	0	0	0	0	0	0	0	0	0	0	1		0	0
660	0	0	0	0	0	0	0	0	0	0	0	0	0	0	0		0	0
661	0	0	0	0	0	0	0	0	0	0	0	0	0	0	0		0	0
662	0	0	0	0	0	0	0	0	0	0	0	0	0	0	2		0	0
663	0	0	1	0	0	0	0	0	0	0	0	0	1	0	2		1	0
664	0	0	0	0	0	0	0	1	0	0	0	0	0	1	1		0	-1
665	0	6	0	0	0	0	0	0	0	0	0	0	6	0	6		6	0
666	0	0	0	0	0	0	0	0	0	0	0	0	0	0	0		0	0
667	0	0	0	0	0	0	0	0	0	0	0	0	0	0	0		0	0
668	0	0	0	0	0	0	0	0	0	0	0	0	0	0	3		0	0
669	0	0	0	0	0	0	0	0	0	0	0	0	0	0	1		0	0
670	0	0	0	0	0	0	0	0	0	0	0	0	0	0	1		0	0
671	0	0	0	0	0	0	0	0	0	0	0	0	0	0	0		0	0
672	0	0	0	0	0	0	0	0	0	0	0	0	0	0	0		0	0
673	0	0	0	0	0	0	0	0	0	0	0	0	0	0	0		0	0
674	0	0	0	0	0	0	0	0	0	0	0	0	0	0	0		0	0
675	0	0	0	0	0	0	0	0	0	0	0	0	0	0	0		0	0
676	0	0	0	0	0	0	0	0	0	0	0	0	0	0	0		0	0
677	0	0	0	0	0	0	0	0	1	0	0	0	0	1	1		0	-1
678	0	0	0	0	0	0	0	0	0	0	0	0	0	0	0		0	0
679	0	0	0	0	0	0	0	0	0	0	0	0	0	0	0		0	0
680	0	0	0	0	0	0	0	0	0	0	0	0	0	0	0		0	0
681	0	0	0	0	0	0	0	0	0	0	0	0	0	0	0		0	0
682	0	0	0	0	0	0	0	0	0	0	0	0	0	0	0		0	0
683	0	0	0	0	0	0	0	0	0	0	0	0	0	0	0		0	0
684	0	0	0	0	0	0	0	0	0	0	0	0	0	0	0		0	0
685	0	0	0	0	0	0	0	0	0	0	0	0	0	0	0		0	0
686	0	0	0	0	0	0	0	0	0	0	0	0	0	0	0		0	0
687	0	0	0	0	0	0	0	0	0	0	0	0	0	0	0		0	0
688	0	0	0	0	0	0	0	0	0	0	0	0	0	0	0		0	0
689	0	0	0	0	0	0	0	0	0	0	0	0	0	0	0		0	0
690	0	0	0	0	0	0	0	0	0	0	0	0	0	0	0		0	0
691	0	1	0	0	0	0	0	0	0	0	0	0	1	0	1		1	0
692	0	0	0	0	0	0	0	0	0	0	0	0	0	0	0		0	0
693	0	0	0	0	0	0	0	0	0	0	0	0	0	0	0		0	0
694	0	0	0	0	0	0	0	0	0	0	0	0	0	0	0		0	0
695	0	0	0	0	0	0	0	0	0	0	0	0	0	0	0		0	0
696	0	0	0	0	0	0	0	0	0	0	0	0	0	0	1		0	0
697	0	0	0	0	0	0	0	0	0	0	0	0	0	0	0		0	0
698	0	0	0	0	0	0	0	0	0	0	0	0	0	0	0		0	0
699	0	0	0	0	0	0	0	1	0	0	1	0	0	2	2		0	-2
700	0	0	0	0	0	0	0	0	0	0	0	0	0	0	0		0	0
701	0	1	0	0	0	0	0	0	0	0	0	0	1	0	1		1	0
702	0	0	0	0	0	0	0	0	0	0	0	0	0	0	0		0	0
703	0	0	1	0	0	1	0	0	0	0	0	0	2	0	2		2	0
704	0	0	0	0	0	0	0	0	0	0	0	0	0	0	0		0	0
705	1	0	0	0	0	0	0	0	0	0	0	0	1	0	2		1	0
706	3	3	1	0	2	0	0	0	0	0	0	0	9	0	9		9	0
707	0	0	0	3	337	1	0	0	0	0	0	1	341	1	342		341	-1
708	0	0	3	13	6	2	0	0	0	0	0	0	24	0	24		24	0
709	0	11	24	3	0	0	0	0	0	0	0	0	38	0	40		38	0
710	1	26	0	0	1	0	0	0	0	0	0	0	28	0	30		28	0
711	0	0	0	0	0	0	0	0	0	0	0	0	0	0	0		0	0
712	0	1	0	0	0	0	0	0	0	0	0	0	1	0	5		1	0
713	1	0	0	0	0	0	0	0	0	0	0	0	1	0	1		1	0
714	0	0	0	0	0	0	0	0	0	0	0	0	0	0	1		0	0
715	0	0	0	0	0	0	0	0	0	0	0	0	0	0	0		0	0
716	0	0	0	0	0	0	0	0	0	0	0	0	0	0	1		0	0
717	0	0	0	0	0	0	0	0	0	0	1	0	0	1	1		0	-1
718	0	0	0	0	0	0	0	0	0	0	0	0	0	0	1		0	0
719	0	0	0	0	0	0	0	0	0	0	0	0	0	0	1		0	0
720	0	3	0	0	2	0	0	0	0	0	0	0	5	0	5		5	0
721	0	1	0	0	0	0	0	0	0	0	0	0	1	0	2		1	0
722	0	0	0	0	1	0	0	0	0	0	0	0	1	0	4		1	0
723	0	0	0	0	0	0	0	9	0	0	0	0	0	9	12		0	-9
724	1	0	0	0	0	0	0	0	0	0	0	0	1	0	2		1	0
725	0	0	0	0	0	0	0	0	0	0	0	0	0	0	0		0	0
726	0	0	0	0	0	0	0	0	0	0	0	0	0	0	0		0	0
727	0	0	0	0	0	0	0	0	0	0	0	0	0	0	5		0	0
728	0	0	0	0	0	0	0	0	0	0	0	0	0	0	0		0	0
729	0	0	0	0	0	0	0	0	0	0	0	0	0	0	0		0	0
730	0	0	0	0	0	0	0	0	0	0	0	0	0	0	0		0	0
731	0	0	0	0	0	0	0	0	0	0	0	0	0	0	0		0	0
732	0	0	0	0	0	0	0	0	0	0	0	0	0	0	0		0	0
733	0	0	0	0	0	0	0	0	0	0	0	0	0	0	0		0	0
734	0	0	0	0	0	0	0	0	0	0	0	0	0	0	0		0	0
735	0	0	0	0	0	0	0	0	0	0	0	0	0	0	1		0	0
736	0	0	0	0	0	0	0	0	0	0	0	0	0	0	0		0	0
737	0	0	0	0	0	0	0	2	0	0	0	0	0	2	5		0	-2
738	0	0	0	0	0	0	1	0	0	0	0	0	0	1	4		0	-1
739	0	0	0	0	0	0	0	0	0	0	0	0	0	0	4		0	0
740	0	0	0	0	0	0	0	0	0	0	0	0	0	0	2		0	0
741	0	0	0	5	0	0	0	0	0	0	0	0	5	0	5		5	0
742	0	0	0	0	0	0	0	1	0	0	0	0	0	1	1		0	-1
743	0	0	0	0	0	0	0	0	1	0	0	0	0	1	1		0	-1
744	0	0	0	0	0	0	0	9	0	0	0	0	0	9	9		0	-9
745	0	0	0	0	0	0	0	0	0	0	0	0	0	0	0		0	0
746	0	0	0	0	0	0	0	1	2	0	0	0	0	3	3		0	-3
747	0	0	0	0	0	0	0	0	0	0	0	0	0	0	0		0	0
748	0	0	0	0	1	0	0	0	0	0	0	0	1	0	1		1	0
749	0	0	0	0	0	0	0	0	0	0	0	0	0	0	0		0	0
750	0	0	1	0	8	0	0	0	0	0	0	0	9	0	9		9	0
751	0	3	0	0	0	0	0	0	0	0	0	0	3	0	3		3	0
752	0	0	0	0	0	0	0	0	0	0	0	0	0	0	0		0	0
753	0	0	1	0	0	0	0	0	0	0	2	0	1	2	4		1	-2
754	0	0	0	0	0	0	0	10	1	1	0	0	0	12	12		0	-12
755	4	15	6	0	43	3	11	12	5	1	0	0	71	29	104		71	-29
756	1	5	0	19	35	0	8	34	33	0	1	0	60	76	142		60	-76
757	1	1	1	8	7	2	7	6	0	1	3	0	20	17	41		20	-17
758	4	431	53	10	2	0	1	0	1	5	1	0	500	8	517		500	-8
759	0	2	0	0	0	0	0	3	12	2	0	0	2	17	23		2	-17
760	2	3	5	2	88	0	1	11	8	0	0	0	100	20	123		100	-20
761	0	0	0	2	19	0	16	162	1	0	0	0	21	179	211		21	-179
762	1	0	1	1	2	0	9	0	1	0	0	0	5	10	27		5	-10
763	1	85	2	1	0	0	0	7	0	0	0	0	89	7	183		89	-7
764	0	0	0	0	1	0	0	0	0	0	0	0	1	0	9		1	0
765	0	1	0	0	0	0	0	1	0	0	0	0	1	1	10		1	-1
766	0	0	0	0	14	0	0	0	0	0	0	0	14	0	18		14	0
767	0	0	0	0	5	0	0	2	0	0	0	0	5	2	10		5	-2
768	0	0	0	0	0	0	0	1	0	0	1	0	0	2	4		0	-2
769	0	0	0	0	0	0	0	0	0	0	0	0	0	0	1		0	0
770	0	0	0	0	0	0	3	0	1	0	0	1	0	5	7		0	-5
771	0	0	0	0	0	0	0	0	0	0	1	0	0	1	2		0	-1
772	0	0	5	0	0	0	2	6	0	0	0	0	5	8	16		5	-8
773	0	3	0	0	0	0	0	0	0	0	0	0	3	0	4		3	0
774	0	0	0	1	10	3	0	0	0	0	0	0	14	0	16		14	0
775	0	2	4	1	3	1	0	1	0	0	0	0	11	1	14		11	-1
776	0	0	0	0	0	0	1	3	0	0	0	0	0	4	12		0	-4
777	0	4	0	0	0	0	1	0	0	0	0	0	4	1	7		4	-1
778	2	3	1	0	0	0	0	0	0	0	0	0	6	0	7		6	0
779	1	1	0	0	2	0	0	0	0	0	0	0	4	0	4		4	0
780	0	0	0	0	0	0	0	0	0	0	0	0	0	0	0		0	0
781	0	0	0	0	0	0	0	0	0	0	0	0	0	0	0		0	0
782	0	0	0	0	0	0	1	0	0	0	0	0	0	1	1		0	-1
783	0	0	0	0	0	0	0	0	0	0	0	0	0	0	12		0	0
784	0	6	0	0	0	0	0	1	0	0	0	0	6	1	9		6	-1
785	0	0	0	0	0	0	0	0	0	0	0	0	0	0	0		0	0
786	0	1	0	0	0	0	0	0	0	0	0	0	1	0	2		1	0
787	0	0	0	0	0	0	0	0	0	0	0	0	0	0	0		0	0
788	0	0	0	0	0	0	0	0	4	0	0	0	0	4	4		0	-4
789	0	0	0	0	0	0	0	0	0	0	0	0	0	0	0		0	0
790	0	0	0	0	0	0	0	0	0	0	0	0	0	0	0		0	0
791	0	0	0	0	0	0	0	0	0	0	0	0	0	0	0		0	0
792	0	0	1	0	0	0	0	0	0	0	0	0	1	0	2		1	0
793	0	0	0	0	0	0	0	0	0	0	0	0	0	0	0		0	0
794	0	0	0	0	0	0	0	0	0	0	0	0	0	0	0		0	0
795	0	0	0	0	0	0	0	0	0	0	0	0	0	0	0		0	0
796	0	0	0	0	0	0	0	0	0	0	0	0	0	0	0		0	0
797	0	0	0	0	8	1	0	3	0	1	3	0	9	7	17		9	-7
798	0	0	0	0	3	0	0	0	0	0	0	0	3	0	3		3	0
799	0	0	0	0	0	0	1	3	0	0	0	0	0	4	4		0	-4
800	0	5	0	0	0	0	0	0	0	0	2	1	5	3	9		5	-3
801	1	58	0	0	0	0	0	1	2	0	2	0	59	5	69		59	-5
802	1	7	1	0	6	0	0	0	0	0	0	0	15	0	18		15	0
803	0	1	0	0	1	0	0	3	0	0	0	0	2	3	5		2	-3
804	0	0	1	0	0	0	0	8	0	0	0	0	1	8	10		1	-8
805	0	2	1	0	0	0	0	4	0	0	0	0	3	4	8		3	-4
806	0	7	0	0	4	0	0	9	0	0	0	0	11	9	26		11	-9
807	0	15	2	1	0	0	1	0	0	0	0	0	18	1	28		18	-1
808	0	3	0	0	1	0	0	0	0	0	0	0	4	0	6		4	0
809	0	0	0	0	0	0	0	0	0	0	0	0	0	0	0		0	0
810	0	0	0	0	0	0	0	0	0	0	0	0	0	0	1		0	0
811	0	0	0	0	0	0	0	0	0	0	0	0	0	0	9		0	0
812	0	0	0	0	0	0	0	0	0	0	0	0	0	0	2		0	0
813	0	0	0	0	0	0	0	0	0	0	0	0	0	0	0		0	0
814	0	0	0	0	0	0	0	0	0	0	0	0	0	0	0		0	0
815	0	0	0	0	0	0	0	0	0	0	0	0	0	0	0		0	0
816	0	0	0	0	0	0	0	0	0	0	0	0	0	0	0		0	0
817	0	0	0	0	0	0	0	0	0	0	0	0	0	0	0		0	0
818	0	0	0	0	0	0	0	0	0	0	0	0	0	0	0		0	0
819	0	0	0	0	0	0	0	1	0	0	0	0	0	1	1		0	-1
820	0	5	0	0	0	0	0	0	0	0	0	0	5	0	6		5	0
821	0	1	0	0	15	0	0	0	0	0	0	0	16	0	16		16	0
822	0	1	0	0	0	0	0	0	0	0	0	0	1	0	1		1	0
823	1	0	3	0	3	0	0	1	0	0	0	0	7	1	9		7	-1
824	0	0	0	0	6	1	0	0	0	0	1	0	7	1	8		7	-1
825	0	0	0	0	0	0	0	0	5	3	28	1	0	37	37		0	-37
826	0	0	0	0	0	0	0	20	0	4	0	0	0	24	24		0	-24
827	0	0	15	0	1	0	0	0	1	0	0	0	16	1	18		16	-1
828	0	0	0	0	0	0	0	1	0	0	1	0	0	2	2		0	-2
829	1	1	0	0	0	0	0	0	0	0	0	0	2	0	3		2	0
830	0	0	0	0	0	0	0	0	0	0	0	0	0	0	0		0	0
831	0	0	0	0	0	0	0	0	0	0	0	0	0	0	0		0	0
832	0	0	0	0	0	0	0	5	0	0	0	0	0	5	5		0	-5
833	0	0	0	0	9	0	1	2	1	0	0	0	9	4	13		9	-4
834	0	0	0	0	0	0	0	5	0	0	0	0	0	5	6		0	-5
835	0	16	1	0	0	0	0	0	0	0	5	0	17	5	31		17	-5
836	0	0	0	0	1	0	0	0	0	0	2	0	1	2	4		1	-2
837	0	8	2	0	13	2	0	1	0	1	0	0	25	2	31		25	-2
838	2	3	0	0	0	0	0	2	6	0	0	0	5	8	16		5	-8
839	1	0	0	1	11	0	0	1	0	0	3	0	13	4	17		13	-4
840	1	4	6	2	6	2	1	0	0	1	1	0	21	3	26		21	-3
841	0	0	0	0	0	0	0	0	0	0	0	0	0	0	1		0	0
842	1	0	0	2	1	0	2	1	1	0	0	0	4	4	8		4	-4
843	0	0	0	0	0	0	0	1	0	0	0	0	0	1	1		0	-1
844	0	0	0	0	0	0	0	0	0	0	0	0	0	0	0		0	0
845	0	0	0	0	0	0	0	0	0	0	0	0	0	0	0		0	0
846	0	0	0	0	0	0	0	0	0	0	0	0	0	0	0		0	0
847	0	0	0	0	0	0	0	0	0	0	0	0	0	0	0		0	0
848	0	0	0	0	0	0	0	0	0	0	0	0	0	0	0		0	0
849	0	0	0	0	0	0	0	0	0	0	0	0	0	0	0		0	0
850	0	0	0	0	0	0	0	0	0	0	0	0	0	0	0		0	0
851	0	0	0	0	0	0	0	0	0	0	0	0	0	0	0		0	0
852	0	0	0	0	0	0	0	0	0	0	0	0	0	0	0		0	0
853	0	0	0	0	0	0	0	0	0	0	0	0	0	0	0		0	0
854	0	0	0	0	0	0	0	0	0	0	0	0	0	0	0		0	0
855	0	0	0	0	0	0	0	0	0	0	0	0	0	0	0		0	0
856	0	0	0	0	0	0	0	1	0	0	0	0	0	1	1		0	-1
857	0	0	0	0	0	0	0	0	0	0	0	0	0	0	1		0	0
858	0	0	0	0	0	0	0	0	0	0	0	0	0	0	1		0	0
859	0	0	0	0	35	0	0	0	0	0	0	0	35	0	37		35	0
860	0	0	0	1	8	0	0	0	0	0	0	0	9	0	9		9	0
861	0	0	0	1	73	3	0	0	0	0	0	0	77	0	78		77	0
862	0	4	0	1	2	0	0	0	0	0	0	0	7	0	7		7	0
863	0	1	2	0	4	0	0	0	0	0	0	0	7	0	8		7	0
864	1	5	0	1	0	0	0	0	0	0	0	0	7	0	8		7	0
865	0	0	0	0	3	0	0	0	0	0	0	0	3	0	3		3	0
866	1	0	0	1	1	2	0	0	0	1	0	0	5	1	10		5	-1
867	0	0	0	0	58	0	0	0	0	0	0	0	58	0	58		58	0
868	0	0	0	3	0	0	0	6	3	0	5	0	3	14	20		3	-14
869	0	0	0	0	0	0	2	0	1	0	0	0	0	3	4		0	-3
870	0	33	0	0	0	0	1	10	0	0	0	0	33	11	45		33	-11
871	0	0	0	0	0	0	2	5	0	0	0	0	0	7	7		0	-7
872	0	0	0	0	0	0	0	0	0	0	0	0	0	0	0		0	0
873	0	0	0	0	1	0	0	0	0	0	0	0	1	0	1		1	0
874	0	0	0	0	0	0	0	0	0	0	0	0	0	0	1		0	0
875	0	0	0	0	0	0	0	0	0	0	0	0	0	0	0		0	0
876	3	8	0	1	16	0	0	0	0	0	0	0	28	0	30		28	0
877	4	2	8	5	3	0	0	0	1	0	0	0	22	1	24		22	-1
878	0	1	1	1	4	4	0	6	0	0	1	0	11	7	18		11	-7
879	3	9	5	0	10	0	0	0	0	0	0	0	27	0	32		27	0
880	0	0	0	0	0	0	0	0	0	0	0	0	0	0	0		0	0
881	0	0	0	0	0	0	0	0	0	0	0	0	0	0	0		0	0
882	0	0	0	0	0	0	0	0	0	0	0	0	0	0	0		0	0
883	0	0	0	0	0	0	0	0	0	0	0	0	0	0	1		0	0
884	0	0	0	0	0	0	0	0	0	0	0	0	0	0	0		0	0
885	0	0	0	0	0	0	0	0	0	0	0	0	0	0	0		0	0
886	0	0	0	0	0	0	0	0	0	0	0	0	0	0	0		0	0
887	0	1	0	0	0	0	0	0	0	0	0	0	1	0	1		1	0
888	0	0	0	0	0	0	0	0	0	0	0	0	0	0	0		0	0
889	0	0	0	0	0	0	0	0	0	0	0	0	0	0	2		0	0
890	0	0	0	0	0	0	0	0	0	0	0	0	0	0	0		0	0
891	0	0	0	0	0	0	0	0	0	0	0	0	0	0	0		0	0
892	0	0	0	0	0	0	0	0	0	0	0	0	0	0	0		0	0
893	0	0	0	0	0	0	0	0	0	0	0	0	0	0	0		0	0
894	0	0	0	0	0	0	0	0	0	0	0	0	0	0	0		0	0
895	0	0	0	0	0	0	0	0	0	0	0	0	0	0	0		0	0
896	0	0	0	0	0	0	0	0	0	0	0	0	0	0	0		0	0
897	0	0	0	0	0	0	0	0	9	0	3	0	0	12	12		0	-12
898	0	0	0	0	0	0	0	1	0	0	2	0	0	3	3		0	-3
899	0	0	0	0	0	0	0	0	0	1	0	0	0	1	2		0	-1
900	0	0	0	0	0	0	0	0	0	0	0	0	0	0	0		0	0
901	0	0	0	0	1	0	0	0	0	0	0	0	1	0	2		1	0
902	0	0	0	0	0	0	0	0	0	0	0	0	0	0	1		0	0
903	0	0	0	0	0	0	0	0	0	0	0	0	0	0	0		0	0
904	0	0	0	0	0	0	0	1	0	1	3	0	0	5	7		0	-5
905	0	0	0	0	0	0	0	0	0	0	0	0	0	0	1		0	0
906	0	0	0	0	0	0	0	0	0	0	0	0	0	0	2		0	0
907	0	4	0	0	0	0	0	0	0	0	0	0	4	0	4		4	0
908	0	0	0	0	0	0	0	0	0	0	0	0	0	0	4		0	0
909	0	0	0	0	0	0	0	0	0	0	0	0	0	0	2		0	0
910	0	0	0	0	0	0	0	0	0	0	0	0	0	0	0		0	0
911	0	0	0	0	0	0	0	0	0	0	0	0	0	0	0		0	0
912	0	0	0	0	0	0	0	0	0	0	0	0	0	0	0		0	0
913	0	0	0	0	0	0	0	0	0	0	0	0	0	0	0		0	0
914	0	0	0	0	0	0	0	0	0	0	0	0	0	0	0		0	0
915	0	0	0	0	0	0	0	0	0	0	0	0	0	0	0		0	0
916	0	0	0	0	0	0	0	0	0	0	0	0	0	0	0		0	0
917	0	0	0	0	0	0	0	0	0	0	0	0	0	0	0		0	0
918	0	0	0	0	0	0	0	0	0	0	0	0	0	0	1		0	0
919	0	0	0	0	2	0	0	0	0	0	0	0	2	0	2		2	0
920	0	0	0	0	0	0	0	0	0	0	0	0	0	0	0		0	0
921	0	0	0	0	0	0	0	0	0	0	0	0	0	0	0		0	0
922	0	0	0	0	0	0	0	0	0	0	0	0	0	0	0		0	0
923	0	0	0	0	0	0	0	0	0	0	0	0	0	0	0		0	0
924	0	0	0	0	0	0	0	0	0	0	0	0	0	0	0		0	0
925	0	0	0	0	0	0	0	0	0	0	0	0	0	0	0		0	0
926	0	0	0	0	0	0	0	0	0	0	0	0	0	0	0		0	0
927	0	0	0	0	0	0	0	0	0	0	0	0	0	0	0		0	0
928	0	0	0	0	0	0	0	0	0	0	0	0	0	0	0		0	0
929	0	0	0	0	0	0	0	0	0	0	0	0	0	0	0		0	0
930	0	0	0	0	0	0	0	0	0	0	0	0	0	0	0		0	0
931	0	0	0	0	0	0	0	0	0	0	0	0	0	0	0		0	0
932	0	0	0	0	0	0	0	1	0	0	0	0	0	1	1		0	-1
933	0	0	0	0	0	0	0	0	0	0	0	0	0	0	0		0	0
934	0	0	0	0	0	0	0	0	0	0	0	0	0	0	0		0	0
935	0	0	0	0	0	0	0	0	0	0	0	0	0	0	1		0	0
936	0	0	0	0	0	0	0	0	0	0	0	0	0	0	0		0	0
937	0	0	0	0	0	0	0	0	0	0	0	0	0	0	0		0	0
938	0	0	0	0	0	0	0	0	0	0	0	0	0	0	1		0	0
939	0	0	0	0	0	0	0	0	0	0	0	0	0	0	3		0	0
940	0	0	0	0	0	0	0	0	0	0	0	0	0	0	1		0	0
941	0	0	0	0	0	0	0	0	0	0	0	0	0	0	4		0	0
942	0	0	0	0	2	0	0	0	0	0	0	0	2	0	5		2	0
943	0	0	0	0	0	0	0	0	0	0	0	0	0	0	3		0	0
944	0	0	0	0	0	0	0	0	0	0	0	0	0	0	1		0	0
945	0	0	0	0	0	0	0	0	0	0	0	0	0	0	0		0	0
946	0	0	0	0	0	0	0	1	0	0	0	0	0	1	2		0	-1
947	0	0	0	0	0	0	0	0	0	0	1	0	0	1	2		0	-1
948	0	0	0	0	2	1	0	0	2	2	13	1	3	18	21		3	-18
949	0	0	0	0	8	0	0	58	4	10	15	0	8	87	95		8	-87
950	0	0	0	0	0	0	0	2	7	0	11	1	0	21	21		0	-21
951	0	0	0	4	0	0	1	37	2	4	16	0	4	60	65		4	-60
952	0	1	4	0	0	0	2	5	9	0	4	0	5	20	28		5	-20
953	0	0	0	0	0	0	0	49	2	3	0	0	0	54	60		0	-54
954	0	0	0	0	4	0	4	12	0	0	1	0	4	17	25		4	-17
955	0	0	0	0	5	0	1	1	0	0	0	0	5	2	8		5	-2
956	0	0	0	0	0	0	0	0	0	0	0	0	0	0	1		0	0
957	0	5	0	1	0	0	0	0	0	0	0	0	6	0	6		6	0
958	0	5	0	0	9	0	0	0	0	0	0	0	14	0	14		14	0
959	1	4	0	2	0	0	0	0	0	0	0	0	7	0	8		7	0
960	0	1	0	0	0	0	0	0	0	0	0	0	1	0	1		1	0
961	1	79	9	0	2	0	0	0	0	0	0	0	91	0	93		91	0
962	0	10	0	0	0	0	0	0	0	0	0	0	10	0	10		10	0
963	0	0	0	0	0	0	0	0	0	0	0	0	0	0	0		0	0
964	0	0	0	0	0	0	0	0	0	0	0	0	0	0	0		0	0
965	0	2	0	0	0	0	0	0	0	0	0	0	2	0	2		2	0
966	0	2	2	2	0	0	0	0	0	0	0	0	6	0	12		6	0
967	1	17	143	0	0	1	0	0	0	0	0	0	162	0	163		162	0
968	0	4	0	0	1	1	0	0	0	0	0	0	6	0	7		6	0
969	0	0	0	0	0	0	0	0	0	0	0	0	0	0	2		0	0
970	0	0	0	0	0	0	0	0	0	0	0	0	0	0	0		0	0
971	0	0	0	0	0	0	0	0	0	0	0	0	0	0	0		0	0
972	0	0	0	0	0	0	0	0	0	0	0	0	0	0	0		0	0
973	0	0	0	0	0	0	0	0	0	0	0	0	0	0	0		0	0
974	0	0	0	0	0	0	0	0	0	0	0	0	0	0	0		0	0
975	0	0	0	0	0	0	0	0	0	0	0	0	0	0	0		0	0
976	0	0	0	0	0	0	0	0	0	0	0	0	0	0	0		0	0
977	0	0	0	0	0	0	0	0	0	0	0	0	0	0	0		0	0
978	0	0	0	0	0	0	0	0	0	0	0	0	0	0	0		0	0
979	0	0	0	0	0	0	0	0	0	0	0	0	0	0	0		0	0
980	0	0	0	0	0	0	0	0	0	0	0	0	0	0	0		0	0
981	0	0	0	0	0	0	0	0	0	0	0	0	0	0	0		0	0
982	0	0	0	0	0	0	0	0	0	0	0	0	0	0	2		0	0
983	0	0	0	0	0	0	0	0	0	0	0	0	0	0	0		0	0
984	0	0	0	0	0	0	0	0	0	0	0	0	0	0	0		0	0
985	0	0	0	0	0	0	0	0	0	0	0	0	0	0	0		0	0
986	0	0	0	0	0	0	0	0	1	0	0	1	0	2	2		0	-2
987	0	0	0	0	0	0	0	184	0	1	6	0	0	191	191		0	-191
988	0	0	0	0	0	0	1	0	0	0	0	0	0	1	1		0	-1
989	0	0	0	0	0	0	0	1	0	0	0	0	0	1	1		0	-1
990	0	0	0	0	0	0	0	0	0	0	0	1	0	1	2		0	-1
991	0	0	0	0	0	0	0	0	0	0	0	0	0	0	0		0	0
992	0	1	0	0	0	0	0	0	0	0	0	0	1	0	1		1	0
993	0	0	0	0	0	0	0	0	0	0	0	0	0	0	0		0	0
994	0	0	0	0	0	0	0	4	2	1	85	3	0	95	96		0	-95
995	0	0	0	0	0	0	0	1	0	0	2	0	0	3	3		0	-3
996	0	0	0	0	0	0	0	0	0	0	1	0	0	1	1		0	-1
997	0	0	0	0	0	0	0	0	0	0	2	0	0	2	2		0	-2
998	0	0	0	0	0	0	0	0	0	0	0	0	0	0	0		0	0
999	0	0	0	0	0	0	0	3	0	0	0	0	0	3	5		0	-3
1000	0	0	0	0	0	0	0	23	0	0	0	3	0	26	26		0	-26
1001	0	1	0	0	0	0	1	1	0	1	1	0	1	4	14		1	-4
1002	0	0	0	0	0	0	0	1	0	0	0	0	0	1	4		0	-1
1003	0	4	10	0	3	0	2	11	105	0	0	1	17	119	142		17	-119
1004	1	62	0	1	1	0	1	52	0	0	1	0	65	54	120		65	-54
1005	4	1	3	1	8	1	11	0	0	29	1	4	18	45	73		18	-45
1006	0	4	0	0	0	0	0	1	199	0	13	0	4	213	229		4	-213
1007	0	0	0	0	0	0	0	61	2	14	0	0	0	77	80		0	-77
1008	1	1	2	0	0	0	56	7	245	1	59	1	4	369	379		4	-369
1009	0	0	0	0	0	0	0	185	0	12	22	0	0	219	226		0	-219
1010	1	1	2	0	0	0	3	0	3	3	0	0	4	9	14		4	-9
1011	0	0	0	0	0	0	0	71	27	4	2	0	0	104	113		0	-104
1012	0	2	1	0	0	0	2	23	15	0	0	0	3	40	44		3	-40
1013	0	0	0	0	0	0	1	8	0	0	0	0	0	9	11		0	-9
1014	0	0	0	0	0	0	11	0	0	0	0	0	0	11	25		0	-11
1015	0	0	0	0	0	0	0	1	0	0	0	0	0	1	5		0	-1
1016	0	0	0	0	0	0	0	0	0	0	0	0	0	0	1		0	0
1017	1	0	0	0	0	0	0	0	0	0	0	0	1	0	3		1	0
1018	0	0	0	0	0	0	0	0	0	0	0	0	0	0	0		0	0
1019	0	0	0	0	3	0	0	0	0	0	0	0	3	0	3		3	0
1020	0	0	0	0	1	1	0	0	0	0	0	0	2	0	2		2	0
1021	0	0	1	1	0	0	0	0	0	0	0	0	2	0	2		2	0
1022	0	0	0	0	0	0	0	0	0	0	0	0	0	0	0		0	0
1023	2	1	2	0	1	0	0	0	0	0	0	0	6	0	6		6	0
1024	0	0	0	0	0	0	0	0	0	0	0	0	0	0	1		0	0
1025	1	9	0	0	0	0	0	0	0	0	0	0	10	0	10		10	0
1026	0	0	0	0	0	0	0	0	0	0	0	0	0	0	4		0	0
1027	0	0	0	0	0	0	0	0	0	0	0	0	0	0	0		0	0
1028	0	0	0	0	0	0	0	0	0	0	0	0	0	0	2		0	0
1029	0	0	0	0	0	0	0	0	0	0	0	0	0	0	0		0	0
1030	0	0	0	0	1	0	0	0	0	0	0	0	1	0	2		1	0
1031	0	0	0	0	1	0	0	0	0	0	0	0	1	0	1		1	0
1032	0	0	1	0	0	0	0	0	0	0	0	0	1	0	2		1	0
1033	0	0	0	0	0	0	0	0	0	0	0	0	0	0	0		0	0
1034	0	17	0	0	0	0	0	0	0	0	0	0	17	0	18		17	0
1035	1	0	0	0	0	0	0	0	0	0	0	0	1	0	1		1	0
1036	0	0	0	0	0	0	0	0	0	0	0	0	0	0	4		0	0
1037	0	0	0	0	0	0	0	0	0	0	0	0	0	0	0		0	0
1038	0	0	0	0	0	0	0	0	0	0	0	0	0	0	0		0	0
1039	0	0	0	0	0	0	0	0	0	0	0	0	0	0	0		0	0
1040	0	0	0	0	0	0	0	0	0	0	0	0	0	0	1		0	0
1041	0	0	0	0	0	0	0	0	0	0	0	0	0	0	0		0	0
1042	0	2	0	0	0	0	0	0	0	2	1	0	2	3	5		2	-3
1043	0	0	0	0	0	0	0	0	0	0	0	0	0	0	0		0	0
1044	0	2	0	0	0	0	0	0	0	0	0	0	2	0	2		2	0
1045	0	0	0	0	3	0	0	0	0	0	0	0	3	0	3		3	0
1046	0	1	2	1	0	0	0	0	0	0	0	0	4	0	4		4	0
1047	0	0	0	0	0	0	0	0	0	0	0	0	0	0	0
1048	0	0	0	0	0	0	0	0	0	0	0	0	0	0	0
1049	0	3	1	0	0	0	0	0	0	0	0	0	4	0	4
1050	0	0	0	0	0	0	0	0	0	0	0	0	0	0	0
1051	0	0	0	0	0	0	0	0	0	0	0	0	0	0	0
1052	0	0	0	0	0	0	0	0	0	0	0	0	0	0	0
1053	0	0	0	0	0	0	0	0	0	0	0	0	0	0	1
1054	0	1	0	0	0	0	0	0	0	0	0	0	1	0	1
1055	0	0	0	0	0	0	0	0	0	0	0	0	0	0	0
1056	0	2	0	0	0	0	0	0	1	0	0	0	2	1	5
1057	0	0	0	0	0	0	0	35	0	0	0	0	0	35	37
1058	0	0	0	0	0	0	0	0	0	0	0	0	0	0	2
1059	0	0	0	0	0	0	0	6	0	0	0	0	0	6	13
1060	0	0	0	0	0	0	0	0	0	0	0	0	0	0	0
1061	0	0	0	0	0	0	0	0	0	0	0	0	0	0	0
1062	0	0	0	0	0	0	0	0	0	0	0	0	0	0	0
1063	0	0	0	0	0	0	0	0	0	0	0	0	0	0	0
1064	0	0	0	0	0	0	0	0	0	0	0	0	0	0	2
1065	0	0	0	0	0	0	0	0	0	0	0	0	0	0	0
1066	0	0	0	0	0	0	0	0	0	0	0	0	0	0	0
1067	0	0	0	0	0	0	0	0	0	0	0	0	0	0	0
1068	0	0	0	0	0	0	0	0	0	0	0	0	0	0	0
1069	0	0	0	0	0	0	0	0	0	0	0	0	0	0	0
1070	0	0	0	0	0	0	0	0	0	0	0	0	0	0	0
1071	0	0	0	0	0	0	0	0	0	0	0	0	0	0	0
1072	0	0	0	0	0	0	0	0	0	0	0	0	0	0	0
1073	0	0	0	0	0	0	0	0	0	0	0	0	0	0	0
1074	0	0	0	0	0	0	0	0	0	0	0	0	0	0	0
1075	0	0	0	0	0	0	0	0	0	0	0	0	0	0	0
1076	0	0	0	0	0	0	0	0	0	0	0	0	0	0	0
1077	0	0	0	0	0	0	0	0	0	0	0	0	0	0	0
1078	0	0	0	0	0	0	0	0	0	0	0	0	0	0	0
1079	0	0	0	0	0	0	0	0	0	0	0	0	0	0	0

## Sheet: N BBTV
position	20	21	22	23	24	25	20_rev	21_rev	22_rev	23_rev	24_rev	25_rev	fwd_total	rev_total	total		fwd_total	rev_total
1	0	0	1	0	0	0	0	0	0	0	0	0	1	0	3		26	0
2	0	0	0	0	0	0	0	0	0	0	0	0	0	0	1		3	0
3	0	2	0	0	0	0	0	0	0	0	0	0	2	0	5		5	0
4	0	0	0	0	0	0	0	0	0	0	0	0	0	0	0		0	0
5	0	0	0	0	0	0	0	0	0	0	0	0	0	0	2		0	0
6	0	0	0	0	0	0	0	0	0	0	0	0	0	0	3		0	0
7	0	0	0	0	0	0	0	0	0	0	0	0	0	0	4		0	-1
8	0	0	0	0	0	0	0	0	0	0	1	0	0	1	1		0	-1
9	0	0	0	0	0	0	0	0	0	0	0	0	0	0	0		0	0
10	0	0	0	0	0	0	0	5	1	0	0	0	0	6	6		0	-7
11	0	2	0	2	0	0	1	245	0	1	3	0	4	250	254		4	-250
12	0	0	0	0	61	0	6	0	1	0	0	0	61	7	68		62	-284
13	3	13	41	103	9	0	0	3	0	0	0	0	169	3	182		169	-8
14	0	0	3	1	0	0	1	0	0	0	2	0	4	3	12		22	-11
15	8	906	314	2	43	2	0	0	7	3	0	0	1275	10	1300		1275	-10
16	18	85	2	2	27	1	0	3	0	0	0	0	135	3	140		135	-3
17	3	4	12	4	2	6	0	13	0	0	0	1	31	14	47		31	-14
18	0	0	0	0	0	0	2	0	0	2	22	0	0	26	26		0	-26
19	0	0	0	0	0	0	0	9	2	2	0	0	0	13	13		0	-13
20	0	0	0	0	0	0	1	28	0	0	8	0	0	37	37		0	-37
21	0	0	0	2	44	16	1	0	0	3	7	0	62	11	75		62	-11
22	3	3	13	34	188	2	0	7	1	7	20	0	243	35	283		243	-35
23	0	0	0	2	1	0	0	2	0	0	3	0	3	5	8		3	-5
24	0	0	0	0	0	0	2	12	0	2	11	0	0	27	28		0	-27
25	0	0	0	0	0	0	1	0	28	2	50	1	0	82	85		0	-82
26	2	0	0	0	0	0	0	123	1	1	33	2	2	160	166		2	-160
27	0	1	1	0	0	0	4	17	0	0	13	0	2	34	45		2	-34
28	0	0	0	0	0	0	2	1	3	1	5	0	0	12	21		0	-12
29	0	0	0	0	0	0	0	18	3	0	4	0	0	25	32		0	-25
30	0	0	0	0	0	1	2	3	3	5	0	0	1	13	16		1	-13
31	0	0	0	0	195	45	2	5	0	2	0	0	240	9	251		240	-9
32	0	0	0	71	6	0	4	10	20	5	8	0	77	47	127		77	-47
33	0	0	2	8	1	0	0	4	0	2	16	0	11	22	36		11	-22
34	14	8787	451	26	9	1	2	6	0	0	3	1	9288	12	9317		9288	-12
35	34	48	3	0	0	0	13	5	1	0	41	0	85	60	149		85	-60
36	23	7	1	1	1	0	0	1	0	0	0	0	33	1	79		33	-1
37	6	5	0	1	0	1	0	0	0	0	0	0	13	0	192		13	0
38	2	5	2	1	7	0	0	0	0	0	0	0	17	0	140		17	0
39	3	3	3	15	27	0	0	0	0	0	0	0	51	0	113		51	0
40	0	3	0	0	0	0	0	0	0	0	0	0	3	0	17		3	0
41	0	11	0	0	0	0	0	0	0	0	0	0	11	0	17		11	0
42	0	3	0	0	0	0	0	0	0	0	0	0	3	0	8		3	0
43	0	0	0	0	0	0	0	0	0	0	0	0	0	0	0		0	0
44	0	11	3	0	0	0	0	0	0	0	0	0	14	0	14		14	0
45	2	4	0	0	0	0	0	0	0	0	0	0	6	0	8		6	0
46	1	0	0	0	0	0	0	0	0	0	0	0	1	0	2		1	0
47	0	0	0	0	0	0	0	0	0	0	0	0	0	0	2		0	0
48	0	0	0	0	0	0	0	0	0	0	0	0	0	0	2		0	0
49	0	0	0	0	0	0	0	0	0	0	0	0	0	0	0		0	0
50	0	0	0	0	0	0	0	0	0	0	0	0	0	0	0		0	0
51	0	0	0	0	0	0	0	0	0	0	0	0	0	0	0		0	0
52	0	0	0	0	0	0	0	18	7	0	0	0	0	25	25		0	-25
53	0	0	0	0	0	0	8	122	7	7	0	0	0	144	152		0	-144
54	0	0	2	1	0	0	11	26	18	4	0	2	3	61	76		3	-61
55	0	0	0	0	0	0	1	13	1	0	29	3	0	47	50		0	-47
56	0	2	2	0	0	0	5	5	2	0	17	0	4	29	33		4	-29
57	0	0	0	0	0	0	0	15	0	3	0	0	0	18	21		0	-18
58	0	0	0	0	0	0	1	7	3	6	0	0	0	17	19		0	-17
59	0	0	1	0	0	0	2	4	3	0	0	0	1	9	15		1	-9
60	0	1	0	0	1	0	8	115	0	0	0	0	2	123	137		2	-123
61	1	0	0	0	0	0	41	4	0	0	0	0	1	45	68		1	-45
62	0	0	0	1	0	0	0	0	0	0	0	0	1	0	19		1	0
63	0	0	0	0	0	0	0	0	0	0	0	0	0	0	36		0	0
64	0	0	0	0	0	0	0	0	0	0	0	0	0	0	1		0	0
65	0	1	0	0	0	0	0	0	0	0	0	0	1	0	2		1	0
66	0	32	10	0	0	0	0	14	24	0	1	1	42	40	82		42	-40
67	1	15	0	4	2	0	3	125	0	0	56	0	22	184	223		22	-184
68	0	0	0	4	4	0	0	0	0	0	5	0	8	5	14		8	-5
69	8	106	34	2	2	2	0	0	0	1	7	0	154	8	171		154	-8
70	2	83	1	1	10	0	0	0	0	1	2	0	97	3	105		97	-3
71	44	18	26	3	39	0	0	0	0	0	0	2	130	2	140		130	-2
72	1	0	0	0	155	7	1	29	0	0	231	3	163	264	432		163	-264
73	3	72	16	4	13	0	0	0	0	5	5	0	108	10	119		108	-10
74	2	86	2	4	0	0	0	0	1	0	4	0	94	5	99		94	-5
75	0	1	0	0	0	0	0	14	0	0	3	0	1	17	20		1	-17
76	0	10	1	0	0	0	2	0	0	0	0	0	11	2	14		11	-2
77	1	2	0	0	0	0	1	0	0	0	11	0	3	12	20		3	-12
78	17	11	6	2	100	1	1	0	0	0	0	0	137	1	153		137	-1
79	0	2	0	0	0	0	0	2	2	0	5	3	2	12	16		2	-12
80	0	0	0	0	0	0	0	201	0	91	258	0	0	550	551		0	-550
81	0	0	0	0	0	0	9	8	28	4	5	0	0	54	55		0	-54
82	0	0	0	0	4	0	0	77	7	0	7	0	4	91	99		4	-91
83	6	24	46	5	18	0	6	17	0	0	0	0	99	23	127		99	-23
84	0	8	0	1	0	0	1	0	0	0	0	0	9	1	12		9	-1
85	0	0	0	0	0	0	0	0	0	0	0	0	0	0	0		0	0
86	0	0	0	0	0	0	0	0	0	0	0	0	0	0	0		0	0
87	0	0	0	0	0	0	0	0	0	3	96	5	0	104	111		0	-104
88	0	0	0	0	0	0	0	0	0	13	467	145	0	625	626		0	-625
89	0	0	0	0	0	1	0	0	14	225	5837	10	1	6086	6090		1	-6086
90	0	7	1	0	75	1	0	1	38	60	6	0	84	105	195		84	-105
91	0	14	2	0	4	0	11	131	54	7	3	4	20	210	235		20	-210
92	0	0	0	0	0	0	49	97	4	3	577	17	0	747	754		0	-747
93	0	90	11	0	17	0	31	18	4	39	312	0	118	404	564		118	-404
94	0	30	1	2	4	0	3	0	100	87	2	4	37	196	262		37	-196
95	0	0	1	0	17	9	3	1278	1423	190	135	0	27	3029	3081		27	-3029
96	0	7	0	1	69	0	58	1629	73	8	3	0	77	1771	1865		77	-1771
97	0	0	4	23	4	0	72	172	148	0	12	1	31	405	454		31	-405
98	0	3	42	3	7	19	29	1492	1	18	27	1	74	1568	1683		74	-1568
99	1	125	11	2	524	3	20	0	10	8	2	0	666	40	718		666	-40
100	15	4	0	14	353	2	0	158	7	30	0	0	388	195	596		388	-195
101	1	12	486	191	4	0	4	9	13	0	0	0	694	26	726		694	-26
102	0	215	2	15	109	7	0	8	0	4	3	7	348	22	375		348	-22
103	27	27	11	28	399	59	4	0	7	0	17	0	551	28	602		551	-28
104	2	6	2	3	62	3	3	445	20	28	70	6	78	572	670		78	-572
105	4	3	3	1	72	19	16	209	17	9	187	0	102	438	558		102	-438
106	0	4	1	0	10	0	0	54	89	5	69	0	15	217	249		15	-217
107	3	24	3	7	0	0	0	25	1	8	1	0	37	35	76		37	-35
108	0	0	9	3	56	0	3	0	14	0	0	0	68	17	87		68	-17
109	6	62	37	4	3	0	2	566	20	0	116	0	112	704	850		112	-704
110	1	5	0	0	0	1	18	11	0	148	26	6	7	209	220		7	-209
111	1	72	3	0	4	1	1	0	73	0	32	8	81	114	202		81	-114
112	362	226	0	2	6	0	0	152	0	13	262	2	596	429	1033		596	-429
113	1	0	3	14	1	0	19	1	96	1	0	1	19	118	168		19	-118
114	1	26	2	0	10	3	0	25	1	6	1	0	42	33	103		42	-33
115	2	7	0	1	35	1	38	61	110	5	5	3	46	222	284		46	-222
116	0	0	0	0	0	0	8	34	0	0	2	3	0	47	64		0	-47
117	0	0	0	0	0	0	2	0	0	6	113	4	0	125	126		0	-125
118	0	91	4	1	3	0	0	0	10	10	429	7	99	456	564		99	-456
119	0	3	0	0	0	0	1	278	21	231	604	11	3	1146	1164		3	-1146
120	0	0	1	0	2	0	44	101	479	11	781	7	3	1423	1436		3	-1423
121	0	0	0	0	0	0	12	9382	60	236	4157	24	0	13871	13882		0	-13871
122	0	0	0	0	0	0	180	49	45	47	235	10	0	566	573		0	-566
123	1	0	0	0	0	0	1	61	30	6	83	0	1	181	187		1	-181
124	0	0	0	0	0	0	11	29	4	41	7	0	0	92	95		0	-92
125	0	0	0	0	0	0	4	12	42	4	0	1	0	63	70		0	-63
126	0	0	0	0	0	0	12	168	17	11	7	8	0	223	227		0	-223
127	0	0	0	0	26	2	17	65	14	0	4	0	28	100	133		28	-100
128	0	0	0	0	1	0	9	8	0	0	14	0	1	31	61		1	-31
129	0	0	0	0	0	0	6	3	5	9	4	5	0	32	38		0	-32
130	0	0	1	0	0	0	0	0	5	0	9	0	1	14	15		1	-14
131	0	0	1	0	0	0	1	18	0	0	3	0	1	22	27		1	-22
132	0	0	0	0	0	0	19	0	0	0	0	0	0	19	19		0	-19
133	0	0	0	0	0	0	0	7	5	2	13	0	0	27	55		0	-27
134	0	0	0	0	0	0	0	5	0	0	0	0	0	5	7		0	-5
135	0	0	0	0	23	0	0	0	0	0	0	1	23	1	26		23	-1
136	0	0	1	0	0	0	1	79	0	0	4	3	1	87	91		1	-87
137	1	8	67	3	0	0	0	0	0	0	0	0	79	0	82		79	0
138	1	89	2	0	0	0	0	0	0	0	0	0	92	0	94		92	0
139	12	4	0	0	0	0	0	0	0	0	0	0	16	0	16		16	0
140	0	0	1	0	2	0	0	0	0	1	10	0	3	11	18		3	-11
141	0	0	0	0	26	0	0	0	0	6	0	0	26	6	32		26	-6
142	0	0	0	1	0	0	0	0	18	0	0	0	1	18	22		1	-18
143	0	0	0	0	0	0	0	15	0	0	0	0	0	15	15		0	-15
144	0	0	0	0	0	0	16	13	1	0	16	0	0	46	47		0	-46
145	0	0	0	0	0	0	1	3	1	0	0	0	0	5	23		0	-5
146	0	0	0	0	0	0	1	12	3	0	0	0	0	16	33		0	-16
147	0	0	0	0	0	0	1	20	0	0	0	0	0	21	23		0	-21
148	0	0	0	0	0	0	0	0	0	0	0	0	0	0	2		0	0
149	0	0	1	0	0	0	0	0	0	0	0	0	1	0	1		1	0
150	0	0	0	0	0	0	0	0	0	1	2	0	0	3	3		0	-3
151	0	0	0	0	0	0	0	0	13	0	57	0	0	70	71		0	-70
152	0	0	0	0	0	0	0	16	0	0	1	0	0	17	17		0	-17
153	0	0	1	0	12	0	2	3	5	0	12	1	13	23	37		13	-23
154	0	0	0	0	0	0	0	2	0	1	12	0	0	15	21		0	-15
155	0	0	0	0	0	0	0	0	3	5	0	0	0	8	10		0	-8
156	0	0	0	0	0	0	2	26	92	2	0	0	0	122	135		0	-122
157	0	0	0	0	0	0	9	30	19	1	0	0	0	59	60		0	-59
158	0	0	0	0	0	0	8	10	3	0	0	0	0	21	21		0	-21
159	1	0	0	0	0	0	0	0	0	0	0	0	1	0	3		1	0
160	0	4	0	0	0	0	0	0	0	0	0	0	4	0	4		4	0
161	0	0	0	0	0	0	0	0	0	0	0	0	0	0	0		0	0
162	0	0	0	0	0	0	0	0	0	0	0	0	0	0	1		0	0
163	0	0	0	0	0	0	0	0	0	0	0	0	0	0	0		0	0
164	0	0	0	0	0	0	0	0	0	0	0	0	0	0	1		0	0
165	0	0	0	0	0	0	0	0	0	0	0	0	0	0	0		0	0
166	0	0	0	0	0	0	0	0	0	0	0	0	0	0	0		0	0
167	0	0	0	0	1	0	0	0	0	0	0	0	1	0	1		1	0
168	0	0	8	1	0	0	0	0	0	0	0	0	9	0	14		9	0
169	1	18	6	0	15	0	0	0	1	0	0	0	40	1	41		40	-1
170	5	14	3	0	0	0	0	12	0	0	0	0	22	12	35		22	-12
171	0	0	0	0	0	0	0	0	0	0	0	0	0	0	2		0	0
172	0	0	0	0	7	0	0	0	0	0	0	0	7	0	13		7	0
173	0	1	0	2	0	0	0	0	0	0	0	0	3	0	4		3	0
174	0	1	0	0	0	0	0	0	0	0	0	0	1	0	1		1	0
175	1	24	2	0	0	0	0	0	0	0	0	0	27	0	28		27	0
176	0	0	0	0	0	0	0	0	0	0	0	0	0	0	0		0	0
177	0	0	0	0	0	0	0	0	0	0	0	0	0	0	0		0	0
178	0	0	0	0	0	0	0	0	0	0	0	0	0	0	0		0	0
179	0	0	0	0	0	0	0	0	0	0	0	3	0	3	3		0	-3
180	0	0	0	0	0	0	0	0	0	0	2	0	0	2	2		0	-2
181	0	0	0	0	0	0	0	0	0	11	18	0	0	29	31		0	-29
182	0	0	0	0	0	0	0	2	45	2	0	0	0	49	49		0	-49
183	0	0	0	0	0	0	0	26	0	4	1	0	0	31	31		0	-31
184	0	0	0	0	0	0	93	15	54	0	0	1	0	163	165		0	-163
185	3	30	19	1	0	0	0	204	1	0	0	0	53	205	267		53	-205
186	0	13	0	0	1	0	0	0	0	0	0	0	14	0	15		14	0
187	5	1	0	0	2	0	0	0	0	0	1	0	8	1	15		8	-1
188	0	0	0	0	0	0	0	0	0	0	1	0	0	1	1		0	-1
189	0	0	0	0	0	0	0	0	0	0	0	1	0	1	2		0	-1
190	0	0	0	0	0	0	1	0	0	1	6	2	0	10	12		0	-10
191	0	1	0	0	20	0	3	2	4	1	31	0	21	41	63		21	-41
192	0	7	4	1	2	0	2	4	4	2	2	0	14	14	30		14	-14
193	0	0	0	0	2	0	1	38	0	5	0	0	2	44	51		2	-44
194	0	6	0	0	0	0	47	1	14	0	0	0	6	62	73		6	-62
195	0	0	0	0	0	0	2	89	3	7	116	2	0	219	246		0	-219
196	0	0	7	3	3	0	15	6	11	1	3	0	13	36	75		13	-36
197	0	2	0	0	0	1	0	22	2	1	1	0	3	26	45		3	-26
198	0	0	0	0	0	0	11	19	11	15	19	8	0	83	92		0	-83
199	0	25	0	1	1	0	1	7	1	7	4	0	27	20	60		27	-20
200	2	0	4	0	0	0	0	4	1	0	0	2	6	7	13		6	-7
201	0	0	0	0	0	0	2	1	0	0	2	0	0	5	6		0	-5
202	0	0	0	0	3	1	2	2	0	0	8	1	4	13	32		4	-13
203	4	10	2	0	4	0	0	0	0	0	6	1	20	7	28		20	-7
204	0	10	0	6	4	0	0	0	0	1	33	1	20	35	66		20	-35
205	3	0	5	0	11	13	1	0	1	32	19	0	32	53	92		32	-53
206	2	47	5	7	374	37	0	2	102	0	0	1	472	105	580		472	-105
207	10	8	52	34	58	0	11	663	1	0	4	2	162	681	853		162	-681
208	5	119	134	43	14	0	8	0	0	0	12	12	315	32	360		315	-32
209	1	129	10	1	16	0	0	1	259	372	7465	60	157	8157	8327		157	-8157
210	101	218	7	3	170	0	8	633	400	298	2004	0	499	3343	3867		499	-3343
211	93	16	7	13	20	8	15	223	208	85	0	0	157	531	765		157	-531
212	9	5	17	13	2112	16	56	326	332	0	0	0	2172	714	2921		2172	-714
213	0	37	5	59	23	4	87	252	0	0	0	0	128	339	503		128	-339
214	8	16	14	0	9	0	91	0	0	0	3	0	47	94	197		47	-94
215	0	2	0	2	196	4	0	0	0	0	0	0	204	0	241		204	0
216	4	0	2	3	0	0	0	2	0	0	0	0	9	2	22		9	-2
217	0	0	0	0	4	0	0	0	0	0	0	0	4	0	18		4	0
218	4	62	3	20	43	0	0	0	0	0	4	0	132	4	138		132	-4
219	0	0	1	0	0	0	0	1	2	1	0	0	1	4	5		1	-4
220	0	0	0	0	0	0	2	67	78	3	6	0	0	156	214		0	-156
221	0	1	0	0	0	0	0	5	1	0	3	0	1	9	11		1	-9
222	0	0	0	0	0	0	0	11	0	4	5	7	0	27	27		0	-27
223	0	0	0	0	0	0	3	4	32	210	15077	11	0	15337	15347		0	-15337
224	0	0	0	0	0	0	0	15	9	30	63	0	0	117	123		0	-117
225	0	0	0	0	0	0	2	25	26	63	75	0	0	191	191		0	-191
226	0	0	0	0	6	1	0	17	11	7	1	0	7	36	49		7	-36
227	0	0	0	0	0	0	251	1079	190	0	0	0	0	1520	1566		0	-1520
228	0	25	15	0	1	2	273	1402	0	2	0	0	43	1677	2130		43	-1677
229	0	2	0	0	1	0	4	0	0	0	0	0	3	4	19		3	-4
230	0	0	0	0	0	0	0	0	0	1	0	0	0	1	5		0	-1
231	0	0	0	0	0	0	0	7	0	1	0	0	0	8	11		0	-8
232	0	0	0	0	0	0	3	15	1	0	0	0	0	19	20		0	-19
233	0	0	0	0	0	0	9	19	0	2	6	0	0	36	41		0	-36
234	0	0	0	0	0	0	0	2	7	1	0	0	0	10	25		0	-10
235	0	0	0	0	0	0	0	24	1	53	5	0	0	83	85		0	-83
236	0	0	0	0	0	1	2	11	22	8	3	3	1	49	55		1	-49
237	0	0	0	0	0	0	0	69	12	5	0	0	0	86	87		0	-86
238	0	0	0	0	0	0	229	1102	64	7	3	0	0	1405	1411		0	-1405
239	0	0	0	0	0	0	2	2	0	0	8	0	0	12	57		0	-12
240	0	0	0	0	0	1	1	0	0	1	4	0	1	6	25		1	-6
241	0	0	0	0	4	0	0	3	4	0	12	0	4	19	31		4	-19
242	0	0	0	0	0	0	0	11	0	0	3	0	0	14	27		0	-14
243	0	0	0	0	0	1	0	2	0	0	0	0	1	2	31		1	-2
244	0	5	0	0	2	5	0	1	0	0	2	0	12	3	29		12	-3
245	0	0	0	0	36	2	0	0	0	0	1	0	38	1	74		38	-1
246	0	0	0	1	2	0	1	6	0	0	8	0	3	15	64		3	-15
247	0	1	0	0	14	3	0	0	2	19	4	0	18	25	158		18	-25
248	1	4	4	5	7	79	0	1	11	1	0	0	100	13	265		100	-13
249	1	6	9	9	562	49	3	54	5	0	0	0	636	62	814		636	-62
250	7	6	2	50	357	10	12	11	3	0	0	0	432	26	510		432	-26
251	1	2	53	33	45	13	2	19	0	0	0	0	147	21	233		147	-21
252	24	100	144	29	552	14	9	0	1	0	5	0	863	15	1042		863	-15
253	90	173	48	43	10	26	3	268	22	0	12	1	390	306	943		390	-306
254	44	62	18	10	25	6	129	2366	9	59	1431	0	165	3994	4383		165	-3994
255	11	17	1	19	1297	87	5	1	2	4	0	0	1432	12	1548		1432	-12
256	30	4	15	26	9	2	0	6	7	0	11	0	86	24	275		86	-24
257	8	13	27	13	49	46	7	15	0	6	0	2	156	30	288		156	-30
258	34	41	41	6	896	51	10	5	162	0	0	1	1069	178	1471		1069	-178
259	63	26	2	67	5	12	0	107	0	0	3	0	175	110	374		175	-110
260	81	237	146	22	159	8	4	0	0	0	0	0	653	4	776		653	-4
261	3	19	0	2	1	4	0	1	1	0	1	0	29	3	94		29	-3
262	18	10	14	9	687	5	0	1	0	0	0	0	743	1	790		743	-1
263	0	3	0	2	0	0	0	0	0	0	3	0	5	3	11		5	-3
264	0	0	0	0	0	0	0	0	0	0	11	0	0	11	15		0	-11
265	2	16	0	0	3	0	0	0	1	6	53	10	21	70	116		21	-70
266	172	380	31	272	733	29	0	2	11	39	187	0	1617	239	1941		1617	-239
267	601	1250	48251	270	17519	5433	0	12	13	8	0	1	73324	34	75890		73324	-34
268	9	210	0	10	13	3	10	50	148	2	149	106	245	465	746		245	-465
269	3	0	6	3	2	20	64	3506	32	75	4872	270	34	8819	9092		34	-8819
270	0	5	1	2	37	2	1475	490	28	1878	1574	723	47	6168	6388		47	-6168
271	8	9	11	21	13	7	0	2	5	14	28	0	69	49	140		69	-49
272	61	3032	19413	4421	37	5	0	2	29	0	2	0	26969	33	27031		26969	-33
273	28	280	38	0	0	0	3	158	5	2	0	0	346	168	530		346	-168
274	28	10	0	0	5	0	9	12	6	0	0	0	43	27	80		43	-27
275	26	6	5	1	191	206	5	63	0	0	0	0	435	68	676		435	-68
276	6	24	23	27	1325	18	0	0	0	0	4	2	1423	6	1688		1423	-6
277	16	742	51	48	57	3	0	0	0	0	3	0	917	3	970		917	-3
278	5	36	83	12	9	2	0	0	4	4	0	0	147	8	182		147	-8
279	5	87	7	1	116	7	1	78	11	31	8	0	223	129	368		223	-129
280	107	111	57	81	49	4	4	105	18	2	8	1	409	138	753		409	-138
281	5	14	4	26	88	2	16	33	0	3	2	0	139	54	225		139	-54
282	27	294	38	25	34	1	4	3	23	0	60	0	419	90	588		419	-90
283	18	158	47	15	3	2	0	53	0	11	0	1	243	65	335		243	-65
284	193	910	299	44	300	9	0	0	14	0	1	1	1755	16	1846		1755	-16
285	596	1313	154	114	526	38	6	473	1	10	295	16	2741	801	3953		2741	-801
286	34	27	29	126	3969	704	0	0	2	6	19	2	4889	29	5058		4889	-29
287	9	42	131	605	11382	145	0	63	13	3	73	1	12314	153	12648		12314	-153
288	2	0	1	2	0	0	0	29	0	4	3	0	5	36	85		5	-36
289	9	46	8	0	6	24	0	0	0	140	40	0	93	180	447		93	-180
290	31	350	22	36	77	31	0	2	25	7	6	4	547	44	770		547	-44
291	59	32	21	14	25	5	0	10	1	3	11	4	156	29	228		156	-29
292	3	56	6	4	27	21	9	34	8	23	226	1	117	301	470		117	-301
293	1	2	4	2	11	2	0	7	26	44	12	0	22	89	158		22	-89
294	8	115	120	44	59	116	6	91	61	1	4	2	462	165	749		462	-165
295	9	19	61	51	2592	614	15	1290	63	7	659	1	3346	2035	5537		3346	-2035
296	19	791	143	98	138	21	173	188	51	39	73	15	1210	539	1845		1210	-539
297	5	69	105	13	1080	11	3	10	9	1	63	0	1283	86	1406		1283	-86
298	11	190	194	517	78	0	50	136	115	11	235	2	990	549	1612		990	-549
299	4	16	83	19	310	33	23	90	9	184	35	0	465	341	826		465	-341
300	0	13	0	0	6	0	2	10	15	0	0	0	19	27	55		19	-27
301	40	19	11	5	5	0	0	76	0	0	1	1	80	78	227		80	-78
302	38	19	11	1	0	3	13	41	0	3	15	0	72	72	256		72	-72
303	6	169	33	10	1057	34	0	0	3	0	0	0	1309	3	1410		1309	-3
304	107	116	11	61	11	0	0	7	0	0	0	0	306	7	368		306	-7
305	0	2	0	0	0	5	0	0	0	1	0	0	7	1	34		7	-1
306	16	302	14	2	147	2	0	2	7	0	0	0	483	9	532		483	-9
307	4	0	0	3	1	3	0	0	0	2	1	0	11	3	18		11	-3
308	0	15	50	10	746	25	0	1	30	0	14	0	846	45	904		846	-45
309	4	407	58	80	792	0	0	3	0	0	0	0	1341	3	1365		1341	-3
310	0	0	0	0	0	0	0	0	0	0	0	0	0	0	3		0	0
311	6	14	5	1	1	0	0	11	0	5	1	2	27	19	68		27	-19
312	2	0	0	0	1	0	2	1	17	36	2	0	3	58	65		3	-58
313	0	0	1	3	255	61	0	38	187	0	0	0	320	225	556		320	-225
314	0	3	9	98	776	145	1	103	2	0	0	0	1031	106	1146		1031	-106
315	0	14	0	8	9	6	5	8	0	0	0	0	37	13	54		37	-13
316	0	19	13	8	396	0	1	1	2	0	1	0	436	5	445		436	-5
317	14	20	17	1	5	3	0	9	21	0	0	0	60	30	104		60	-30
318	8	26	0	0	0	0	0	3	1	0	0	0	34	4	42		34	-4
319	4	6	0	0	0	0	1	0	0	0	0	0	10	1	34		10	-1
320	0	0	0	1	5	0	0	0	0	0	0	0	6	0	37		6	0
321	0	0	0	0	0	0	0	0	0	0	4	0	0	4	20		0	-4
322	3	0	0	0	2	0	0	1	0	0	5	6	5	12	30		5	-12
323	0	0	0	0	4	3	0	0	0	4	1	0	7	5	26		7	-5
324	0	0	0	1	5	0	2	21	34	1	8	43	6	109	118		6	-109
325	0	3	26	7	1	0	47	759	2	1	105	3	37	917	962		37	-917
326	0	21	4	0	1	0	70	3	0	6	12	0	26	91	136		26	-91
327	58	22	4	10	0	3	2	3	8	0	3	2	97	18	305		97	-18
328	1	0	2	0	0	0	1	7	0	0	0	0	3	8	47		3	-8
329	0	37	0	0	24	1	0	0	0	0	0	0	62	0	86		62	0
330	10	4	12	16	342	2	0	0	0	1	0	1	386	2	446		386	-2
331	0	9	21	3	26	0	0	0	1	5	8	2	59	16	87		59	-16
332	8	162	64	10	271	1	0	3	3	6	40	4	516	56	585		516	-56
333	5	3	8	5	417	10	2	4	9	67	263	16	448	361	822		448	-361
334	0	1	0	0	0	1	5	371	167	27	1455	350	2	2375	2421		2	-2375
335	31	675	68	18	338	21	0	333	9	30	2662	0	1151	3034	4244		1151	-3034
336	22	919	62	40	46	0	0	0	0	7	6	0	1089	13	1129		1089	-13
337	9	3	2	1	4	1	0	1	0	0	0	0	20	1	31		20	-1
338	1	6	61	0	89	3	0	2	0	0	0	0	160	2	174		160	-2
339	8	550	4	13	513	24	1	0	0	0	1	0	1112	2	1148		1112	-2
340	2	6	5	37	481	21	0	0	0	0	0	0	552	0	553		552	0
341	0	11	9	7	16	0	0	10	0	0	2	0	43	12	61		43	-12
342	9	468	40	11	1	1	0	0	0	0	0	0	530	0	535		530	0
343	26	56	0	0	6	0	0	0	7	0	14	3	88	24	112		88	-24
344	2	0	0	3	0	0	0	174	13	1	265	0	5	453	463		5	-453
345	0	110	207	7	15	20	13	78	3	13	5	23	359	135	504		359	-135
346	16	2909	23	6	89	0	9	41	8	20	4939	14	3043	5031	8100		3043	-5031
347	33	4	4	21	95	154	4	0	2	21	91	11	311	129	458		311	-129
348	33	355	1044	20	348	119	1	13	27	69	40	5	1919	155	2134		1919	-155
349	15	570	14	11	49	0	1	91	620	116	302	6	659	1136	1826		659	-1136
350	17	15	11	25	20	15	25	1248	221	257	24	4	103	1779	1938		103	-1779
351	70	660	249	5	182	113	434	11215	2801	260	173	1010	1279	15893	17537		1279	-15893
352	7	307	3	33	317	17	1148	8323	1350	19	9402	17	684	20259	21094		684	-20259
353	70	203	821	201	11	9	264	223	8	62	48	9	1315	614	2181		1315	-614
354	4	40	151	20	10	7	47	49	30	176	97	0	232	399	889		232	-399
355	380	5618	35	4	5	2	3	34	157	12	3	0	6044	209	6336		6044	-209
356	76	7	2	5	4	2	10	82	41	74	98	5	96	310	649		96	-310
357	2	2	5	3	239	1587	2	64	256	42	101	0	1838	465	2518		1838	-465
358	0	12	3	2	13	0	12	488	104	37	4	3	30	648	819		30	-648
359	0	3	0	0	0	2	33	74	17	0	23	0	5	147	170		5	-147
360	8	33	181	2	17	0	13	123	2	3	16	3	241	160	469		241	-160
361	12	24	3	0	0	0	24	427	47	42	82	0	39	622	726		39	-622
362	78	131	65	5	6	6	0	7	4	0	5	0	291	16	525		291	-16
363	6	57	3	30	55	1	3	4	4	0	0	0	152	11	224		152	-11
364	0	0	2	10	0	3	2	24	0	0	4	0	15	30	58		15	-30
365	0	7	138	4	1162	665	0	0	0	3	0	0	1976	3	2048		1976	-3
366	48	18159	176	45	2901	95	0	0	4	0	0	2	21424	6	21486		21424	-6
367	806	322	93	926	4818	54	5	196	0	0	55	0	7019	256	7348		7019	-256
368	26	75	512	376	26	0	2	1	0	0	0	0	1015	3	1097		1015	-3
369	3	636	75	0	0	0	0	0	0	0	6	0	714	6	734		714	-6
370	10	163	9	7	2	2	0	17	0	71	0	0	193	88	299		193	-88
371	58	1	9	1	2	0	8	13	443	0	3	0	71	467	571		71	-467
372	14	64	17	20	22	16	4	1030	1	3	1	0	153	1039	1260		153	-1039
373	1	5	4	0	2	0	211	0	8	2	18	0	12	239	330		12	-239
374	25	174	12	22	2	0	0	13	8	26	7	1	235	55	514		235	-55
375	1	0	0	0	0	0	1	0	6	1	2	0	1	10	13		1	-10
376	2	37	2	0	9	1	4	62	6	0	0	0	51	72	146		51	-72
377	16	37	0	0	1	3	9	32	0	1	0	0	57	42	114		57	-42
378	1	1	4	6	276	1	2	0	21	0	0	0	289	23	383		289	-23
379	1	0	0	1	0	0	0	154	0	0	0	0	2	154	197		2	-154
380	0	0	0	0	0	0	4	1	0	0	0	0	0	5	365		0	-5
381	0	2	0	1	3	0	0	0	0	0	0	0	6	0	77		6	0
382	1	1	0	0	0	0	0	0	0	0	0	0	2	0	3		2	0
383	0	0	0	0	0	0	0	0	0	2	9	3	0	14	20		0	-14
384	2	12	0	0	0	0	0	2	0	10	210	2	14	224	250		14	-224
385	0	1	0	2	0	0	0	0	2	0	0	2	3	4	20		3	-4
386	2	0	0	1	1	0	0	11	1	0	2	0	4	14	29		4	-14
387	0	0	0	0	0	1	0	11	1	0	0	0	1	12	13		1	-12
388	54	81	5	40	1252	0	2	4	2	0	49	0	1432	57	1506		1432	-57
389	0	4	21	1179	0	0	4	4	1	1	78	5	1204	93	1320		1204	-93
390	6	1703	2112	8	10	3	0	1	0	3	35	10	3842	49	3920		3842	-49
391	74	14111	15	0	10	7	0	1	11	6	263	3	14217	284	14509		14217	-284
392	58	0	0	0	5	0	0	4	8	16	127	10	63	165	232		63	-165
393	8	32	54	3	7	0	4	217	47	164	452	80	104	964	1279		104	-964
394	2	3	3	6	47	2	20	105	119	80	650	0	63	974	1051		63	-974
395	1	1	5	7	1486	121	95	10670	565	422	24	0	1621	11776	13579		1621	-11776
396	0	0	5	0	3	5	366	2035	911	12	0	0	13	3324	3508		13	-3324
397	3	13	0	0	1	1	221	138	3	0	0	0	18	362	416		18	-362
398	2	2	0	5	0	0	122	6	0	1	1	0	9	130	320		9	-130
399	0	3	2	0	17	0	12	1	0	2	1	4	22	20	256		22	-20
400	2	368	3	12	0	0	8	19	223	2	733	54	385	1039	1459		385	-1039
401	111	63	24	24	31	6	0	18	0	6	15	8	259	47	332		259	-47
402	26	116	37	22	85	0	16	3	128	12	1092	65	286	1316	1874		286	-1316
403	9	40	7	0	0	1	1	153	6	11	1987	23	57	2181	2405		57	-2181
404	4	51	141	17	20	1	1	1	1	4	7	0	234	14	262		234	-14
405	7	107	29	11	17	2	0	1	0	4	10	0	173	15	205		173	-15
406	0	0	1	1	8	2	1	34	24	3	0	0	12	62	76		12	-62
407	9	41	7	1	0	0	2	45	124	0	6	0	58	177	255		58	-177
408	11	32	3	1	3	1	1	1	0	0	0	0	51	2	63		51	-2
409	26	243	26	3	18	0	2	0	0	3	0	0	316	5	324		316	-5
410	15	18	7	4	2	0	1	12	0	0	43	0	46	56	111		46	-56
411	40	139	17	0	3	0	2	0	0	2	6	0	199	10	227		199	-10
412	8	20	1	1	232	9	1	0	10	2	0	0	271	13	298		271	-13
413	3	2	0	1	15	0	0	13	9	0	0	0	21	22	52		21	-22
414	0	8	1	5	0	0	4	98	0	0	0	0	14	102	129		14	-102
415	0	1	1	0	0	0	71	1	0	0	0	0	2	72	82		2	-72
416	0	0	0	0	0	0	0	0	0	0	1	2	0	3	16		0	-3
417	1	0	0	0	0	0	0	0	0	2	7	0	1	9	15		1	-9
418	0	0	0	0	0	0	0	1	40	12	1	0	0	54	63		0	-54
419	0	6	0	7	0	0	0	369	26	2	1	1	13	399	434		13	-399
420	1	1	4	0	0	0	13	115	8	2	6	5	6	149	165		6	-149
421	0	6	1	0	0	0	8	17	16	1	1	0	7	43	80		7	-43
422	16	4	2	0	0	0	2	3	0	4	5	0	22	14	54		22	-14
423	0	2	0	0	0	1	3	4	7	30	207	7	3	258	306		3	-258
424	20	50	17	2	64	3	0	20	28	33	475	4	156	560	730		156	-560
425	0	15	9	11	0	0	0	0	0	0	1	0	35	1	60		35	-1
426	13	108	112	16	10	1	3	40	4	11	6	2	260	66	379		260	-66
427	4	4	1	0	2	0	11	75	28	16	137	0	11	267	279		11	-267
428	1	1	0	0	0	1	8	97	21	4	21	1	3	152	198		3	-152
429	1	7	3	1	0	0	12	232	13	2	11	0	12	270	303		12	-270
430	0	0	0	0	3	0	38	451	81	45	4	0	3	619	640		3	-619
431	0	0	0	0	6	0	8	233	80	6	13	3	6	343	371		6	-343
432	0	0	2	0	3	14	36	827	20	5	78	1	19	967	1007		19	-967
433	0	0	0	0	244	43	43	105	24	131	74	7	287	384	717		287	-384
434	0	0	0	0	1	0	2	1	64	2	70	1	1	140	145		1	-140
435	11	78	889	163	447	1	1	122	1	10	3	5	1589	142	1753		1589	-142
436	17	1953	1559	47	202	2	20	14	35	1	389	3	3780	462	4270		3780	-462
437	208	1982	22	11	11	1	6	619	4	32	7	4	2235	672	2986		2235	-672
438	122	122	19	7	5	0	117	319	131	7	55	11	275	640	1094		275	-640
439	3	2	0	1	0	23	1	6	0	28	483	12	29	530	648		29	-530
440	1	4	0	0	0	0	2	9	42	6	138	0	5	197	382		5	-197
441	6	9	0	0	37	0	1	22	1	21	3	0	52	48	141		52	-48
442	0	0	0	3	10	0	1	1	5	0	13	0	13	20	42		13	-20
443	0	0	0	0	2	0	1	32	4	10	1	0	2	48	54		2	-48
444	0	2	0	0	4	1	7	25	63	0	2	1	7	98	106		7	-98
445	1	1	0	1	6	0	2	139	0	0	6	0	9	147	157		9	-147
446	0	2	0	0	0	1	15	0	0	0	0	0	3	15	20		3	-15
447	1	21	0	0	0	0	3	1	0	0	2	0	22	6	39		22	-6
448	0	1	0	0	0	0	0	0	0	3	10	9	1	22	24		1	-22
449	1	18	2	0	5	0	0	0	0	0	8	1	26	9	41		26	-9
450	0	10	1	4	0	0	1	5	0	0	18	6	15	30	51		15	-30
451	0	0	0	0	0	0	0	42	13	140	442	1	0	638	644		0	-638
452	0	2	0	0	0	0	0	81	511	11	1	0	2	604	607		2	-604
453	0	14	1	0	2	0	0	272	0	0	0	0	17	272	291		17	-272
454	16	15	5	7	18	0	44	0	0	0	1	0	61	45	126		61	-45
455	4	1	1	0	0	0	0	0	0	0	0	0	6	0	69		6	0
456	15	1	3	0	0	0	0	0	0	0	0	0	19	0	119		19	0
457	0	0	0	0	0	0	1	1	1	0	7	1	0	11	17		0	-11
458	0	0	0	0	0	0	0	0	0	0	3	7	0	10	15		0	-10
459	0	0	0	0	0	0	0	0	1	1	2	0	0	4	4		0	-4
460	0	0	3	0	1	0	0	0	13	1	3	9	4	26	31		4	-26
461	0	2	0	0	0	0	0	14	1	0	6	1	2	22	26		2	-22
462	0	0	0	0	0	0	12	14	2	10	48	12	0	98	100		0	-98
463	0	0	0	1	61	0	0	5	14	12	27	0	62	58	131		62	-58
464	4	6	5	8	0	2	2	30	21	9	0	0	25	62	110		25	-62
465	9	395	209	4	27	0	0	44	52	0	0	0	644	96	756		644	-96
466	26	2133	50	39	11	69	5	110	1	1	3	0	2328	120	2496		2328	-120
467	26	12	12	3	111	0	36	1	0	0	0	0	164	37	220		164	-37
468	53	245	29	151	4	12	1	28	6	8	55	18	494	116	675		494	-116
469	0	9	210	1	12	3	241	1	0	0	3	0	235	245	534		235	-245
470	94	3105	1	5	2	0	3	5	0	0	1	0	3207	9	3304		3207	-9
471	313	19	11	128	13	0	0	2	0	0	0	0	484	2	625		484	-2
472	0	5	5	1	1	6	16	0	0	0	0	0	18	16	42		18	-16
473	1	14	1	0	133	1	0	5	14	0	1	0	150	20	202		150	-20
474	35	26	1	18	3	2	2	22	0	1	1	0	85	26	147		85	-26
475	1	3	7	4	67	2	0	0	0	7	28	13	84	48	141		84	-48
476	1	30	42	27	6	0	9	23	100	460	1213	21	106	1826	1960		106	-1826
477	15	5	8	7	1695	188	7	436	890	95	82	15	1918	1525	3475		1918	-1525
478	2	73	13	1	53	0	435	28203	2440	297	12269	13	142	43657	43885		142	-43657
479	1	15	8	1	1	0	1351	608	291	245	274	244	26	3013	3085		26	-3013
480	1	1	1	0	0	1	59	2835	771	230	1804	4	4	5703	6140		4	-5703
481	13	398	31	48	54	16	84	1034	362	19	129	0	560	1628	2341		560	-1628
482	94	886	1139	28	238	3	3137	65865	657	4216	212	1	2388	74088	77301		2388	-74088
483	31	1184	68	82	8	0	88	100	55	0	0	1	1373	244	1690		1373	-244
484	22	15	23	25	493	73	27	1229	6	16	195	0	651	1473	2283		651	-1473
485	25	1679	26	14	2	1	69	8	63	2	0	2	1747	144	2072		1747	-144
486	9	3	5	0	0	0	17	1139	8	0	6	0	17	1170	1331		17	-1170
487	7	19	2	0	0	0	12	2	0	0	3	2	28	19	100		28	-19
488	1	1	1	0	0	0	1	0	0	0	50	0	3	51	66		3	-51
489	1	1	2	0	3	0	0	0	0	6	0	1	7	7	41		7	-7
490	0	0	0	0	0	0	0	3	10	1	75	0	0	89	92		0	-89
491	0	0	0	0	0	1	0	4	0	2	0	0	1	6	7		1	-6
492	0	0	0	0	5	1	8	6	54	0	17	0	6	85	92		6	-85
493	0	0	0	0	0	0	10	5329	25	6	7	6	0	5383	5399		0	-5383
494	1	11	0	8	64	0	95	177	1	3	193	11	84	480	569		84	-480
495	12	440	80	52	25	4	1	19	8	37	204	13	613	282	949		613	-282
496	4	1	6	1	0	0	10	56	350	24	3875	11	12	4326	4518		12	-4326
497	32	112	0	0	0	1	5	1501	64	262	248	2	145	2082	2309		145	-2082
498	16	7	0	1	13	1	87	828	681	96	184	12	38	1888	1976		38	-1888
499	0	0	0	0	0	0	36	2063	351	7	173	0	0	2630	2777		0	-2630
500	0	0	0	3	114	0	89	87	0	19	0	0	117	195	337		117	-195
501	0	1	0	2	162	5	32	8	426	6	2	0	170	474	783		170	-474
502	0	0	1	1	4	0	7	649	20	0	2	0	6	678	716		6	-678
503	3	65	6	0	0	0	185	98	0	2	5	15	74	305	452		74	-305
504	0	0	0	0	0	0	2	0	2	0	6	0	0	10	47		0	-10
505	0	0	0	0	0	0	0	7	0	1	6	4	0	18	98		0	-18
506	0	0	0	0	0	0	2	0	0	0	0	0	0	2	31		0	-2
507	2	0	0	0	0	1	0	0	0	0	0	0	3	0	7		3	0
508	0	0	0	0	11	0	0	0	0	0	2	0	11	2	13		11	-2
509	0	0	0	0	0	0	1	0	5	4	56	1	0	67	68		0	-67
510	0	0	0	1	5	0	0	9	0	12	0	0	6	21	28		6	-21
511	0	3	0	0	33	1	16	6	21	0	0	2	37	45	85		37	-45
512	0	0	5	0	0	0	0	3	2	2	4	0	5	11	16		5	-11
513	0	0	0	9	477	4	1	3	3	4	12	0	490	23	522		490	-23
514	8	42	10	14	4	1	1	65	0	0	1	0	79	67	161		79	-67
515	0	5	220	0	0	0	0	0	0	1	0	0	225	1	228		225	-1
516	41	1242	6	6	0	0	2	7	0	1	0	0	1295	10	1310		1295	-10
517	12	1	0	0	0	1	0	0	2	0	0	0	14	2	16		14	-2
518	0	8	0	0	1	0	2	44	1	2	0	0	9	49	61		9	-49
519	1	0	0	0	8	2	8	1	0	0	1	2	11	12	23		11	-12
520	0	1	1	0	0	0	0	1	0	0	0	0	2	1	4		2	-1
521	0	15	2	0	1	0	0	0	0	0	0	0	18	0	18		18	0
522	1	0	0	0	0	0	0	1	0	0	0	0	1	1	2		1	-1
523	2	1	1	0	0	0	0	1	0	0	1	0	4	2	17		4	-2
524	0	7	24	15	11	2	1	0	4	15	2	0	59	22	98		59	-22
525	14	496	8	19	25	21	0	5	0	1	5	0	583	11	601		583	-11
526	32	26	51	10	323	2	0	0	0	1	13	0	444	14	521		444	-14
527	4	17	2	3	0	0	0	0	0	1	3	0	26	4	88		26	-4
528	13	15	21	7	18	0	0	2	0	0	0	0	74	2	132		74	-2
529	0	0	0	0	0	0	0	0	2	0	7	0	0	9	12		0	-9
530	0	2	1	1	2	1	0	0	0	0	1	0	7	1	13		7	-1
531	0	2	0	0	2	0	0	0	0	0	0	0	4	0	4		4	0
532	0	0	0	0	0	0	0	0	0	0	0	0	0	0	0		0	0
533	0	0	0	0	0	0	0	0	0	0	0	0	0	0	1		0	0
534	0	0	0	0	0	0	0	0	0	0	0	0	0	0	0		0	0
535	13	18	0	0	0	0	0	0	0	0	0	0	31	0	31		31	0
536	0	0	0	0	0	0	0	0	0	0	0	0	0	0	1		0	0
537	0	0	0	0	0	0	0	0	0	0	0	0	0	0	0		0	0
538	0	0	0	0	0	0	0	0	0	0	5	0	0	5	5		0	-5
539	0	0	0	0	0	0	0	0	0	0	0	0	0	0	0		0	0
540	0	0	0	0	0	0	0	0	0	0	0	0	0	0	0		0	0
541	0	0	0	0	0	0	0	0	0	0	0	0	0	0	0		0	0
542	0	0	0	0	0	0	0	0	0	0	0	0	0	0	0		0	0
543	0	0	0	0	0	0	0	0	0	0	0	0	0	0	0		0	0
544	0	0	0	0	0	0	0	0	0	1	4	0	0	5	6		0	-5
545	0	0	0	0	0	0	0	0	0	5	3	0	0	8	8		0	-8
546	0	1	5	0	1	0	0	1	6	1	0	0	7	8	15		7	-8
547	0	1	0	0	14	0	3	8	5	2	11	9	15	38	53		15	-38
548	0	0	0	5	10	17	0	2	0	0	14	0	32	16	51		32	-16
549	1	0	8	1	11	2	0	11	3	6	15	5	23	40	66		23	-40
550	0	6	2	3	3	0	12	93	35	16	11	0	14	167	185		14	-167
551	5	16	8	3	69	0	3	1	0	0	0	0	101	4	105		101	-4
552	20	138	43	14	4	0	0	2	0	0	0	0	219	2	271		219	-2
553	6	74	5	0	0	0	1	15	0	2	0	0	85	18	117		85	-18
554	10	28	0	0	0	0	3	14	0	0	0	0	38	17	79		38	-17
555	9	5	0	0	1	0	0	0	0	0	0	0	15	0	38		15	0
556	0	0	1	2	4	1	0	0	0	0	0	0	8	0	9		8	0
557	0	0	0	1	10	4	0	0	0	1	2	0	15	3	18		15	-3
558	2	51	7	1	2	0	0	0	0	0	0	0	63	0	65		63	0
559	0	0	0	0	1	0	0	0	0	0	0	0	1	0	1		1	0
560	0	0	0	0	67	1	0	1	0	0	1	0	68	2	70		68	-2
561	2	13	2	4	1	0	0	0	0	0	0	0	22	0	29		22	0
562	1	2	3	0	0	0	0	0	0	0	0	1	6	1	7		6	-1
563	4	40	0	0	2	2	0	3	0	0	8	0	48	11	60		48	-11
564	6	65	31	49	15	5	0	1	0	0	0	0	171	1	208		171	-1
565	0	0	3	0	0	0	0	6	0	2	2	0	3	10	15		3	-10
566	3	3	0	1	16	4	0	1	3	0	0	0	27	4	34		27	-4
567	0	1	5	2	6	12	1	201	5	3	9	3	26	222	256		26	-222
568	0	2	0	0	1	0	0	8	0	0	9	0	3	17	21		3	-17
569	0	1	0	0	3	2	0	4	3	0	2	1	6	10	20		6	-10
570	3	5	1	42	1406	28	0	1	0	1	1	0	1485	3	1493		1485	-3
571	0	2	0	4	49	11	0	2	5	1	14	2	66	24	101		66	-24
572	0	1	3	14	360	82	1	37	0	7	33	0	460	78	547		460	-78
573	0	3	1	0	11	1	0	16	1	4	0	0	16	21	50		16	-21
574	0	0	0	2	0	0	0	76	22	0	8	0	2	106	111		2	-106
575	0	0	5	0	0	0	6	2	0	0	0	0	5	8	15		5	-8
576	0	43	2	0	1	0	0	0	0	0	0	0	46	0	51		46	0
577	0	3	0	0	0	0	0	1	0	0	0	0	3	1	4		3	-1
578	0	0	0	0	0	0	0	0	0	0	0	0	0	0	1		0	0
579	0	0	0	0	1	0	0	0	0	0	11	0	1	11	18		1	-11
580	0	0	0	0	0	0	0	0	0	1	0	0	0	1	5		0	-1
581	0	0	0	1	6	0	0	0	12	0	0	0	7	12	19		7	-12
582	0	0	0	0	0	0	0	1	0	0	0	0	0	1	2		0	-1
583	0	0	0	0	0	0	0	0	0	0	0	0	0	0	0		0	0
584	0	0	0	0	0	0	0	0	0	0	0	0	0	0	0		0	0
585	0	0	0	0	0	0	0	0	0	0	0	0	0	0	0		0	0
586	0	0	0	0	0	0	0	0	1	0	2	0	0	3	3		0	-3
587	1	0	1	0	0	0	0	0	0	0	0	0	2	0	2		2	0
588	0	21	7	1	0	0	1	0	0	0	0	0	29	1	70		29	-1
589	3	0	0	0	0	0	0	0	12	0	1	0	3	13	17		3	-13
590	0	0	0	0	142	16	0	4	0	3	0	0	158	7	170		158	-7
591	5	8	7	27	3838	7	3	0	12	0	0	16	3892	31	3937		3892	-31
592	0	0	0	7	21	1	5	94	0	2	1850	1	29	1952	1993		29	-1952
593	2	95	4611	19	233	3	15	2	0	97	143	1	4963	258	5239		4963	-258
594	1	336	10	26	6974	10	2	3	505	1067	378	3	7357	1958	9368		7357	-1958
595	195	250	76	164	25	20	4	779	141	38	12	0	730	974	1728		730	-974
596	19	76	202	4	29	4	888	1232	142	95	227	18	334	2602	3249		334	-2602
597	16	40	6	28	922	14	52	1876	573	376	1026	12	1026	3915	5071		1026	-3915
598	107	192	212	56	40	0	197	6786	1897	69	501	1	607	9451	10200		607	-9451
599	0	17	20	0	0	1	353	2166	479	582	501	1	38	4082	4319		38	-4082
600	9	6	0	3	65	13	9	33	8	7	8	2	96	67	185		96	-67
601	0	0	5	0	0	0	7	240	23	7	103	32	5	412	488		5	-412
602	0	2	0	1	37	24	9	190	6	3	117	0	64	325	395		64	-325
603	6	59	16	2	8	0	2	21	1	0	2	0	91	26	132		91	-26
604	1	5	1	3	3	0	3	0	1	4	0	0	13	8	23		13	-8
605	2	1	9	8	102	3	0	7	17	5	1	1	125	31	157		125	-31
606	17	972	235	2	1	1	1	52	6	0	7	0	1228	66	1304		1228	-66
607	3	32	0	0	2	0	7	24	21	5	0	0	37	57	96		37	-57
608	267	34	9	10	0	0	6	9	11	0	0	0	320	26	512		320	-26
609	0	1	1	0	0	0	2	157	0	0	0	11	2	170	181		2	-170
610	0	3	0	0	0	0	8	0	3	20	2293	0	3	2324	2336		3	-2324
611	1	0	4	0	0	2	1	24	10	554	33	0	7	622	648		7	-622
612	0	2	0	0	0	3	4	22	618	8	15	0	5	667	675		5	-667
613	3	92	9	1	6	0	3	2298	31	4	1	2	111	2339	2462		111	-2339
614	12	16	136	19	105	1	57	71	44	0	25	0	289	197	499		289	-197
615	2	2	15	14	452	99	18	508	6	78	498	0	584	1108	1843		584	-1108
616	0	19	4	9	46	0	6	6	39	4	30	1	78	86	277		78	-86
617	3	6	1	1	0	2	0	38	0	35	2	2	13	77	115		13	-77
618	875	258	379	248	14176	407	7	10	59	17	12	5	16343	110	16600		16343	-110
619	8	49	15	125	1721	208	2	192	27	4	115	5	2126	345	2789		2126	-345
620	47	141	32	39	756	25	4	101	12	15	140	0	1040	272	1380		1040	-272
621	0	1	0	11	354	5	217	3412	384	1488	583	4	371	6088	6580		371	-6088
622	10	13	11	12	24	0	27	1145	203	12	92	13	70	1492	1619		70	-1492
623	7	33	18	27	14	5	112	544	7	6	242	33	104	944	1086		104	-944
624	241	5570	1631	70	63	7	64	22	0	2	106	25	7582	219	7932		7582	-219
625	0	10	1	0	0	0	8	148	620	1815	28987	32	11	31610	31701		11	-31610
626	1	2	0	0	2	0	16	1626	471	84	776	45	5	3018	3047		5	-3018
627	2	3	0	1	0	0	197	3636	57	1330	1124	97	6	6441	6490		6	-6441
628	0	6	2	1	187	16	774	1066	2765	345	15917	22	212	20889	21248		212	-20889
629	2	1	1	0	4	0	13	1728	31	69	81	4	8	1926	2027		8	-1926
630	11	60	105	26	5	1	28	206	9	16	33	0	208	292	539		208	-292
631	7	53	27	13	481	9	1	16	12	14	34	1	590	78	677		590	-78
632	0	4	3	0	9	0	0	142	55	3	58	0	16	258	295		16	-258
633	1	0	1	0	4	3	6	105	0	7	12	0	9	130	141		9	-130
634	1	5	2	0	0	0	1	3	1	1	0	0	8	6	21		8	-6
635	1	2	0	0	3	0	0	1	2	0	0	0	6	3	14		6	-3
636	54	194	182	480	19	4	3	0	0	0	0	0	933	3	985		933	-3
637	0	24	5	0	103	2	0	0	0	0	0	0	134	0	135		134	0
638	0	0	0	0	0	0	0	0	0	0	0	0	0	0	3		0	0
639	0	0	0	0	0	0	0	0	0	0	0	0	0	0	1		0	0
640	0	0	0	0	0	0	0	0	0	0	0	0	0	0	0		0	0
641	0	0	0	0	0	0	0	1	0	1	1	1	0	4	10		0	-4
642	0	0	0	0	0	0	0	10	1	5	101	0	0	117	176		0	-117
643	0	0	0	0	0	0	5	1	1	3	1	1	0	12	14		0	-12
644	1	0	0	0	20	2	1	78	85	6	80	1	23	251	291		23	-251
645	1	2	1	234	55	0	1	32	0	4	0	0	293	37	334		293	-37
646	0	4	1	12	97	0	171	155	27	9	15	2	114	379	549		114	-379
647	0	0	6	0	0	0	2	0	1	0	0	0	6	3	11		6	-3
648	7	127	4	0	0	0	5	0	0	2	0	0	138	7	153		138	-7
649	10	60	0	0	0	0	0	1	0	0	0	0	70	1	82		70	-1
650	16	18	0	0	2	0	0	0	0	0	0	0	36	0	52		36	0
651	0	0	1	0	0	0	0	0	0	0	0	0	1	0	11		1	0
652	0	0	2	0	0	2	1	0	0	0	1	0	4	2	76		4	-2
653	0	1	0	0	0	0	0	0	0	1	0	0	1	1	14		1	-1
654	0	0	0	0	0	0	1	3	2	1	11	0	0	18	19		0	-18
655	0	0	0	0	0	0	0	45	7	0	8	3	0	63	76		0	-63
656	0	0	0	0	0	0	29	97	0	37	329	0	0	492	520		0	-492
657	3	18	0	3	0	0	15	9	18	19	11	1	24	73	130		24	-73
658	28	1	3	43	5278	11	0	303	6	12	13	0	5364	334	5880		5364	-334
659	4	27	17	69	3	0	20	29	8	0	0	0	120	57	270		120	-57
660	16	423	820	17	11	1	4	59	0	0	1	0	1288	64	1394		1288	-64
661	44	685	6	9	246	8	0	0	0	0	0	0	998	0	1024		998	0
662	132	2	6	3	66	73	2	0	0	0	0	0	282	2	317		282	-2
663	10	61	8	2	78	2	1	52	1	0	0	0	161	54	464		161	-54
664	3	3	11	54	23	6	0	0	0	0	3	3	100	6	122		100	-6
665	0	3	39	5	79	0	0	0	0	2	241	3	126	246	379		126	-246
666	18	1256	16	51	12	1	0	0	2	68	796	0	1354	866	2228		1354	-866
667	20	15	7	1	1	0	0	1	4	3	45	1	44	54	100		44	-54
668	4	54	2	1	6	1	0	15	9	11	2	0	68	37	199		68	-37
669	2	47	11	4	3	1	8	28	43	0	1	3	68	83	163		68	-83
670	1	11	6	9	263	7	0	42	2	1	13	0	297	58	369		297	-58
671	2	10	3	1	198	17	2	0	2	3	0	0	231	7	241		231	-7
672	2	18	11	5	14	0	0	6	2	0	1	0	50	9	71		50	-9
673	0	11	4	7	0	2	8	128	0	25	433	0	24	594	654		24	-594
674	7	11	20	6	340	6	2	0	6	1	1	1	390	11	416		390	-11
675	9	19	4	9	43	1	0	10	0	1	9	8	85	28	124		85	-28
676	14	17	118	18	94	0	3	1	1	0	0	2	261	7	292		261	-7
677	4	69	4	3	2	0	0	8	0	0	44	0	82	52	138		82	-52
678	9	14	5	2	67	2	3	1	0	8	3	2	99	17	121		99	-17
679	2	73	13	5	14	0	0	0	21	0	20	10	107	51	173		107	-51
680	0	0	0	0	0	0	1	34	0	1	17	0	0	53	56		0	-53
681	17	12	101	10	0	0	2	0	1	2	0	3	140	8	171		140	-8
682	0	4	0	0	0	0	1	2	0	5	31	1	4	40	57		4	-40
683	4	43	0	0	2	0	0	0	1	0	3	0	49	4	71		49	-4
684	84	191	43	34	112	2	0	11	0	2	0	1	466	14	531		466	-14
685	7	17	6	14	38	1	0	1	0	0	14	2	83	17	115		83	-17
686	13	102	83	23	16	0	0	0	2	2	22	5	237	31	273		237	-31
687	4	1	0	0	3	0	0	1	3	1	78	5	8	88	99		8	-88
688	0	147	2	0	1	0	0	28	7	16	632	20	150	703	857		150	-703
689	27	32	2	5	2	1	16	345	90	204	7765	28	69	8448	8537		69	-8448
690	10	11	3	0	0	0	0	4	14	18	1	1	24	38	115		24	-38
691	11	28	1	0	1	0	5	63	41	0	0	21	41	130	200		41	-130
692	4	1	5	1	2	3	3	14	4	1	31	0	16	53	108		16	-53
693	1	47	9	2	37	7	16	7	0	3	0	0	103	26	143		103	-26
694	0	8	0	0	99	0	2	5	9	0	0	0	107	16	142		107	-16
695	0	9	5	9	0	0	0	3	0	0	0	0	23	3	29		23	-3
696	1	14	66	1	0	0	6	0	0	0	0	0	82	6	89		82	-6
697	2	13	0	0	0	0	0	0	0	0	0	0	15	0	19		15	0
698	7	2	0	0	0	0	0	0	0	0	0	0	9	0	11		9	0
699	0	0	0	0	0	1	0	0	0	0	0	1	1	1	2		1	-1
700	0	0	0	0	0	0	0	0	0	0	0	0	0	0	2		0	0
701	0	0	0	0	4	1	0	0	0	0	11	0	5	11	17		5	-11
702	0	1	2	0	7	0	2	0	9	0	2	0	10	13	24		10	-13
703	0	1	3	4	0	0	0	16	2	0	18	0	8	36	49		8	-36
704	0	0	0	0	0	0	16	32	36	10	125	0	0	219	228		0	-219
705	13	3	0	0	0	0	0	79	16	3	1	0	16	99	141		16	-99
706	0	2	2	0	0	0	4	38	0	3	17	1	4	63	82		4	-63
707	3	15	5	7	104	0	6	10	0	7	3	0	134	26	183		134	-26
708	19	39	198	522	3212	41	1	4	1	0	6	0	4031	12	4068		4031	-12
709	30	146	301	346	249	23	2	4	0	0	1	0	1095	7	1135		1095	-7
710	114	798	231	83	88	16	0	1	0	1	0	0	1330	2	1349		1330	-2
711	61	166	23	3	20	4	0	0	8	0	0	0	277	8	314		277	-8
712	8	7	1	1	43	9	0	16	1	0	1	0	69	18	98		69	-18
713	2	0	0	0	17	1	1	0	0	0	1	0	20	2	31		20	-2
714	0	0	0	1	9	7	0	0	0	0	0	1	17	1	26		17	-1
715	0	17	7	9	179	2	1	1	0	5	36	0	214	43	262		214	-43
716	30	939	69	19	46	1	0	0	0	0	0	0	1104	0	1122		1104	0
717	283	198	77	17	16	6	0	28	0	0	14	0	597	42	714		597	-42
718	15	50	19	22	587	183	0	0	0	1	0	0	876	1	957		876	-1
719	9	8	5	4	147	2	10	18	11	0	3	0	175	42	301		175	-42
720	15	15	11	1	1	2	0	2	0	0	0	0	45	2	229		45	-2
721	2	4	3	0	6	0	1	0	0	0	0	0	15	1	72		15	-1
722	8	4	1	3	37	4	0	2	0	0	0	0	57	2	100		57	-2
723	12	15	12	8	123	16	0	0	0	0	0	0	186	0	203		186	0
724	15	242	30	3	25	1	0	0	0	0	0	0	316	0	328		316	0
725	3	11	9	2	210	6	0	0	0	0	1	0	241	1	253		241	-1
726	2	12	3	4	175	4	0	0	0	0	1	0	200	1	215		200	-1
727	1	0	2	6	5	2	0	2	1	0	6	0	16	9	29		16	-9
728	0	0	1	0	0	0	0	1	0	0	24	0	1	25	27		1	-25
729	0	5	0	0	0	0	0	0	0	0	2	0	5	2	7		5	-2
730	66	12	7	19	3	0	0	1	0	1	0	0	107	2	119		107	-2
731	0	27	10	0	2	0	0	0	1	1	1	0	39	3	50		39	-3
732	0	9	0	0	2	0	0	0	1	2	1	0	11	4	22		11	-4
733	0	1	0	0	7	0	0	1	1	0	0	0	8	2	10		8	-2
734	0	0	0	0	0	0	0	0	0	0	0	0	0	0	0		0	0
735	0	0	0	0	0	0	0	0	0	0	0	0	0	0	3		0	0
736	0	0	0	0	0	0	0	0	0	0	0	0	0	0	0		0	0
737	0	0	0	0	0	0	0	0	0	0	0	0	0	0	0		0	0
738	0	0	0	0	0	0	0	0	0	0	0	0	0	0	0		0	0
739	0	0	0	0	0	0	0	0	0	0	0	0	0	0	0		0	0
740	0	0	0	0	0	0	0	0	0	0	0	0	0	0	0		0	0
741	0	0	0	0	0	0	0	0	0	0	0	0	0	0	0		0	0
742	0	0	0	0	0	0	0	0	0	0	0	0	0	0	1		0	0
743	0	0	0	0	0	0	1	0	0	0	1	0	0	2	2		0	-2
744	0	0	0	1	0	0	0	0	0	0	0	0	1	0	1		1	0
745	0	0	0	0	6	1	0	0	0	0	0	0	7	0	7		7	0
746	0	0	0	0	3	0	0	1	0	0	2	0	3	3	6		3	-3
747	0	0	6	4	1	0	0	2	1	2	4	0	11	9	20		11	-9
748	0	8	16	6	8	0	0	3	7	4	1	0	38	15	53		38	-15
749	2	4	0	1	4	0	2	14	11	0	69	0	11	96	113		11	-96
750	1	6	0	0	5	0	1	0	4	0	2	0	12	7	21		12	-7
751	6	1	0	0	0	0	0	0	0	0	0	0	7	0	7		7	0
752	0	1	0	1	0	0	0	2	1	3	1	0	2	7	10		2	-7
753	0	9	0	0	37	1	0	12	0	0	3	0	47	15	64		47	-15
754	2	0	0	0	1	2	5	27	0	14	111	0	5	157	167		5	-157
755	0	0	0	0	13	0	0	4	2	17	9	0	13	32	48		13	-32
756	0	0	0	2	0	0	0	0	3	1	4	0	2	8	12		2	-8
757	0	0	1	0	0	0	1	0	0	0	0	0	1	1	2		1	-1
758	1	0	3	0	0	0	0	0	0	1	0	0	4	1	5		4	-1
759	0	0	0	0	1	1	0	0	0	0	4	0	2	4	6		2	-4
760	0	1	0	0	45	0	0	1	0	1	3	0	46	5	51		46	-5
761	0	0	0	10	53	4	3	0	0	0	18	0	67	21	90		67	-21
762	9	27	204	49	31	0	0	1	0	0	1	0	320	2	331		320	-2
763	26	323	93	122	125	0	0	0	0	1	0	0	689	1	714		689	-1
764	2	20	1	0	0	0	0	2	0	2	0	0	23	4	27		23	-4
765	2	0	1	0	2	0	1	7	0	0	0	0	5	8	20		5	-8
766	8	8	2	2	0	0	0	0	0	0	0	0	20	0	61		20	0
767	4	3	7	0	1	0	0	0	0	0	0	0	15	0	25		15	0
768	1	0	0	0	1	0	0	0	0	0	0	0	2	0	6		2	0
769	0	1	0	0	0	0	0	0	0	0	0	0	1	0	2		1	0
770	0	1	0	2	0	0	0	0	0	0	0	0	3	0	4		3	0
771	0	0	0	0	0	0	0	0	0	0	0	0	0	0	1		0	0
772	0	0	0	0	0	0	0	0	0	0	0	0	0	0	0		0	0
773	0	0	0	0	0	0	0	0	0	0	0	0	0	0	0		0	0
774	0	0	0	0	0	0	0	0	0	0	0	0	0	0	0		0	0
775	0	0	0	0	0	0	0	0	0	0	0	0	0	0	0		0	0
776	0	0	0	0	0	0	0	0	0	0	0	0	0	0	0		0	0
777	0	0	0	0	0	0	0	0	0	0	0	0	0	0	0		0	0
778	0	0	0	0	0	0	0	0	0	0	6	3	0	9	9		0	-9
779	0	0	0	0	0	0	2	0	0	3	0	0	0	5	5		0	-5
780	0	0	0	0	0	0	0	0	2	0	0	0	0	2	2		0	-2
781	2	33	0	0	0	0	0	4	0	0	0	0	35	4	39		35	-4
782	0	0	0	0	0	0	1	2	0	1	2	0	0	6	6		0	-6
783	0	0	0	0	0	0	0	0	0	0	1	0	0	1	3		0	-1
784	0	0	0	0	0	0	0	6	1	5	2	0	0	14	18		0	-14
785	0	0	0	0	0	0	1	3	1	0	0	0	0	5	6		0	-5
786	0	0	0	0	0	0	9	89	1	1	1	0	0	101	107		0	-101
787	0	0	0	0	0	0	1	0	1	0	0	0	0	2	3		0	-2
788	0	0	0	0	0	0	0	31	0	0	3	0	0	34	36		0	-34
789	0	0	1	0	79	0	3	1	0	2	0	0	80	6	90		80	-6
790	1	6	0	3	1	0	1	6	26	0	4	0	11	37	51		11	-37
791	0	1	0	0	109	1	0	0	0	0	0	0	111	0	111		111	0
792	0	34	6	4	14	0	0	0	1	0	0	0	58	1	61		58	-1
793	0	0	1	2	6	0	0	1	0	0	0	0	9	1	11		9	-1
794	0	2	4	0	14	2	2	0	0	0	0	0	22	2	26		22	-2
795	5	47	2	2	0	0	0	0	0	0	1	1	56	2	60		56	-2
796	0	0	0	0	0	0	0	0	0	0	0	0	0	0	2		0	0
797	1	8	2	1	0	0	0	0	5	3	4	1	12	13	45		12	-13
798	0	0	0	0	0	1	0	116	6	3	145	0	1	270	285		1	-270
799	2	15	9	3	56	5	18	16	15	2	0	0	90	51	148		90	-51
800	3	7	3	15	70	2	3	52	53	0	0	0	100	108	217		100	-108
801	1	1	3	26	13	3	5	9	0	4	4	0	47	22	75		47	-22
802	1	615	93	14	2	0	2	1	7	11	4	1	725	26	763		725	-26
803	4	0	2	0	0	0	0	14	16	10	6	0	6	46	53		6	-46
804	1	7	8	15	3446	20	5	22	28	3	0	0	3497	58	3557		3497	-58
805	1	4	3	72	812	3	29	274	13	3	8	0	895	327	1236		895	-327
806	2	11	65	52	58	7	15	10	1	1	3	0	195	30	232		195	-30
807	18	1024	53	4	3	22	12	319	7	4	13	0	1124	355	1574		1124	-355
808	20	81	1	0	186	5	16	18	6	1	1	0	293	42	347		293	-42
809	113	141	9	43	153	11	0	115	9	5	7	5	470	141	700		470	-141
810	3	2	4	26	3980	9	12	2	11	2	1	1	4024	29	4067		4024	-29
811	1	8	11	68	973	63	1	87	5	2	9	4	1124	108	1280		1124	-108
812	1	0	0	5	1	0	19	52	43	0	144	4	7	262	282		7	-262
813	0	2	1	0	2	1	11	157	0	11	74	0	6	253	276		6	-253
814	3	64	31	2	5	2	38	3	166	5	13	2	107	227	433		107	-227
815	5	3	0	0	2	3	0	27	0	1	57	1	13	86	155		13	-86
816	25	60	116	22	2	0	7	74	0	1	58	1	225	141	418		225	-141
817	7	81	10	6	2	4	1	0	0	2	1	1	110	5	167		110	-5
818	5	13	2	6	1114	234	0	0	1	1	29	0	1374	31	1437		1374	-31
819	5	173	46	36	262	20	2	41	4	8	0	0	542	55	671		542	-55
820	0	2	2	5	5	0	1	10	31	2	6	0	14	50	96		14	-50
821	1	104	14	13	106	14	2	79	2	5	40	0	252	128	394		252	-128
822	77	253	176	7	29	2	19	1	7	0	0	0	544	27	583		544	-27
823	17	8	15	98	1773	217	0	1	0	3	0	0	2128	4	2252		2128	-4
824	3	5	10	42	3334	316	4	10	8	0	18	0	3710	40	3798		3710	-40
825	6	5	8	66	3814	52	1	7	0	0	6	17	3951	31	4011		3951	-31
826	2	42	173	79	91	7	1	0	2	0	44	3	394	50	481		394	-50
827	8	27	28	24	12	2	0	1	0	2	29	2	101	34	157		101	-34
828	547	8744	2098	453	226	16	3	21	8	48	404	172	12084	656	12811		12084	-656
829	22	160	22	19	1137	4	2	21	5	73	141	5	1364	247	1646		1364	-247
830	108	1252	217	140	7	4	8	216	254	10	620	10	1728	1118	3034		1728	-1118
831	10	3	5	0	0	0	1	82	7	53	13	1	18	157	181		18	-157
832	0	3	0	0	0	0	18	10	27	7	4	6	3	72	84		3	-72
833	1	1	0	0	0	0	0	4	0	0	2	0	2	6	12		2	-6
834	1	0	0	1	20	2	3	7	0	10	0	28	24	48	78		24	-48
835	0	0	1	0	196	3	2	0	32	3	1317	21	200	1375	1586		200	-1375
836	0	14	15	856	1439	4	0	222	2	17	1960	11	2328	2212	4558		2328	-2212
837	3	61	64	27	1	0	5	4	1	14	73	0	156	97	257		156	-97
838	7	546	30	4	0	0	0	1	4	7	21	0	587	33	629		587	-33
839	7	3	0	0	0	0	1	4	12	5	3	2	10	27	44		10	-27
840	3	2	0	0	22	1	1	24	48	1	37	0	28	111	172		28	-111
841	0	0	0	7	327	5	0	4	0	12	0	0	339	16	372		339	-16
842	0	1	4	2	32	27	3	48	46	0	0	0	66	97	173		66	-97
843	0	0	0	0	89	6	5	95	6	1	3	1	95	111	230		95	-111
844	26	403	5	148	688	16	11	3	4	0	12	1	1286	31	1340		1286	-31
845	8	3	21	4	19	3	1	1	0	0	0	0	58	2	87		58	-2
846	35	2971	191	217	55	3	0	0	0	0	0	0	3472	0	3504		3472	0
847	299	298	88	31	206	8	0	3	0	0	1	0	930	4	1136		930	-4
848	6	135	11	10	36	8	0	0	0	1	0	0	206	1	240		206	-1
849	12	46	1	1	2	0	0	0	0	3	0	0	62	3	94		62	-3
850	1	0	0	3	497	5	12	70	37	0	0	0	506	119	640		506	-119
851	0	0	0	0	2	0	1	2	0	0	0	0	2	3	11		2	-3
852	3	48	12	1	0	0	0	0	0	0	0	0	64	0	65		64	0
853	0	1	0	0	0	0	0	0	0	0	0	0	1	0	1		1	0
854	2	0	0	0	0	2	0	0	0	0	0	0	4	0	4		4	0
855	0	0	0	0	3	0	0	0	0	0	0	0	3	0	5		3	0
856	0	0	0	0	0	0	0	0	0	0	0	0	0	0	0		0	0
857	0	0	0	0	0	0	0	0	0	0	0	0	0	0	0		0	0
858	0	0	0	0	0	0	0	0	0	0	0	0	0	0	1		0	0
859	0	0	0	0	0	0	0	0	0	0	0	0	0	0	0		0	0
860	0	0	0	0	0	0	0	0	0	0	0	0	0	0	1		0	0
861	0	0	0	0	0	0	1	0	0	0	3	0	0	4	4		0	-4
862	0	0	0	0	0	0	0	3	0	0	1	0	0	4	4		0	-4
863	0	0	0	0	0	0	4	333	0	30	35	29	0	431	431		0	-431
864	0	0	0	0	0	0	0	4	0	2	86	0	0	92	92		0	-92
865	0	5	1	0	0	0	0	19	0	5	7	0	6	31	45		6	-31
866	0	17	7	3	1	0	3	33	3	3	19	18	28	79	111		28	-79
867	0	3	0	0	0	0	12	16	35	30	238	0	3	331	352		3	-331
868	0	8	1	6	18	0	2	106	161	22	8	1	33	300	351		33	-300
869	0	0	0	0	3	0	128	5395	334	25	470	10	3	6362	6390		3	-6362
870	0	0	0	0	0	0	385	7232	65	142	513	94	0	8431	8682		0	-8431
871	0	0	0	0	0	0	35	12	26	4	24	3	0	104	142		0	-104
872	2	71	17	1	0	0	0	4	0	2	1	0	91	7	99		91	-7
873	8	6	1	0	0	0	0	0	0	0	0	0	15	0	15		15	0
874	2	0	0	0	0	0	0	2	0	0	0	0	2	2	4		2	-2
875	0	0	0	0	0	0	0	1	0	0	0	0	0	1	1		0	-1
876	0	0	0	0	0	0	0	0	0	0	0	0	0	0	1		0	0
877	0	1	0	0	0	0	0	0	0	0	0	0	1	0	1		1	0
878	0	0	0	0	0	0	0	0	0	0	0	0	0	0	0		0	0
879	0	0	0	0	0	0	0	0	0	0	0	0	0	0	0		0	0
880	0	0	0	0	0	0	0	0	0	0	0	0	0	0	0		0	0
881	0	0	0	0	0	0	0	0	0	0	0	0	0	0	0		0	0
882	0	0	0	0	0	0	0	0	0	0	0	0	0	0	0		0	0
883	0	0	0	0	0	0	0	0	0	0	0	0	0	0	0		0	0
884	0	0	0	0	0	0	0	0	0	0	0	0	0	0	0		0	0
885	0	0	0	0	0	0	0	0	0	0	0	0	0	0	0		0	0
886	0	0	0	0	6	0	0	0	0	0	0	0	6	0	6		6	0
887	0	0	0	1	0	0	0	1	0	0	0	0	1	1	3		1	-1
888	0	0	0	0	0	0	0	0	0	0	0	0	0	0	0		0	0
889	0	0	0	0	0	0	0	0	0	1	0	0	0	1	1		0	-1
890	0	0	1	0	0	0	0	0	0	0	0	0	1	0	1		1	0
891	15	9	4	1	0	0	1	3	0	0	0	0	29	4	35		29	-4
892	0	4	0	0	0	0	0	0	0	0	0	0	4	0	6		4	0
893	2	0	1	0	0	0	0	0	0	0	0	0	3	0	3		3	0
894	0	0	0	0	0	0	0	0	0	0	0	0	0	0	3		0	0
895	1	1	3	0	30	0	0	0	0	0	0	3	35	3	40		35	-3
896	0	3	1	1	4	0	0	0	0	0	0	0	9	0	10		9	0
897	2	0	0	0	9	1	0	0	0	4	0	0	12	4	16		12	-4
898	0	9	1	2	15	11	0	0	3	0	0	0	38	3	44		38	-3
899	0	1	1	2	25	0	0	2	0	1	0	0	29	3	35		29	-3
900	0	0	0	5	11	10	4	0	0	0	8	0	26	12	41		26	-12
901	0	0	0	0	2	0	1	4	0	1	53	0	2	59	63		2	-59
902	0	3	1	2	2	2	2	0	0	3	6	4	10	15	26		10	-15
903	0	0	0	0	6	0	0	3	3	1	6	0	6	13	19		6	-13
904	0	1	2	14	6	1	0	2	6	0	2	10	24	20	45		24	-20
905	1	3	0	1	0	0	2	19	4	5	167	0	5	197	204		5	-197
906	2	22	0	3	360	0	33	9	16	69	16	0	387	143	543		387	-143
907	4	1	0	0	1	0	1	7	113	1	0	0	6	122	131		6	-122
908	0	4	2	2	2	0	6	114	1	0	0	0	10	121	149		10	-121
909	0	17	28	5	14	0	49	0	0	0	0	0	64	49	123		64	-49
910	1	0	0	0	34	3	0	0	2	0	13	0	38	15	73		38	-15
911	0	0	5	0	35	0	0	0	1	0	0	0	40	1	43		40	-1
912	0	2	5	11	1	0	8	108	241	7	18	1	19	383	406		19	-383
913	0	0	1	0	0	6	9	175	2	27	28	1	7	242	250		7	-242
914	10	6	0	3	1179	24	245	183	115	161	33	15	1222	752	1994		1222	-752
915	1	12	1	86	8	0	4	98	193	2	6	6	108	309	434		108	-309
916	8	10	38	12	12	5	0	38	2	6	2	0	85	48	139		85	-48
917	0	6	20	0	188	1	8	15	70	8	682	1	215	784	1011		215	-784
918	0	2	0	1	0	0	0	130	1	19	95	4	3	249	264		3	-249
919	1	0	0	0	2	0	7	62	122	26	120	2	3	339	350		3	-339
920	0	0	0	0	1	0	0	170	16	12	1	2	1	201	212		1	-201
921	1	1	2	8	9	0	15	10	13	0	24	1	21	63	97		21	-63
922	4	13	23	7	19	7	4	220	3	28	270	7	73	532	639		73	-532
923	1	1	1	0	3	3	171	256	519	132	3473	54	9	4605	4780		9	-4605
924	0	0	0	0	0	0	45	1302	13	154	1062	84	0	2660	2711		0	-2660
925	0	0	0	0	0	0	2	4	2	0	11	0	0	19	19		0	-19
926	0	2	1	1	0	1	5	66	4	13	4	0	5	92	118		5	-92
927	0	0	0	0	0	0	10	46	111	0	17	0	0	184	198		0	-184
928	0	0	0	0	3	0	0	29	3	1	12	3	3	48	64		3	-48
929	0	1	3	0	2	0	5	25	19	4	55	1	6	109	120		6	-109
930	0	0	0	0	0	0	0	1	0	4	2	0	0	7	8		0	-7
931	0	0	0	0	4	0	1	0	1	10	3	0	4	15	19		4	-15
932	0	0	0	0	0	0	3	10	18	0	7	0	0	38	43		0	-38
933	0	0	0	0	0	0	0	1	0	0	0	0	0	1	1		0	-1
934	0	0	1	0	2	0	1	0	3	0	0	0	3	4	7		3	-4
935	0	0	0	0	0	0	2	11	0	2	0	0	0	15	23		0	-15
936	1	0	0	0	1	0	6	1	4	0	0	0	2	11	25		2	-11
937	0	5	0	0	0	0	0	0	1	0	0	0	5	1	11		5	-1
938	0	0	1	0	23	1	0	0	0	0	0	0	25	0	25		25	0
939	0	1	0	3	0	0	0	0	0	0	0	0	4	0	5		4	0
940	0	0	0	0	0	1	0	0	0	0	0	0	1	0	1		1	0
941	0	0	1	1	22	3	0	0	0	0	0	0	27	0	29		27	0
942	0	0	0	0	4	1	0	0	0	0	4	0	5	4	19		5	-4
943	3	14	6	21	141	4	2	52	0	6	0	0	189	60	264		189	-60
944	0	3	0	18	207	7	0	0	0	1	1	0	235	2	251		235	-2
945	10	15	186	44	4	2	0	6	0	1	3	0	261	10	291		261	-10
946	0	153	16	3	26	1	5	0	0	0	2	0	199	7	213		199	-7
947	9	11	0	0	7	5	0	3	1	0	1	0	32	5	44		32	-5
948	10	0	0	2	4	0	0	2	0	0	2	0	16	4	32		16	-4
949	2	16	1	0	2	0	0	0	0	0	0	0	21	0	45		21	0
950	0	0	0	0	0	0	0	0	0	0	0	0	0	0	11		0	0
951	0	1	2	0	4	0	0	0	0	0	0	0	7	0	37		7	0
952	0	0	0	0	2	0	0	0	0	0	1	0	2	1	15		2	-1
953	0	0	0	0	0	0	0	1	0	0	0	1	0	2	5		0	-2
954	2	19	11	6	516	4	0	1	0	0	0	0	558	1	562		558	-1
955	0	6	3	19	1676	48	0	0	0	0	0	0	1752	0	1763		1752	0
956	14	51	190	31	32	12	0	2	0	0	0	0	330	2	349		330	-2
957	1	15	13	2	122	117	0	0	0	0	1	0	270	1	273		270	-1
958	8	77	1	3	81	0	0	0	2	5	0	0	170	7	177		170	-7
959	1	0	0	3	0	0	1	36	5	2	12	0	4	56	65		4	-56
960	1	3	6	0	0	0	0	0	0	0	0	0	10	0	13		10	0
961	1	269	1	0	1	0	3	2	0	1	0	0	272	6	280		272	-6
962	0	0	0	0	0	0	0	0	0	0	4	0	0	4	4		0	-4
963	0	0	0	0	0	0	0	0	0	0	0	0	0	0	0		0	0
964	0	0	0	0	0	0	0	0	0	0	0	0	0	0	0		0	0
965	0	0	0	0	0	0	0	1	1	0	1	0	0	3	3		0	-3
966	0	0	0	0	0	0	0	0	1	0	0	0	0	1	1		0	-1
967	0	0	0	0	0	0	0	0	0	0	0	0	0	0	0		0	0
968	0	0	0	0	0	0	0	0	0	0	0	0	0	0	0		0	0
969	0	0	0	0	0	0	0	0	0	0	0	0	0	0	0		0	0
970	0	0	0	0	0	0	0	0	0	0	0	0	0	0	35		0	0
971	0	0	0	0	0	0	0	0	0	0	0	0	0	0	4		0	0
972	0	0	0	0	0	0	0	0	0	0	0	0	0	0	2		0	0
973	0	0	0	0	0	0	0	0	0	0	0	0	0	0	0		0	0
974	0	0	0	0	0	0	0	0	0	0	0	0	0	0	0		0	0
975	0	0	0	0	0	0	0	0	0	0	0	0	0	0	0		0	0
976	0	0	0	0	0	0	0	0	0	0	0	0	0	0	0		0	0
977	0	0	0	0	0	0	0	0	0	0	0	0	0	0	0		0	0
978	0	0	0	0	0	0	0	0	0	0	0	0	0	0	0		0	0
979	0	0	0	0	0	0	0	0	0	0	0	0	0	0	0		0	0
980	0	0	0	0	0	0	0	0	0	0	0	0	0	0	1		0	0
981	0	0	0	0	0	0	0	0	0	0	0	0	0	0	0		0	0
982	0	0	0	0	0	0	0	0	0	0	0	0	0	0	0		0	0
983	0	0	0	0	0	0	0	0	0	0	0	0	0	0	0		0	0
984	0	0	0	0	0	0	0	0	0	0	0	0	0	0	0		0	0
985	0	0	0	0	2	0	0	0	0	0	0	0	2	0	2		2	0
986	0	0	0	0	0	0	0	0	0	0	0	0	0	0	0		0	0
987	0	0	0	0	0	0	0	0	0	0	0	0	0	0	1		0	0
988	0	0	0	0	0	0	0	0	0	0	0	0	0	0	0		0	0
989	0	0	0	0	5	0	0	0	0	0	0	0	5	0	7		5	0
990	0	0	0	0	2	0	0	0	0	0	0	0	2	0	5		2	0
991	0	0	0	0	1	0	0	0	0	0	0	0	1	0	1		1	0
992	0	0	1	0	317	0	0	0	0	0	1	0	318	1	321		318	-1
993	0	3	0	7	29	10	1	0	2	4	101	0	49	108	158		49	-108
994	0	1	2	3	316	6	0	0	1	3	2	0	328	6	334		328	-6
995	0	3	14	88	191	3	5	57	103	1	98	1	299	265	571		299	-265
996	0	1	8	9	4	2	1	12	0	0	0	0	24	13	37		24	-13
997	0	232	284	12	4	0	13	0	1	0	0	0	532	14	546		532	-14
998	1	6	0	0	14	0	0	0	1	2	9	27	21	39	61		21	-39
999	16	48	8	0	1	0	0	0	1	0	85	0	73	86	167		73	-86
1000	15	73	1	0	0	0	1	4	0	0	0	0	89	5	119		89	-5
1001	0	0	0	0	0	0	19	2	4	3	8	0	0	36	45		0	-36
1002	3	0	0	0	0	0	0	0	3	21	0	0	3	24	33		3	-24
1003	0	0	0	0	0	0	1	9	23	0	0	0	0	33	33		0	-33
1004	0	0	0	0	0	0	3	24	0	0	0	0	0	27	30		0	-27
1005	0	0	0	0	0	0	59	0	0	0	0	0	0	59	79		0	-59
1006	1	170	9	0	0	0	0	0	0	0	0	0	180	0	184		180	0
1007	0	0	0	0	0	0	0	0	0	0	0	0	0	0	0		0	0
1008	0	0	0	0	0	0	0	0	0	0	0	0	0	0	6		0	0
1009	0	0	0	0	0	0	0	0	0	0	0	0	0	0	12		0	0
1010	0	0	0	0	0	0	0	2	6	1	14	2	0	25	35		0	-25
1011	0	0	0	0	0	0	1	5	2	0	0	0	0	8	11		0	-8
1012	0	0	0	0	1	0	10	286	6	0	0	2	1	304	307		1	-304
1013	0	0	0	0	1	0	35	10	0	0	0	0	1	45	57		1	-45
1014	0	47	3	0	3	0	0	0	0	0	2	0	53	2	56		53	-2
1015	0	3	0	0	0	0	0	0	0	1	0	1	3	2	9		3	-2
1016	0	7	1	0	81	6	0	0	16	0	0	0	95	16	114		95	-16
1017	1	3	0	3	0	0	0	1	0	0	1	0	7	2	9		7	-2
1018	0	0	0	0	0	0	3	24	10	5	20	5	0	67	82		0	-67
1019	0	0	0	0	0	0	4	9	95	32	3	3	0	146	186		0	-146
1020	0	0	0	0	0	0	1	6	2	2	14	0	0	25	31		0	-25
1021	0	0	0	0	0	0	3	30	0	0	2	0	0	35	35		0	-35
1022	0	0	2	0	0	0	5	40	0	2	1	0	2	48	55		2	-48
1023	0	0	0	1	0	0	0	0	0	0	0	0	1	0	5		1	0
1024	0	0	0	0	0	0	0	15	0	6	15	0	0	36	41		0	-36
1025	0	0	0	0	0	0	11	139	2	10	2	0	0	164	166		0	-164
1026	0	0	0	0	0	0	5	3	17	1	0	0	0	26	28		0	-26
1027	0	0	0	0	6	0	0	62	0	2	5	0	6	69	80		6	-69
1028	0	0	0	0	0	0	10	2	0	0	0	0	0	12	12		0	-12
1029	0	1	0	0	0	0	1	2	1	0	0	0	1	4	9		1	-4
1030	0	0	0	0	0	0	8	18	1	0	0	0	0	27	36		0	-27
1031	0	0	0	0	0	0	10	38	0	0	0	0	0	48	98		0	-48
1032	0	0	0	0	0	0	0	0	0	0	0	0	0	0	132		0	0
1033	0	0	0	0	0	0	0	0	0	0	0	0	0	0	2		0	0
1034	0	0	0	0	0	0	0	0	0	0	0	0	0	0	1		0	0
1035	0	0	0	0	0	0	0	0	0	0	0	0	0	0	32		0	0
1036	0	0	0	0	0	0	1	0	0	0	1	0	0	2	4		0	-2
1037	0	0	0	0	1	0	0	0	0	2	0	0	1	2	4		1	-2
1038	3	0	0	0	0	0	0	0	0	0	0	0	3	0	3		3	0
1039	0	0	0	0	0	0	0	0	0	0	0	0	0	0	0		0	0
1040	0	0	0	3	14	1	0	0	0	0	0	0	18	0	21		18	0
1041	0	0	0	0	0	0	0	0	0	0	0	0	0	0	0		0	0
1042	0	15	2	0	0	0	0	0	0	0	0	0	17	0	20		17	0
1043	51	376	4	0	0	0	0	0	0	0	0	0	431	0	436		431	0
1044	1	2	0	0	0	0	0	0	0	0	2	0	3	2	9		3	-2
1045	0	0	0	0	17	0	0	0	0	0	1	0	17	1	19		17	-1
1046	0	0	1	2	0	0	0	0	1	0	2	0	3	3	9		3	-3
1047	0	0	0	0	0	0	0	0	0	0	3	6	0	9	10		0	-9
1048	0	0	0	0	0	0	0	0	1	0	2	2	0	5	8		0	-5
1049	0	0	0	0	0	0	0	0	0	0	0	0	0	0	0		0	0
1050	0	0	5	0	0	0	0	0	0	0	3	5	5	8	13		5	-8
1051	0	0	0	1	0	2	0	29	0	5	3	3	3	40	44		3	-40
1052	0	0	0	0	2	0	1	4	73	16	19	0	2	113	116		2	-113
1053	1	0	0	1	1	0	0	322	49	15	1	1	3	388	393		3	-388
1054	0	0	5	0	9	0	0	5	5	0	2	0	14	12	26		14	-12
1055	0	0	3	0	1	12	0	18	0	3	1	0	16	22	39		16	-22
1056	0	0	0	0	0	0	0	0	1	0	0	0	0	1	2		0	-1
1057	0	0	0	1	0	0	0	9	0	0	0	0	1	9	10		1	-9
1058	0	0	4	0	0	0	0	0	0	0	0	0	4	0	4		4	0
1059	2	80	0	0	0	0	1	16	0	0	0	0	82	17	105		82	-17
1060	0	1	0	0	0	0	0	0	0	0	0	0	1	0	2		1	0
1061	8	2	0	0	0	0	0	0	0	0	0	0	10	0	20		10	0
1062	0	0	0	0	0	0	0	0	0	0	0	0	0	0	1		0	0
1063	0	1	0	1	36	0	0	3	0	0	9	0	38	12	56		38	-12
1064	0	23	4	10	1	0	0	2	0	0	0	0	38	2	42		38	-2
1065	0	7	5	0	0	0	0	0	0	1	46	2	12	49	61		12	-49
1066	4	9	1	0	3	0	0	0	0	0	0	0	17	0	18		17	0
1067	33	45	7	10	0	3	0	10	0	0	0	0	98	10	135		98	-10
1068	2	0	0	0	0	0	1	0	0	0	1	0	2	2	24		2	-2
1069	0	3	3	1	1	0	0	0	1	0	7	0	8	8	30		8	-8
1070	3	21	4	1	5	0	0	0	0	0	0	0	34	0	51		34	0
1071	3	29	4	2	1	0	0	0	0	1	0	0	39	1	45		39	-1
1072	63	431	192	18	117	5	0	0	1	0	0	0	826	1	858		826	-1
1073	2	7	0	0	70	0	0	16	0	0	0	0	79	16	104		79	-16
1074	0	4	11	5	7	1	1	2	0	0	0	0	28	3	36		28	-3
1075	0	5	0	0	0	0	0	0	0	0	0	0	5	0	9		5	0
1076	13	1257	0	0	0	0	0	0	0	0	0	0	1270	0	1290		1270	0
1077	6	0	0	0	0	0	0	0	0	0	0	0	6	0	16		6	0
1078	0	0	0	0	0	0	0	0	0	0	0	0	0	0	39		0	0
1079	0	0	0	0	0	0	0	0	0	0	0	0	0	0	3		0	0
1080	0	0	0	0	0	0	0	0	0	1	0	0	0	1	4		0	-1
1081	0	0	0	0	0	0	8	2	10	0	5	0	0	25	26		0	-25
1082	0	0	0	0	0	0	1	189	0	0	0	0	0	190	215		0	-190
1083	0	0	0	0	0	0	2	0	0	0	0	0	0	2	5		0	-2
1084	0	5	0	0	1	0	0	0	0	0	1	0	6	1	9		6	-1
1085	5	74	11	0	0	0	0	0	13	1	0	0	90	14	105		90	-14
1086	6	11	0	1	0	0	0	4	2	0	0	0	18	6	26		18	-6
1087	0	0	0	0	20	0	1	31	0	0	0	0	20	32	52		20	-32
1088	0	6	14	1	4	0	0	0	0	0	0	0	25	0	26		25	0
1089	0	3	0	0	0	0	0	0	0	0	0	0	3	0	4
1090	0	0	0	0	3	0	0	0	0	0	0	0	3	0	3
1091	0	0	0	0	0	0	0	0	0	0	0	0	0	0	0
1092	0	0	0	0	0	0	0	0	0	0	0	0	0	0	0
1093	0	0	0	0	0	0	0	0	0	0	0	0	0	0	0
1094	0	0	0	0	0	0	0	0	0	0	1	0	0	1	1
1095	0	0	0	0	0	0	0	0	0	0	0	0	0	0	0
1096	0	0	0	0	0	0	0	0	0	0	0	0	0	0	0
1097	0	0	0	0	0	0	0	0	1	0	0	0	0	1	1
1098	0	0	0	0	0	0	0	0	0	0	0	0	0	0	0
1099	0	0	0	1	0	0	1	276	0	0	0	0	1	277	279
1100	0	0	0	0	0	0	4	0	1	0	0	0	0	5	5
1101	3	15	0	0	0	0	0	8	0	0	0	0	18	8	36
1102	0	0	0	0	0	0	0	0	0	0	0	0	0	0	0
1103	0	0	0	0	0	0	0	0	0	0	0	0	0	0	5
1104	0	0	0	0	0	0	0	0	0	0	0	0	0	0	1
1105	0	0	0	0	0	0	0	0	0	0	0	0	0	0	0
1106	0	0	0	0	0	0	0	0	0	0	0	0	0	0	0
1107	0	0	0	0	0	0	0	0	0	0	0	0	0	0	2
1108	0	0	0	0	0	0	0	0	0	0	0	0	0	0	0
1109	0	0	0	0	0	0	0	0	0	0	0	0	0	0	0
1110	0	0	0	0	0	0	0	0	0	0	0	0	0	0	0
1111	0	0	0	0	0	0	0	0	0	0	0	0	0	0	0
1112	0	0	0	0	0	0	0	0	0	0	0	0	0	0	0
1113	0	0	0	0	0	0	0	0	0	0	0	0	0	0	0
1114	0	0	0	0	0	0	0	0	0	0	0	0	0	0	0
1115	0	0	0	0	0	0	0	0	0	0	0	0	0	0	0
1116	0	0	0	0	0	0	0	0	0	0	0	0	0	0	0
1117	0	0	0	0	0	0	0	0	0	0	0	0	0	0	0
1118	0	0	0	0	0	0	0	0	0	0	0	0	0	0	0
1119	0	0	0	0	0	0	0	0	0	0	0	0	0	0	0
1120	0	0	0	0	0	0	0	0	0	0	0	0	0	0	0
1121	0	0	0	0	0	0	0	0	0	0	0	0	0	0	0

## Sheet: N BBTVa
position	20	21	22	23	24	25	20_rev	21_rev	22_rev	23_rev	24_rev	25_rev	fwd_total	rev_total	total		fwd_total	rev_total
1	0	1	0	0	0	0	0	0	0	0	0	0	1	0	1		16	0
2	0	0	0	0	0	0	0	0	0	0	0	0	0	0	0		6	0
3	1	0	0	0	0	0	0	0	0	0	0	0	1	0	5		2	0
4	0	0	0	0	0	0	0	0	0	0	0	0	0	0	0		1	0
5	0	0	0	0	0	0	0	0	0	0	0	0	0	0	1		0	0
6	0	0	0	0	0	0	0	0	0	1	0	0	0	1	1		0	-1
7	0	0	0	0	0	0	0	0	0	0	0	0	0	0	2		0	0
8	0	0	0	0	0	0	0	0	0	0	0	0	0	0	0		0	-1
9	0	0	0	0	0	0	0	0	0	0	0	0	0	0	0		0	0
10	0	0	0	0	0	0	0	0	0	0	0	0	0	0	1		0	0
11	1	0	0	0	0	0	5	94	0	0	0	0	1	99	103		1	-101
12	0	0	0	0	22	0	2	0	0	0	0	0	22	2	27		22	-109
13	3	8	12	18	4	0	1	4	0	0	0	0	45	5	60		45	-5
14	0	1	4	1	0	0	0	0	0	0	1	0	6	1	7		18	-7
15	5	481	115	0	20	1	0	0	4	1	1	0	622	6	636		622	-7
16	5	49	0	3	12	0	0	1	0	0	0	0	69	1	70		69	-1
17	4	0	8	1	0	0	0	3	0	0	0	0	13	3	22		13	-3
18	0	1	1	0	2	0	0	0	1	0	4	0	4	5	11		4	-5
19	0	0	0	0	0	0	0	3	0	3	1	0	0	7	15		0	-7
20	0	0	0	0	0	0	0	15	2	0	2	1	0	20	20		0	-20
21	0	0	0	6	31	7	1	1	0	0	4	0	44	6	50		44	-6
22	2	2	15	16	44	2	0	4	1	0	20	0	81	25	108		81	-25
23	0	0	0	0	0	0	0	2	0	0	0	0	0	2	2		0	-2
24	0	0	0	0	0	0	2	11	1	0	11	0	0	25	25		0	-25
25	0	0	0	0	0	0	1	1	23	0	16	0	0	41	49		0	-41
26	2	0	0	0	0	0	0	36	0	1	15	1	2	53	60		2	-53
27	0	0	0	0	0	0	0	8	0	3	4	0	0	15	31		0	-15
28	0	0	0	0	0	0	1	0	1	0	0	0	0	2	6		0	-2
29	0	0	0	0	0	0	0	11	0	0	2	0	0	13	15		0	-13
30	0	0	0	0	0	0	0	5	4	1	0	0	0	10	16		0	-10
31	0	0	0	1	91	10	0	4	1	2	1	0	102	8	113		102	-8
32	0	0	0	38	5	0	1	7	12	4	2	1	43	27	71		43	-27
33	0	0	3	2	5	0	2	3	2	1	7	0	10	15	27		10	-15
34	13	4457	234	17	8	0	0	1	0	0	2	0	4729	3	4744		4729	-3
35	23	33	1	1	0	0	10	4	0	2	24	1	58	41	110		58	-41
36	22	8	0	0	0	0	0	0	0	0	2	0	30	2	60		30	-2
37	4	3	1	0	0	0	0	1	0	1	0	0	8	2	222		8	-2
38	0	8	0	0	3	0	0	0	0	0	0	0	11	0	319		11	0
39	2	7	0	6	8	0	0	0	0	0	0	0	23	0	93		23	0
40	0	1	0	0	0	0	0	0	0	0	0	0	1	0	22		1	0
41	0	11	1	0	0	0	0	0	0	0	0	0	12	0	34		12	0
42	0	2	0	0	0	0	0	0	0	0	0	0	2	0	14		2	0
43	0	0	0	0	0	0	0	0	0	0	0	0	0	0	0		0	0
44	0	7	1	0	0	0	0	0	0	0	0	0	8	0	8		8	0
45	1	0	0	0	0	0	0	0	0	0	0	0	1	0	1		1	0
46	0	0	0	0	0	0	0	0	0	0	0	0	0	0	2		0	0
47	1	0	0	0	0	0	0	0	0	0	0	0	1	0	2		1	0
48	0	0	0	0	0	0	0	0	0	0	0	0	0	0	4		0	0
49	0	0	0	0	0	0	0	0	0	0	0	0	0	0	0		0	0
50	0	0	0	0	0	0	0	0	0	0	0	0	0	0	0		0	0
51	0	0	0	0	0	0	0	0	0	0	0	0	0	0	0		0	0
52	0	0	0	0	0	0	0	12	1	0	0	0	0	13	13		0	-13
53	0	0	0	0	0	0	2	61	7	1	0	0	0	71	76		0	-71
54	0	0	1	0	0	0	5	20	11	0	0	4	1	40	47		1	-40
55	0	1	0	0	0	0	0	3	0	0	14	1	1	18	24		1	-18
56	0	2	0	0	0	0	0	4	1	0	5	0	2	10	13		2	-10
57	0	1	0	0	0	0	0	10	4	0	1	0	1	15	18		1	-15
58	0	0	0	1	0	0	3	5	0	0	0	0	1	8	13		1	-8
59	0	0	0	0	0	0	1	3	0	0	0	0	0	4	10		0	-4
60	0	0	0	0	0	0	1	69	0	0	0	0	0	70	79		0	-70
61	0	0	0	0	0	0	29	2	0	0	0	0	0	31	35		0	-31
62	0	0	0	0	0	0	0	0	0	0	0	0	0	0	18		0	0
63	0	0	0	0	0	0	0	0	0	0	0	0	0	0	82		0	0
64	0	0	0	0	0	0	0	0	0	0	0	0	0	0	3		0	0
65	0	0	0	0	0	0	0	1	1	0	0	0	0	2	2		0	-2
66	0	14	4	3	0	0	0	8	10	0	0	0	21	18	40		21	-18
67	4	5	0	0	1	0	3	45	0	0	18	0	10	66	84		10	-66
68	0	0	0	1	1	1	1	0	0	0	7	0	3	8	17		3	-8
69	1	34	14	1	1	0	0	0	2	0	4	0	51	6	63		51	-6
70	3	30	2	0	6	0	0	1	0	0	0	0	41	1	50		41	-1
71	9	5	13	3	6	0	0	0	0	0	0	0	36	0	47		36	0
72	0	0	0	1	57	3	0	9	0	0	95	0	61	104	167		61	-104
73	1	14	4	0	3	0	0	0	0	2	0	0	22	2	25		22	-2
74	2	26	0	1	0	0	0	0	1	0	0	0	29	1	33		29	-1
75	0	0	2	0	0	0	0	7	0	0	2	0	2	9	13		2	-9
76	1	5	0	0	0	0	0	0	1	0	0	0	6	1	10		6	-1
77	0	0	0	0	0	0	1	0	0	0	5	0	0	6	11		0	-6
78	15	6	5	2	42	0	0	0	0	0	0	0	70	0	91		70	0
79	0	0	0	0	0	0	0	1	0	0	7	0	0	8	16		0	-8
80	0	0	0	0	0	0	0	96	0	46	121	0	0	263	263		0	-263
81	0	0	0	0	0	0	3	1	18	5	1	1	0	29	33		0	-29
82	0	0	0	0	0	0	0	31	3	0	8	0	0	42	47		0	-42
83	9	12	12	6	11	0	5	15	0	0	0	0	50	20	71		50	-20
84	0	1	2	2	0	0	1	0	0	0	0	0	5	1	12		5	-1
85	0	0	0	0	0	0	0	0	0	0	0	0	0	0	1		0	0
86	0	0	0	0	0	0	0	0	0	0	0	0	0	0	0		0	0
87	0	0	0	0	0	0	0	0	0	0	39	3	0	42	49		0	-42
88	0	0	0	0	0	0	0	0	0	7	122	62	0	191	191		0	-191
89	0	0	0	0	2	0	0	0	7	73	2658	5	2	2743	2747		2	-2743
90	0	2	0	3	32	3	0	0	22	41	5	0	40	68	109		40	-68
91	0	4	2	3	3	1	8	65	26	4	1	0	13	104	119		13	-104
92	0	0	0	0	0	0	19	58	5	3	226	3	0	314	322		0	-314
93	4	46	9	0	3	0	5	5	1	4	41	4	62	60	154		62	-60
94	0	11	1	0	0	0	0	1	36	21	0	1	12	59	88		12	-59
95	0	0	2	0	14	8	4	607	660	84	57	0	24	1412	1460		24	-1412
96	0	8	0	0	16	0	16	559	31	2	3	0	24	611	661		24	-611
97	1	0	1	22	0	2	30	108	65	0	1	0	26	204	244		26	-204
98	0	1	28	1	2	4	22	622	1	3	3	0	36	651	737		36	-651
99	0	60	0	1	200	1	10	3	22	3	4	0	262	42	334		262	-42
100	16	0	1	6	107	3	0	63	3	16	0	0	133	82	232		133	-82
101	1	7	225	85	5	0	0	6	4	0	0	0	323	10	341		323	-10
102	0	142	1	5	65	7	0	7	0	3	3	0	220	13	249		220	-13
103	20	22	7	24	177	44	2	0	10	0	21	0	294	33	342		294	-33
104	2	1	0	4	35	0	0	213	15	19	23	3	42	273	334		42	-273
105	1	1	0	2	37	8	4	82	12	0	92	0	49	190	265		49	-190
106	1	0	1	0	4	0	2	41	37	1	22	0	6	103	130		6	-103
107	1	10	2	2	0	0	0	7	0	3	0	0	15	10	32		15	-10
108	1	4	0	0	16	0	0	0	2	0	0	0	21	2	29		21	-2
109	2	20	22	2	4	0	1	195	1	1	33	0	50	231	309		50	-231
110	0	1	0	0	0	0	7	10	0	47	8	0	1	72	81		1	-72
111	2	46	5	0	3	0	0	2	30	1	11	6	56	50	120		56	-50
112	194	94	2	3	11	0	0	61	0	3	162	0	304	226	549		304	-226
113	1	0	2	8	0	0	8	3	52	5	0	0	11	68	96		11	-68
114	2	7	2	0	4	0	0	20	0	0	0	0	15	20	72		15	-20
115	0	1	0	1	22	2	23	49	45	1	0	0	26	118	160		26	-118
116	0	0	0	0	0	0	9	14	0	0	1	0	0	24	34		0	-24
117	0	0	0	0	0	0	6	0	0	4	53	1	0	64	64		0	-64
118	0	53	2	0	5	0	0	2	3	5	176	4	60	190	256		60	-190
119	0	3	0	0	0	0	0	162	7	95	106	4	3	374	387		3	-374
120	3	0	0	0	0	0	29	47	144	3	287	0	3	510	518		3	-510
121	0	0	0	0	0	0	9	4008	15	97	1426	5	0	5560	5571		0	-5560
122	0	0	0	0	0	0	73	18	8	15	87	6	0	207	210		0	-207
123	1	0	0	0	0	0	0	22	8	1	27	1	1	59	69		1	-59
124	0	0	0	0	0	0	2	20	5	11	0	1	0	39	42		0	-39
125	0	1	0	0	0	0	0	3	9	3	0	0	1	15	18		1	-15
126	0	0	0	0	1	0	3	91	9	8	5	1	1	117	119		1	-117
127	0	0	0	0	9	0	5	19	2	0	19	0	9	45	57		9	-45
128	0	0	0	0	0	0	5	7	0	0	5	0	0	17	29		0	-17
129	0	0	0	2	1	0	3	5	0	4	2	1	3	15	22		3	-15
130	0	0	0	0	0	0	0	0	1	0	6	0	0	7	14		0	-7
131	0	0	0	0	0	0	2	6	0	0	0	0	0	8	10		0	-8
132	1	0	0	0	0	0	19	0	0	0	0	0	1	19	23		1	-19
133	0	0	0	0	0	0	0	11	2	0	3	1	0	17	52		0	-17
134	0	0	0	0	0	0	0	0	0	0	0	0	0	0	1		0	0
135	0	0	0	0	9	1	0	0	2	0	0	0	10	2	14		10	-2
136	0	2	0	0	0	0	0	62	2	0	6	1	2	71	82		2	-71
137	2	2	36	3	0	0	1	0	0	0	0	0	43	1	46		43	-1
138	1	53	0	0	0	0	0	0	0	0	0	0	54	0	60		54	0
139	5	3	0	0	0	0	0	0	0	0	0	0	8	0	9		8	0
140	1	0	0	0	0	0	0	0	0	1	2	0	1	3	5		1	-3
141	0	1	0	0	9	0	0	0	0	0	1	0	10	1	11		10	-1
142	0	1	0	0	0	0	0	0	3	0	0	0	1	3	8		1	-3
143	0	0	0	0	0	0	1	2	0	0	0	0	0	3	4		0	-3
144	0	0	0	0	0	0	5	7	6	0	4	0	0	22	23		0	-22
145	0	0	0	0	0	0	1	0	0	1	0	0	0	2	13		0	-2
146	0	0	0	0	0	0	1	2	2	2	0	0	0	7	29		0	-7
147	0	0	0	0	0	0	1	10	0	0	0	0	0	11	25		0	-11
148	0	0	0	0	0	0	0	0	0	0	0	0	0	0	1		0	0
149	0	0	0	0	0	0	0	0	0	0	0	0	0	0	0		0	0
150	0	0	0	0	0	0	0	0	0	2	4	0	0	6	6		0	-6
151	0	0	0	0	0	0	0	0	14	0	7	0	0	21	23		0	-21
152	0	0	0	0	0	0	0	11	0	0	0	0	0	11	12		0	-11
153	0	0	0	0	1	0	1	1	0	0	2	0	1	4	5		1	-4
154	0	0	0	0	0	0	0	0	0	1	1	0	0	2	6		0	-2
155	0	0	0	0	0	0	0	0	2	0	1	0	0	3	5		0	-3
156	0	0	0	0	0	0	0	11	41	1	0	0	0	53	71		0	-53
157	0	1	0	0	0	0	3	12	5	0	0	0	1	20	22		1	-20
158	0	0	0	0	0	0	3	3	0	0	0	0	0	6	6		0	-6
159	0	1	0	0	0	0	0	1	0	0	0	0	1	1	3		1	-1
160	0	0	0	0	0	0	0	0	0	0	0	0	0	0	0		0	0
161	0	0	0	0	0	0	0	0	0	0	0	0	0	0	0		0	0
162	0	0	0	0	0	0	0	0	0	0	0	0	0	0	0		0	0
163	0	0	0	0	0	0	0	0	0	0	0	0	0	0	0		0	0
164	0	0	0	0	0	0	0	0	0	0	0	0	0	0	0		0	0
165	0	0	0	0	0	0	0	0	0	0	0	0	0	0	0		0	0
166	0	0	0	0	0	0	0	0	0	0	0	0	0	0	0		0	0
167	0	0	0	0	0	0	0	0	0	0	0	0	0	0	0		0	0
168	1	2	1	1	0	0	0	0	0	0	0	0	5	0	7		5	0
169	0	8	2	0	5	0	0	0	0	0	0	0	15	0	21		15	0
170	2	4	1	2	0	0	0	5	0	0	0	0	9	5	16		9	-5
171	0	0	0	0	0	0	1	0	0	0	0	0	0	1	1		0	-1
172	0	0	0	0	2	0	0	0	0	0	0	0	2	0	6		2	0
173	0	0	1	0	1	0	0	0	0	0	0	0	2	0	4		2	0
174	0	1	0	0	0	0	0	0	0	0	0	0	1	0	1		1	0
175	0	12	0	0	0	0	0	0	0	0	0	0	12	0	12		12	0
176	0	0	0	0	0	0	0	0	0	0	0	0	0	0	0		0	0
177	0	0	0	0	0	0	0	0	0	0	0	0	0	0	1		0	0
178	0	0	0	0	0	0	0	0	0	0	0	0	0	0	0		0	0
179	0	0	0	0	0	0	0	0	0	0	0	1	0	1	1		0	-1
180	0	0	0	0	0	0	0	0	0	0	2	0	0	2	2		0	-2
181	0	0	0	0	0	0	0	0	0	1	1	0	0	2	4		0	-2
182	0	0	0	0	0	0	0	2	27	0	0	0	0	29	29		0	-29
183	0	0	0	0	0	0	1	9	0	2	2	0	0	14	18		0	-14
184	0	0	0	0	0	0	33	11	17	0	0	0	0	61	62		0	-61
185	0	17	6	0	0	0	0	92	0	0	1	0	23	93	122		23	-93
186	0	2	0	0	0	0	0	0	0	0	1	0	2	1	4		2	-1
187	0	0	0	0	0	0	0	0	0	0	0	0	0	0	3		0	0
188	0	0	0	0	1	0	0	0	0	0	0	0	1	0	1		1	0
189	0	0	0	0	0	0	0	0	1	0	0	1	0	2	2		0	-2
190	0	0	0	0	0	0	0	8	1	2	0	0	0	11	11		0	-11
191	0	0	0	0	3	0	1	0	2	4	28	0	3	35	39		3	-35
192	1	5	1	0	0	0	1	0	5	3	2	0	7	11	21		7	-11
193	0	0	0	0	0	0	0	16	0	1	1	0	0	18	19		0	-18
194	0	0	0	0	0	0	18	0	11	0	0	0	0	29	33		0	-29
195	0	0	0	0	0	0	1	49	0	4	46	0	0	100	127		0	-100
196	1	0	4	1	0	0	1	10	2	0	0	0	6	13	27		6	-13
197	0	0	0	0	0	0	0	10	1	0	8	1	0	20	36		0	-20
198	0	0	0	0	0	0	8	8	10	9	21	7	0	63	68		0	-63
199	2	3	1	2	2	0	2	5	2	1	3	0	10	13	27		10	-13
200	0	0	0	0	2	0	0	2	3	0	0	1	2	6	8		2	-6
201	0	0	0	0	0	1	0	12	0	0	7	0	1	19	20		1	-19
202	0	1	0	0	2	0	1	0	1	0	7	6	3	15	23		3	-15
203	0	12	0	0	0	0	0	0	0	0	2	4	12	6	19		12	-6
204	0	1	2	2	0	0	0	0	1	0	6	0	5	7	16		5	-7
205	0	0	2	0	10	5	0	0	0	7	9	0	17	16	38		17	-16
206	0	22	1	3	187	16	0	3	50	0	0	2	229	55	285		229	-55
207	9	7	17	23	22	0	3	345	0	0	3	0	78	351	442		78	-351
208	1	76	48	12	1	0	2	4	0	2	15	2	138	25	168		138	-25
209	1	66	3	0	6	0	0	4	134	144	2455	18	76	2755	2838		76	-2755
210	61	98	5	0	52	7	4	340	220	100	662	1	223	1327	1564		223	-1327
211	38	4	5	5	5	0	4	135	56	34	0	0	57	229	344		57	-229
212	3	3	6	11	870	7	44	150	143	0	0	0	900	337	1283		900	-337
213	0	11	4	11	11	0	30	114	0	0	2	0	37	146	213		37	-146
214	2	6	2	0	11	1	36	0	0	0	2	0	22	38	106		22	-38
215	4	1	0	1	67	1	0	0	0	0	0	0	74	0	114		74	0
216	0	0	1	0	0	0	1	2	0	0	0	0	1	3	44		1	-3
217	0	1	0	0	0	1	0	0	0	0	0	0	2	0	6		2	0
218	1	32	2	7	16	0	0	0	0	1	2	0	58	3	69		58	-3
219	1	0	1	1	0	0	1	0	1	1	0	0	3	3	10		3	-3
220	0	0	0	0	1	0	0	38	37	3	3	1	1	82	192		1	-82
221	0	0	0	0	0	0	1	10	1	0	2	0	0	14	14		0	-14
222	0	0	0	0	0	0	1	6	0	0	1	2	0	10	10		0	-10
223	0	0	0	0	0	0	3	9	20	99	6335	9	0	6475	6481		0	-6475
224	0	0	0	1	0	0	3	3	3	19	34	1	1	63	68		1	-63
225	0	0	4	0	0	0	1	27	17	34	18	0	4	97	106		4	-97
226	1	0	0	1	1	0	1	10	10	2	1	0	3	24	34		3	-24
227	0	0	0	0	0	0	91	620	120	2	3	0	0	836	885		0	-836
228	3	12	3	0	1	0	118	535	0	0	3	1	19	657	893		19	-657
229	1	1	0	0	0	0	4	0	0	0	0	0	2	4	19		2	-4
230	1	0	0	0	0	0	0	0	0	0	0	0	1	0	3		1	0
231	0	0	0	0	0	0	2	3	0	0	0	0	0	5	9		0	-5
232	0	0	0	0	0	0	0	17	0	0	0	0	0	17	20		0	-17
233	0	0	0	0	0	0	4	12	0	3	1	1	0	21	25		0	-21
234	0	0	0	0	0	0	0	0	3	0	0	0	0	3	11		0	-3
235	0	0	0	0	0	0	0	17	2	42	3	0	0	64	72		0	-64
236	0	0	0	0	2	0	2	6	13	5	1	0	2	27	34		2	-27
237	0	0	0	0	0	0	2	66	6	0	0	0	0	74	76		0	-74
238	0	0	0	0	0	0	147	337	13	1	1	0	0	499	507		0	-499
239	0	0	0	0	0	0	2	4	0	0	8	0	0	14	44		0	-14
240	0	0	0	0	0	3	0	0	0	0	7	0	3	7	35		3	-7
241	0	0	0	0	7	0	0	4	2	0	1	0	7	7	22		7	-7
242	0	0	0	0	0	0	0	3	0	1	0	0	0	4	15		0	-4
243	0	0	0	0	0	4	0	3	0	0	0	0	4	3	26		4	-3
244	0	0	0	0	0	1	0	0	0	0	0	0	1	0	13		1	0
245	1	0	0	0	11	0	1	0	0	0	0	0	12	1	47		12	-1
246	0	0	1	0	2	0	0	2	0	0	1	0	3	3	43		3	-3
247	0	2	4	1	2	5	0	3	0	4	0	0	14	7	121		14	-7
248	0	0	2	2	7	48	0	2	2	1	0	0	59	5	158		59	-5
249	0	1	4	11	191	41	1	18	1	0	0	0	248	20	376		248	-20
250	2	6	5	30	123	6	11	7	0	0	0	0	172	18	229		172	-18
251	1	5	58	24	15	7	1	3	0	3	0	0	110	7	151		110	-7
252	18	70	84	28	362	10	5	2	0	0	0	0	572	7	693		572	-7
253	87	104	42	22	8	25	0	131	4	1	6	0	288	142	602		288	-142
254	43	34	15	8	11	6	54	848	4	5	300	0	117	1211	1530		117	-1211
255	7	10	3	22	571	48	1	0	0	0	0	0	661	1	743		661	-1
256	25	18	11	23	12	3	0	2	10	0	2	0	92	14	287		92	-14
257	4	14	23	1	41	22	2	5	0	3	0	0	105	10	264		105	-10
258	17	38	20	13	320	18	3	5	86	0	3	0	426	97	820		426	-97
259	39	11	1	37	3	4	0	54	0	0	1	0	95	55	360		95	-55
260	47	133	84	6	31	6	0	0	0	0	0	0	307	0	509		307	0
261	3	25	0	7	1	4	0	0	0	0	13	0	40	13	153		40	-13
262	6	9	13	9	363	1	0	0	0	0	0	0	401	0	469		401	0
263	0	0	0	3	0	0	0	0	0	0	3	0	3	3	13		3	-3
264	0	0	0	0	0	0	0	0	0	0	5	2	0	7	10		0	-7
265	1	5	1	0	3	0	0	0	1	1	16	3	10	21	56		10	-21
266	113	171	28	112	343	16	0	1	1	28	87	0	783	117	1065		783	-117
267	296	733	28254	125	8673	2167	0	5	10	4	0	0	40248	19	41732		40248	-19
268	2	131	1	13	9	4	8	38	66	0	91	32	160	235	426		160	-235
269	0	1	0	13	2	11	36	1913	16	37	2634	104	27	4740	4922		27	-4740
270	0	4	2	2	37	14	794	264	19	885	581	223	59	2766	2973		59	-2766
271	1	13	3	20	10	11	3	1	3	8	25	0	58	40	123		58	-40
272	36	2052	11507	2330	25	2	0	0	20	1	1	0	15952	22	16014		15952	-22
273	15	172	23	1	0	1	1	106	8	1	1	0	212	117	361		212	-117
274	9	13	0	1	2	0	6	4	2	0	0	0	25	12	61		25	-12
275	31	4	2	4	90	71	3	32	0	2	0	0	202	37	403		202	-37
276	5	4	15	14	617	3	2	0	0	0	1	1	658	4	975		658	-4
277	14	425	28	22	39	0	0	0	0	0	4	0	528	4	644		528	-4
278	8	40	44	8	3	1	0	1	0	5	0	0	104	6	211		104	-6
279	5	57	7	3	71	0	0	36	7	11	5	0	143	59	223		143	-59
280	91	84	33	29	18	0	4	71	8	0	4	0	255	87	593		255	-87
281	2	9	2	13	33	5	16	24	0	9	3	1	64	53	176		64	-53
282	8	177	48	16	11	1	2	1	15	2	26	0	261	46	439		261	-46
283	6	81	21	7	0	3	0	31	1	1	0	0	118	33	209		118	-33
284	73	524	153	30	164	3	2	0	1	0	0	0	947	3	1020		947	-3
285	372	699	70	74	226	29	2	269	1	6	132	2	1470	412	2153		1470	-412
286	32	10	23	117	2226	308	2	1	0	3	7	0	2716	13	2839		2716	-13
287	6	41	91	365	7327	81	0	57	8	2	50	0	7911	117	8185		7911	-117
288	3	0	0	2	0	0	1	24	0	1	1	0	5	27	83		5	-27
289	9	41	9	1	6	6	0	1	1	50	22	0	72	74	306		72	-74
290	8	138	8	17	20	29	0	1	1	1	3	1	220	7	382		220	-7
291	35	21	12	12	6	4	1	11	3	0	1	3	90	19	167		90	-19
292	0	36	4	10	14	6	4	28	1	3	72	0	70	108	209		70	-108
293	1	5	8	2	22	5	1	0	9	17	4	0	43	31	111		43	-31
294	4	93	68	32	26	38	0	38	43	2	2	0	261	85	429		261	-85
295	5	21	45	25	1596	343	10	713	45	2	203	0	2035	973	3152		2035	-973
296	14	373	71	48	45	13	89	69	21	17	39	6	564	241	889		564	-241
297	7	45	36	0	501	1	2	10	1	2	19	0	590	34	654		590	-34
298	20	97	125	246	17	3	22	47	38	4	63	0	508	174	747		508	-174
299	1	8	50	14	173	22	11	34	1	94	12	0	268	152	445		268	-152
300	0	8	1	0	7	0	4	5	2	1	1	0	16	13	41		16	-13
301	61	16	6	6	4	2	0	39	0	0	0	0	95	39	216		95	-39
302	23	4	4	0	0	4	21	17	0	1	11	0	35	50	257		35	-50
303	11	117	8	3	513	28	0	0	0	0	0	0	680	0	795		680	0
304	56	67	9	24	7	0	0	4	0	0	0	0	163	4	260		163	-4
305	0	3	2	0	0	4	0	0	0	3	0	1	9	4	137		9	-4
306	20	196	17	1	69	0	0	0	3	0	0	0	303	3	371		303	-3
307	2	1	0	5	0	0	0	0	0	0	0	0	8	0	14		8	0
308	1	8	27	3	317	1	0	0	7	0	5	0	357	12	380		357	-12
309	4	280	38	62	443	1	0	0	0	0	0	0	828	0	842		828	0
310	0	0	0	0	0	0	1	1	1	0	0	0	0	3	3		0	-3
311	9	11	4	0	2	0	0	2	1	5	2	0	26	10	70		26	-10
312	2	1	0	0	0	0	1	1	5	23	4	0	3	34	46		3	-34
313	3	0	0	0	110	15	0	27	80	2	0	0	128	109	251		128	-109
314	1	3	1	61	393	56	1	65	2	0	0	0	515	68	601		515	-68
315	0	6	1	18	7	1	4	3	0	0	0	0	33	7	47		33	-7
316	1	36	8	13	219	4	3	2	1	0	0	0	281	6	295		281	-6
317	8	23	3	2	5	0	0	4	24	0	0	0	41	28	83		41	-28
318	18	19	1	0	0	0	1	3	0	0	0	0	38	4	47		38	-4
319	6	8	0	0	1	0	0	0	0	0	0	0	15	0	51		15	0
320	1	1	0	0	1	0	0	0	0	0	0	0	3	0	70		3	0
321	0	0	0	0	0	0	1	1	0	0	0	0	0	2	52		0	-2
322	0	1	1	0	1	0	0	1	0	0	1	6	3	8	62		3	-8
323	0	1	0	0	3	0	0	0	0	8	1	0	4	9	29		4	-9
324	0	0	0	0	3	0	0	20	21	0	7	28	3	76	81		3	-76
325	0	2	14	1	0	0	40	670	3	0	36	0	17	749	772		17	-749
326	0	12	3	0	0	0	62	10	1	8	8	0	15	89	134		15	-89
327	58	32	1	13	0	4	4	2	7	0	0	1	108	14	348		108	-14
328	1	0	3	0	0	0	1	1	0	0	1	0	4	3	66		4	-3
329	0	27	2	2	13	0	0	0	0	1	0	0	44	1	70		44	-1
330	10	2	8	12	156	5	0	0	0	0	2	0	193	2	229		193	-2
331	0	3	9	7	8	0	1	0	2	9	1	0	27	13	72		27	-13
332	2	118	48	3	109	1	0	0	9	5	22	3	281	39	384		281	-39
333	5	4	2	7	240	1	6	8	7	58	310	11	259	400	672		259	-400
334	1	3	0	5	0	0	6	234	117	25	810	150	9	1342	1374		9	-1342
335	41	523	46	18	297	9	3	215	14	17	1794	0	934	2043	3068		934	-2043
336	16	643	27	22	33	0	1	2	1	0	4	0	741	8	776		741	-8
337	13	7	3	3	0	0	0	2	0	0	0	0	26	2	57		26	-2
338	9	10	32	0	50	0	0	1	0	0	0	0	101	1	111		101	-1
339	6	375	6	9	280	5	0	0	0	0	0	0	681	0	725		681	0
340	2	1	2	13	271	8	0	0	0	0	0	2	297	2	302		297	-2
341	3	3	6	14	8	0	0	1	0	0	1	0	34	2	40		34	-2
342	7	282	32	9	0	0	0	0	0	0	0	0	330	0	340		330	0
343	16	28	1	0	10	0	0	2	2	0	1	6	55	11	71		55	-11
344	0	0	0	2	0	0	0	102	8	0	148	0	2	258	263		2	-258
345	0	75	94	3	5	10	6	34	1	6	2	13	187	62	258		187	-62
346	9	1487	9	0	26	0	4	14	6	8	2316	6	1531	2354	3903		1531	-2354
347	12	5	2	12	31	59	2	0	2	9	34	0	121	47	185		121	-47
348	20	257	476	6	81	31	0	10	11	46	15	5	871	87	999		871	-87
349	3	298	17	4	13	0	1	40	187	35	131	4	335	398	767		335	-398
350	18	4	0	14	10	3	8	648	97	122	11	1	49	887	996		49	-887
351	45	299	121	4	124	101	222	6168	1342	133	124	527	694	8516	9429		694	-8516
352	1	155	2	24	184	4	592	4733	525	11	6561	11	370	12433	12970		370	-12433
353	35	154	522	147	10	8	209	107	6	39	19	1	876	381	1574		876	-381
354	4	43	238	14	4	7	39	44	17	62	52	3	310	217	799		310	-217
355	221	2926	19	3	0	0	1	22	119	8	1	0	3169	151	3509		3169	-151
356	49	3	1	2	0	0	4	51	17	39	48	2	55	161	353		55	-161
357	0	3	3	2	165	934	5	60	150	9	57	0	1107	281	1637		1107	-281
358	1	11	1	1	15	1	6	258	52	17	0	0	30	333	499		30	-333
359	0	0	0	0	0	1	13	51	4	2	13	0	1	83	128		1	-83
360	13	4	43	3	7	0	6	47	2	3	6	0	70	64	239		70	-64
361	1	18	2	0	0	3	21	227	24	24	35	0	24	331	479		24	-331
362	40	68	20	1	3	12	0	0	1	0	1	0	144	2	269		144	-2
363	4	27	2	13	17	9	0	2	1	0	0	0	72	3	117		72	-3
364	0	1	0	11	0	0	2	19	0	0	2	0	12	23	57		12	-23
365	1	5	82	13	697	344	0	0	0	0	0	0	1142	0	1182		1142	0
366	33	9969	65	16	1214	35	0	0	3	0	0	1	11332	4	11388		11332	-4
367	494	229	65	610	2847	27	4	63	0	0	35	0	4272	102	4444		4272	-102
368	4	38	224	227	21	2	0	0	0	0	0	0	516	0	600		516	0
369	1	459	37	0	0	0	0	0	1	0	3	0	497	4	508		497	-4
370	17	93	0	1	0	0	0	11	1	23	0	1	111	36	166		111	-36
371	55	6	6	1	4	0	5	6	153	1	1	0	72	166	297		72	-166
372	12	60	23	13	9	8	3	421	0	0	0	0	125	424	634		125	-424
373	1	7	1	0	0	0	85	0	3	2	7	0	9	97	302		9	-97
374	23	91	6	12	3	1	0	20	3	15	0	0	136	38	460		136	-38
375	1	0	3	0	0	0	1	1	3	1	0	0	4	6	13		4	-6
376	2	22	2	0	15	0	1	30	0	0	1	0	41	32	168		41	-32
377	16	29	3	2	1	3	7	29	0	0	0	0	54	36	146		54	-36
378	2	6	2	4	286	0	8	0	7	0	0	0	300	15	387		300	-15
379	4	0	0	1	3	0	0	90	0	0	1	0	8	91	152		8	-91
380	1	0	0	0	0	0	2	1	0	0	0	0	1	3	598		1	-3
381	0	6	0	0	47	0	0	0	0	0	0	0	53	0	297		53	0
382	0	0	1	0	0	0	0	0	0	0	0	0	1	0	15		1	0
383	0	0	0	0	0	0	0	0	0	0	1	0	0	1	23		0	-1
384	0	17	0	0	0	0	0	0	0	1	108	1	17	110	141		17	-110
385	5	5	2	0	1	0	0	0	1	0	1	0	13	2	25		13	-2
386	0	3	0	0	0	0	0	6	2	2	0	0	3	10	19		3	-10
387	0	0	0	0	2	0	1	18	0	0	0	0	2	19	25		2	-19
388	30	39	7	10	449	0	4	12	0	0	24	0	535	40	602		535	-40
389	1	0	4	513	0	0	0	3	0	2	50	2	518	57	588		518	-57
390	2	980	1189	1	8	1	0	0	0	0	24	2	2181	26	2239		2181	-26
391	35	7787	4	2	3	3	0	1	2	10	133	1	7834	147	7992		7834	-147
392	49	0	0	0	0	0	0	7	12	5	60	11	49	95	158		49	-95
393	1	23	23	1	1	3	1	131	17	111	240	42	52	542	761		52	-542
394	0	0	1	1	9	3	11	65	61	69	370	0	14	576	609		14	-576
395	1	0	4	2	738	63	98	5778	355	290	12	0	808	6533	7582		808	-6533
396	1	3	1	1	1	3	270	1327	492	3	0	0	10	2092	2277		10	-2092
397	5	10	4	2	3	0	140	80	3	0	0	0	24	223	290		24	-223
398	0	1	2	9	0	0	74	4	2	0	0	0	12	80	204		12	-80
399	0	1	11	0	9	3	21	1	2	2	1	1	24	28	244		24	-28
400	1	218	2	3	2	0	19	23	113	6	371	47	226	579	831		226	-579
401	76	22	17	3	16	2	0	5	0	1	16	4	136	26	195		136	-26
402	31	85	25	4	65	0	18	4	64	7	548	35	210	676	1226		210	-676
403	4	23	3	2	2	0	0	89	2	2	974	9	34	1076	1563		34	-1076
404	3	19	91	14	4	4	0	2	1	2	1	0	135	6	181		135	-6
405	0	100	11	5	7	0	0	1	0	3	4	0	123	8	155		123	-8
406	1	6	0	0	1	3	1	18	19	5	0	0	11	43	82		11	-43
407	12	20	9	0	0	0	1	44	76	0	1	0	41	122	198		41	-122
408	9	17	6	2	1	2	0	3	0	1	0	0	37	4	61		37	-4
409	14	127	14	2	5	0	0	0	0	0	0	0	162	0	188		162	0
410	6	15	0	0	0	0	0	8	0	0	23	0	21	31	75		21	-31
411	21	68	8	0	3	1	0	0	0	0	2	0	101	2	115		101	-2
412	4	11	0	0	120	3	0	0	8	6	0	0	138	14	165		138	-14
413	0	0	2	3	13	0	0	8	3	0	0	0	18	11	35		18	-11
414	0	0	1	7	1	0	0	57	0	0	0	0	9	57	75		9	-57
415	0	0	0	0	0	0	41	0	0	0	0	0	0	41	62		0	-41
416	0	2	0	0	0	0	0	0	0	2	2	0	2	4	23		2	-4
417	1	0	0	0	1	0	0	1	0	1	2	0	2	4	49		2	-4
418	0	0	0	0	0	0	0	0	31	6	0	0	0	37	61		0	-37
419	0	0	0	10	0	0	0	227	18	1	4	0	10	250	302		10	-250
420	1	6	12	1	0	0	9	70	1	2	2	0	20	84	131		20	-84
421	0	3	0	0	0	0	10	5	6	0	4	0	3	25	236		3	-25
422	6	12	0	2	1	0	0	7	1	0	0	1	21	9	56		21	-9
423	0	2	0	0	2	0	2	2	2	10	85	4	4	105	140		4	-105
424	10	24	14	1	23	0	0	10	7	7	147	1	72	172	262		72	-172
425	1	9	7	1	0	0	0	1	0	0	3	0	18	4	42		18	-4
426	4	73	67	15	4	0	0	26	0	0	6	2	163	34	262		163	-34
427	1	5	1	1	2	4	2	36	21	8	40	2	14	109	134		14	-109
428	2	0	0	0	0	0	4	60	17	0	14	0	2	95	119		2	-95
429	1	3	2	0	0	0	4	103	2	1	2	0	6	112	144		6	-112
430	0	0	0	0	1	0	13	177	40	15	2	0	1	247	261		1	-247
431	0	0	0	0	0	0	10	147	34	1	8	0	0	200	223		0	-200
432	0	0	0	1	4	1	9	410	14	4	38	0	6	475	507		6	-475
433	0	0	0	0	143	22	11	73	20	51	29	0	165	184	383		165	-184
434	0	0	1	1	1	4	2	0	18	0	21	0	7	41	56		7	-41
435	17	45	438	74	259	0	0	56	0	1	0	2	833	59	902		833	-59
436	15	1292	932	25	144	1	12	3	11	1	129	0	2409	156	2577		2409	-156
437	141	1132	12	3	7	2	11	337	4	9	1	0	1297	362	1706		1297	-362
438	91	74	6	9	0	0	71	363	103	3	17	0	180	557	955		180	-557
439	0	3	2	0	3	3	4	2	0	12	222	3	11	243	317		11	-243
440	4	2	0	0	0	0	0	4	35	8	86	0	6	133	468		6	-133
441	7	6	0	1	30	0	0	14	0	7	1	0	44	22	149		44	-22
442	0	0	1	0	5	0	2	2	1	0	7	0	6	12	51		6	-12
443	0	0	0	0	0	0	0	13	0	5	0	0	0	18	21		0	-18
444	0	0	0	0	0	0	3	8	24	0	0	0	0	35	36		0	-35
445	0	4	1	0	1	0	2	72	0	0	3	0	6	77	88		6	-77
446	3	4	0	0	1	0	7	1	0	0	0	0	8	8	18		8	-8
447	2	17	0	0	0	0	0	0	1	0	1	0	19	2	35		19	-2
448	0	1	0	0	2	0	0	0	0	0	7	1	3	8	14		3	-8
449	1	14	0	0	2	0	0	0	0	0	1	3	17	4	21		17	-4
450	2	14	0	9	0	0	0	0	1	0	10	1	25	12	42		25	-12
451	0	0	0	0	0	0	1	21	2	85	257	2	0	368	381		0	-368
452	0	1	0	0	0	0	2	51	335	7	1	0	1	396	407		1	-396
453	0	14	0	0	2	1	1	219	0	0	0	0	17	220	250		17	-220
454	13	4	2	2	8	0	62	2	0	0	0	0	29	64	118		29	-64
455	5	2	0	0	0	0	1	0	0	0	0	0	7	1	81		7	-1
456	7	6	4	0	0	0	0	0	0	0	0	1	17	1	190		17	-1
457	0	0	0	0	0	0	0	1	2	0	8	0	0	11	41		0	-11
458	0	0	0	0	0	0	0	0	0	0	3	2	0	5	17		0	-5
459	0	0	0	0	0	0	1	0	0	0	1	0	0	2	6		0	-2
460	0	0	1	0	1	0	0	1	6	3	1	2	2	13	16		2	-13
461	0	4	0	0	0	0	1	9	0	0	4	0	4	14	20		4	-14
462	0	0	0	0	0	0	9	5	0	6	17	8	0	45	51		0	-45
463	1	0	0	3	30	0	5	10	11	3	7	1	34	37	91		34	-37
464	0	7	3	2	2	2	0	19	21	4	0	0	16	44	84		16	-44
465	8	162	53	2	18	0	2	13	31	0	1	0	243	47	302		243	-47
466	20	1231	17	28	15	14	8	55	0	1	0	0	1325	64	1429		1325	-64
467	12	6	5	1	61	0	24	4	0	0	0	0	85	28	132		85	-28
468	28	148	24	148	0	7	2	22	5	3	12	14	355	58	504		355	-58
469	0	4	100	1	8	1	132	0	0	0	0	0	114	132	316		114	-132
470	67	1900	8	3	3	0	9	2	0	0	1	0	1981	12	2087		1981	-12
471	277	11	4	40	5	0	1	2	0	0	0	0	337	3	540		337	-3
472	0	2	8	0	2	2	7	1	1	0	0	0	14	9	52		14	-9
473	1	8	0	1	67	0	1	6	7	0	0	0	77	14	147		77	-14
474	18	14	1	7	2	3	1	14	1	0	0	0	45	16	172		45	-16
475	2	4	4	2	38	0	0	0	0	3	16	12	50	31	109		50	-31
476	4	15	20	4	5	1	1	15	59	245	257	10	49	587	656		49	-587
477	6	4	5	4	1178	116	0	239	466	37	40	0	1313	782	2137		1313	-782
478	0	24	11	4	13	0	247	14877	1049	113	2063	7	52	18356	18470		52	-18356
479	1	3	3	1	0	0	759	219	90	32	40	100	8	1240	1335		8	-1240
480	2	0	0	0	3	1	30	974	218	52	646	4	6	1924	2210		6	-1924
481	2	150	3	12	25	4	30	400	165	15	37	0	196	647	922		196	-647
482	45	272	342	6	60	3	874	16596	175	686	54	1	728	18386	19659		728	-18386
483	17	369	25	21	3	2	25	53	34	2	0	0	437	114	615		437	-114
484	17	1	15	14	292	25	26	387	10	7	89	0	364	519	1040		364	-519
485	13	607	9	8	1	0	46	10	28	2	0	0	638	86	859		638	-86
486	4	1	3	0	0	0	13	341	9	0	2	0	8	365	506		8	-365
487	1	16	1	0	0	0	4	10	0	0	0	3	18	17	107		18	-17
488	0	0	0	0	0	0	0	0	0	1	38	0	0	39	58		0	-39
489	0	2	0	0	2	0	0	0	0	7	0	1	4	8	62		4	-8
490	0	0	0	0	0	0	0	0	3	0	44	0	0	47	67		0	-47
491	0	0	0	0	0	2	0	2	0	0	0	0	2	2	12		2	-2
492	0	0	0	0	12	0	10	4	22	0	6	0	12	42	58		12	-42
493	0	0	0	1	3	0	6	3234	17	3	2	1	4	3263	3273		4	-3263
494	0	2	0	8	16	0	80	123	5	4	81	2	26	295	332		26	-295
495	7	282	42	25	20	1	1	7	10	26	82	1	377	127	543		377	-127
496	15	3	4	1	0	0	7	30	169	11	1407	3	23	1627	1845		23	-1627
497	26	51	0	0	0	0	4	710	28	107	82	0	77	931	1145		77	-931
498	12	3	0	0	7	0	43	457	290	38	84	0	22	912	1001		22	-912
499	0	0	0	0	0	0	18	942	160	7	60	0	0	1187	1287		0	-1187
500	0	0	1	0	69	0	37	46	0	3	0	0	70	86	187		70	-86
501	0	0	2	0	77	3	28	2	215	4	0	0	82	249	443		82	-249
502	0	2	0	0	4	0	3	306	13	0	2	1	6	325	372		6	-325
503	9	56	5	0	0	0	76	30	0	1	5	4	70	116	296		70	-116
504	0	0	0	0	0	0	3	0	0	0	2	0	0	5	36		0	-5
505	4	0	1	1	0	0	1	3	0	2	2	0	6	8	100		6	-8
506	0	0	0	0	0	0	1	0	0	1	0	0	0	2	86		0	-2
507	0	0	0	0	0	0	0	0	0	0	0	0	0	0	16		0	0
508	0	0	0	0	7	0	0	0	0	0	0	0	7	0	11		7	0
509	0	0	0	0	0	0	0	1	4	0	25	1	0	31	31		0	-31
510	0	0	0	0	2	2	1	10	0	2	2	0	4	15	21		4	-15
511	0	0	0	0	16	3	10	3	16	1	0	0	19	30	50		19	-30
512	0	1	0	0	0	0	1	6	1	0	3	0	1	11	12		1	-11
513	1	2	0	4	222	7	1	2	6	2	2	0	236	13	262		236	-13
514	8	38	15	4	0	0	1	44	0	0	2	0	65	47	134		65	-47
515	1	10	85	0	0	0	0	0	0	0	0	0	96	0	102		96	0
516	19	720	1	3	0	0	2	8	1	0	0	0	743	11	765		743	-11
517	7	0	0	0	2	2	0	1	0	0	0	0	11	1	12		11	-1
518	0	5	0	0	3	0	0	31	0	1	2	0	8	34	45		8	-34
519	0	0	0	0	5	0	6	0	0	0	0	0	5	6	15		5	-6
520	0	0	0	0	0	1	0	0	0	0	0	0	1	0	3		1	0
521	0	3	2	1	0	0	0	0	0	0	0	0	6	0	6		6	0
522	0	0	0	0	0	0	0	0	0	0	0	0	0	0	1		0	0
523	1	0	0	0	0	0	2	0	0	0	1	0	1	3	18		1	-3
524	0	1	27	9	3	0	0	0	2	6	1	0	40	9	66		40	-9
525	10	266	16	10	21	19	0	0	0	1	3	0	342	4	352		342	-4
526	16	9	30	0	165	3	0	0	0	0	3	0	223	3	263		223	-3
527	1	10	1	0	2	6	0	0	1	0	0	0	20	1	57		20	-1
528	16	22	22	2	6	2	0	1	0	0	0	0	70	1	140		70	-1
529	0	0	0	0	0	0	0	0	0	0	3	1	0	4	15		0	-4
530	0	1	0	0	0	0	0	0	0	0	0	0	1	0	17		1	0
531	0	2	0	0	0	0	0	0	0	0	0	0	2	0	2		2	0
532	0	1	1	0	0	0	0	0	0	0	0	0	2	0	2		2	0
533	0	0	0	0	0	0	0	0	0	0	0	0	0	0	0		0	0
534	0	0	1	0	0	0	0	0	0	0	0	0	1	0	1		1	0
535	8	12	0	0	0	0	0	0	0	0	0	0	20	0	22		20	0
536	0	0	0	0	0	0	0	0	0	0	0	0	0	0	1		0	0
537	0	0	0	0	0	0	0	0	0	0	0	0	0	0	1		0	0
538	0	0	0	0	0	0	2	0	0	0	0	0	0	2	2		0	-2
539	0	0	0	0	0	0	0	0	0	0	0	0	0	0	0		0	0
540	0	0	0	0	0	0	0	0	0	0	0	0	0	0	0		0	0
541	0	0	0	0	0	0	0	0	0	0	0	0	0	0	0		0	0
542	0	0	0	0	0	0	0	0	0	0	1	0	0	1	1		0	-1
543	0	0	0	0	0	0	0	0	0	0	0	0	0	0	0		0	0
544	0	0	0	0	0	0	0	0	0	0	1	0	0	1	3		0	-1
545	0	0	0	0	0	0	0	0	0	2	1	0	0	3	3		0	-3
546	0	0	0	0	0	0	0	3	1	5	0	0	0	9	10		0	-9
547	0	0	0	0	10	0	2	6	10	1	8	4	10	31	42		10	-31
548	0	0	0	0	4	1	1	0	1	2	15	0	5	19	26		5	-19
549	0	0	5	0	6	0	1	8	10	12	14	0	11	45	60		11	-45
550	0	5	3	0	4	0	14	56	28	8	7	0	12	113	134		12	-113
551	19	17	8	2	45	0	1	5	0	0	0	0	91	6	99		91	-6
552	15	65	41	4	0	0	0	2	0	0	0	0	125	2	169		125	-2
553	6	70	2	0	1	0	0	3	1	0	0	0	79	4	102		79	-4
554	13	23	0	0	1	0	3	5	4	0	0	0	37	12	99		37	-12
555	0	2	1	0	2	0	0	3	0	0	0	0	5	3	50		5	-3
556	0	0	1	0	2	0	0	0	0	0	0	0	3	0	6		3	0
557	0	1	3	0	2	1	0	0	0	0	0	0	7	0	7		7	0
558	1	22	7	0	0	0	0	1	0	0	0	0	30	1	32		30	-1
559	1	3	0	0	0	0	0	1	0	0	0	0	4	1	5		4	-1
560	0	0	0	0	31	0	0	0	0	0	0	0	31	0	32		31	0
561	0	7	0	0	1	2	0	0	0	0	0	0	10	0	14		10	0
562	0	3	0	0	0	0	0	0	0	0	0	0	3	0	6		3	0
563	0	7	1	0	0	2	0	2	0	0	1	0	10	3	14		10	-3
564	4	21	24	23	5	1	0	0	0	0	0	0	78	0	105		78	0
565	0	0	3	1	3	1	0	2	0	1	0	0	8	3	16		8	-3
566	0	2	2	1	12	1	2	1	0	0	0	0	18	3	31		18	-3
567	0	1	0	0	8	6	4	88	4	1	6	0	15	103	127		15	-103
568	0	0	0	0	1	0	0	9	0	0	16	0	1	25	26		1	-25
569	0	0	1	0	2	1	0	2	1	0	1	0	4	4	10		4	-4
570	1	0	0	6	441	5	3	3	0	0	1	0	453	7	472		453	-7
571	2	1	0	5	8	4	0	1	1	0	3	0	20	5	33		20	-5
572	0	0	2	1	144	27	2	8	2	10	16	0	174	38	239		174	-38
573	5	3	5	0	8	0	3	7	0	0	0	0	21	10	68		21	-10
574	0	1	1	0	4	0	1	40	11	2	2	0	6	56	68		6	-56
575	0	1	1	0	0	0	3	4	0	0	0	0	2	7	10		2	-7
576	0	22	1	0	0	0	0	0	0	0	0	0	23	0	28		23	0
577	0	0	0	0	0	0	0	0	0	0	0	0	0	0	0		0	0
578	0	0	0	0	0	0	0	0	0	0	0	0	0	0	1		0	0
579	0	0	0	0	0	0	0	0	0	0	3	0	0	3	5		0	-3
580	0	0	0	0	0	0	0	0	0	0	0	0	0	0	2		0	0
581	0	0	0	0	1	0	0	0	5	0	0	0	1	5	6		1	-5
582	0	0	1	0	0	0	0	0	0	0	0	0	1	0	1		1	0
583	0	0	0	0	0	0	0	0	0	0	0	0	0	0	0		0	0
584	0	0	0	0	0	0	0	0	0	0	0	0	0	0	0		0	0
585	0	0	0	0	0	0	0	0	0	1	2	0	0	3	3		0	-3
586	0	0	0	0	0	0	0	0	1	0	6	0	0	7	7		0	-7
587	0	0	0	0	0	0	0	1	0	0	0	0	0	1	1		0	-1
588	0	18	8	0	0	0	3	0	0	0	0	0	26	3	58		26	-3
589	3	0	0	0	0	0	0	0	9	0	1	0	3	10	20		3	-10
590	0	3	0	1	120	3	1	3	0	0	0	0	127	4	134		127	-4
591	5	8	8	12	1943	2	2	0	8	0	0	6	1978	16	2000		1978	-16
592	0	1	0	4	8	0	1	70	1	1	1133	4	13	1210	1233		13	-1210
593	3	32	2353	8	114	2	18	1	1	57	35	0	2512	112	2641		2512	-112
594	2	206	5	16	3342	10	5	2	327	576	285	3	3581	1198	4842		3581	-1198
595	94	148	40	79	22	12	0	472	87	23	8	0	395	590	1018		395	-590
596	14	47	129	3	16	1	612	603	81	44	101	2	210	1443	2079		210	-1443
597	6	32	6	13	404	4	34	1128	362	220	491	10	465	2245	2799		465	-2245
598	38	93	111	34	5	0	124	4165	974	43	217	3	281	5526	5964		281	-5526
599	3	5	14	1	0	0	223	1065	186	271	174	0	23	1919	2248		23	-1919
600	10	3	0	2	30	4	7	11	3	0	3	1	49	25	104		49	-25
601	1	0	0	0	0	0	3	94	4	2	38	14	1	155	210		1	-155
602	0	2	1	0	18	2	1	71	1	2	48	0	23	123	158		23	-123
603	4	18	8	3	2	0	1	10	0	0	0	0	35	11	55		35	-11
604	1	3	1	5	0	0	1	0	1	0	0	0	10	2	18		10	-2
605	8	2	5	1	39	0	0	4	5	1	0	0	55	10	70		55	-10
606	9	473	112	1	0	0	0	20	0	0	1	0	595	21	625		595	-21
607	3	17	1	1	3	0	2	5	9	1	0	0	25	17	44		25	-17
608	151	16	3	6	0	0	2	8	6	0	0	0	176	16	263		176	-16
609	0	1	11	0	0	0	0	98	0	0	0	1	12	99	121		12	-99
610	1	0	0	0	0	0	8	0	3	9	1199	1	1	1220	1224		1	-1220
611	2	1	6	1	0	2	6	12	1	249	8	1	12	277	321		12	-277
612	0	2	0	0	2	2	5	10	270	2	11	0	6	298	312		6	-298
613	8	58	0	3	2	0	9	1191	20	2	1	0	71	1223	1308		71	-1223
614	5	6	30	9	40	0	16	49	22	0	10	1	90	98	217		90	-98
615	0	0	11	14	313	40	13	225	0	26	146	0	378	410	905		378	-410
616	0	11	12	8	19	0	5	0	20	2	19	0	50	46	206		50	-46
617	12	9	0	4	0	0	0	14	0	8	0	0	25	22	103		25	-22
618	395	111	182	146	8151	183	0	2	32	3	9	4	9168	50	9322		9168	-50
619	3	37	7	68	1020	122	1	86	5	4	50	1	1257	147	1558		1257	-147
620	24	46	18	13	241	13	3	39	6	13	17	2	355	80	501		355	-80
621	1	5	0	7	148	8	127	1070	120	425	244	0	169	1986	2262		169	-1986
622	10	9	6	15	8	1	16	341	63	2	11	1	49	434	516		49	-434
623	0	19	8	7	5	1	36	143	1	1	68	1	40	250	312		40	-250
624	90	1957	379	18	22	4	12	9	2	2	35	8	2470	68	2596		2470	-68
625	0	7	0	0	0	0	3	59	179	505	10301	6	7	11053	11144		7	-11053
626	4	0	0	2	5	0	9	460	150	47	192	11	11	869	926		11	-869
627	0	1	0	0	0	0	73	1035	10	320	210	18	1	1666	1722		1	-1666
628	0	2	2	2	77	13	262	447	970	97	5360	3	96	7139	7484		96	-7139
629	0	0	0	4	0	0	11	886	7	41	19	0	4	964	1088		4	-964
630	3	25	58	12	0	0	15	105	6	5	25	0	98	156	330		98	-156
631	0	26	14	2	242	9	1	8	7	6	29	0	293	51	364		293	-51
632	0	6	0	2	3	2	1	72	39	4	38	0	13	154	190		13	-154
633	1	1	0	0	3	1	1	44	3	12	6	0	6	66	83		6	-66
634	1	2	0	0	0	0	2	0	13	0	0	0	3	15	21		3	-15
635	2	1	0	0	2	0	0	0	0	0	0	0	5	0	9		5	0
636	28	125	78	261	10	0	0	2	0	0	0	0	502	2	545		502	-2
637	4	4	1	1	55	0	0	0	0	0	0	0	65	0	65		65	0
638	0	0	0	0	0	0	0	0	0	0	0	0	0	0	1		0	0
639	0	0	0	0	0	0	0	0	0	0	0	0	0	0	4		0	0
640	0	0	0	0	0	0	0	0	0	0	0	0	0	0	1		0	0
641	0	0	0	0	0	0	0	1	0	0	0	0	0	1	9		0	-1
642	0	0	0	0	0	0	0	2	1	3	62	0	0	68	84		0	-68
643	0	0	0	0	0	0	0	0	0	2	0	0	0	2	4		0	-2
644	1	0	0	0	6	0	1	62	42	0	66	0	7	171	186		7	-171
645	3	1	1	97	18	0	4	31	0	0	0	0	120	35	162		120	-35
646	0	1	2	6	69	0	134	92	30	4	6	0	78	266	489		78	-266
647	0	1	1	1	0	0	1	0	1	0	0	0	3	2	13		3	-2
648	8	40	0	0	0	0	8	0	0	0	0	0	48	8	65		48	-8
649	4	32	0	0	0	0	0	0	0	0	0	0	36	0	45		36	0
650	6	13	1	0	3	0	0	0	0	0	0	0	23	0	40		23	0
651	0	1	0	2	0	0	0	0	0	0	0	0	3	0	24		3	0
652	0	0	3	0	0	0	0	0	0	0	1	0	3	1	342		3	-1
653	0	0	0	0	0	0	1	0	3	0	0	0	0	4	54		0	-4
654	0	0	0	0	0	0	2	5	0	0	6	1	0	14	23		0	-14
655	0	0	0	1	0	0	3	28	3	2	2	5	1	43	67		1	-43
656	0	0	0	0	0	0	13	44	0	24	216	1	0	298	338		0	-298
657	6	9	0	1	1	1	22	4	7	20	5	0	18	58	131		18	-58
658	14	4	2	20	2675	9	2	154	3	14	7	0	2724	180	3161		2724	-180
659	9	9	9	42	3	0	5	20	2	0	0	0	72	27	219		72	-27
660	17	189	383	6	14	0	2	18	1	0	0	0	609	21	704		609	-21
661	30	427	7	6	139	3	0	0	0	0	0	0	612	0	628		612	0
662	69	6	5	4	26	24	0	2	1	0	0	0	134	3	163		134	-3
663	10	39	7	5	25	0	6	26	0	0	2	0	86	34	295		86	-34
664	0	0	5	36	27	2	1	0	0	0	1	0	70	2	85		70	-2
665	1	4	23	3	43	1	0	1	0	2	129	1	75	133	213		75	-133
666	24	723	13	29	10	1	0	1	0	32	440	2	800	475	1284		800	-475
667	18	12	9	2	3	0	0	0	4	1	8	0	44	13	58		44	-13
668	3	34	1	0	1	0	3	16	2	5	0	0	39	26	191		39	-26
669	1	24	3	2	1	1	7	15	27	0	0	1	32	50	100		32	-50
670	0	3	1	3	122	0	3	13	0	0	3	0	129	19	163		129	-19
671	1	4	0	1	96	16	2	0	0	1	0	0	118	3	128		118	-3
672	3	13	13	4	4	0	0	0	1	1	0	0	37	2	56		37	-2
673	3	7	7	2	0	1	6	73	0	13	185	0	20	277	362		20	-277
674	0	4	14	1	179	2	0	0	1	0	0	1	200	2	208		200	-2
675	8	12	1	2	14	0	1	7	1	2	5	0	37	16	61		37	-16
676	9	4	32	3	19	0	0	2	2	0	0	0	67	4	84		67	-4
677	0	38	2	7	0	0	0	1	0	0	8	1	47	10	65		47	-10
678	11	10	4	4	26	0	1	1	0	1	1	0	55	4	76		55	-4
679	5	59	8	3	4	0	0	0	6	0	12	2	79	20	107		79	-20
680	0	1	0	0	0	0	0	18	0	0	17	0	1	35	43		1	-35
681	4	10	77	2	2	0	2	0	0	2	1	2	95	7	110		95	-7
682	0	8	1	0	0	0	1	1	0	0	31	0	9	33	62		9	-33
683	5	24	1	0	2	1	0	0	0	1	7	0	33	8	55		33	-8
684	67	94	16	30	52	2	0	4	0	0	0	3	261	7	345		261	-7
685	1	12	3	12	8	0	1	0	0	0	12	0	36	13	51		36	-13
686	1	78	49	4	8	0	0	0	0	0	22	1	140	23	168		140	-23
687	2	2	0	0	1	1	0	1	1	3	51	5	6	61	71		6	-61
688	1	67	2	0	0	0	1	14	3	16	351	3	70	388	463		70	-388
689	30	14	2	2	1	0	12	206	69	79	4053	13	49	4432	4503		49	-4432
690	10	4	0	0	1	0	2	6	15	7	0	0	15	30	171		15	-30
691	3	28	2	0	3	0	3	48	13	0	4	2	36	70	156		36	-70
692	4	3	1	1	4	1	7	19	1	1	18	0	14	46	247		14	-46
693	2	17	4	5	12	1	31	3	0	3	0	0	41	37	97		41	-37
694	0	2	0	1	63	0	7	5	17	0	0	0	66	29	113		66	-29
695	0	1	0	3	0	0	0	2	0	0	0	0	4	2	14		4	-2
696	2	11	33	2	0	0	8	0	0	0	0	0	48	8	66		48	-8
697	0	9	0	0	0	0	0	0	0	0	0	0	9	0	26		9	0
698	4	0	0	0	0	0	0	0	0	0	0	0	4	0	6		4	0
699	0	0	0	0	0	0	0	0	0	0	0	0	0	0	0		0	0
700	0	0	0	1	0	0	0	0	0	0	0	0	1	0	3		1	0
701	0	0	0	0	1	0	0	0	0	0	13	0	1	13	15		1	-13
702	0	1	0	0	2	0	1	7	3	1	1	0	3	13	16		3	-13
703	2	3	1	2	0	0	1	6	0	0	10	1	8	18	40		8	-18
704	0	0	2	0	0	0	22	10	19	6	83	1	2	141	159		2	-141
705	11	0	0	0	0	0	2	39	8	4	0	1	11	54	82		11	-54
706	0	2	0	0	0	0	0	19	0	0	3	2	2	24	54		2	-24
707	3	6	0	2	50	0	5	7	1	0	0	0	61	13	137		61	-13
708	9	30	122	253	1432	22	0	5	2	0	5	0	1868	12	1925		1868	-12
709	12	85	129	152	108	10	0	1	0	0	0	0	496	1	516		496	-1
710	54	337	82	55	44	9	1	0	0	0	0	0	581	1	596		581	-1
711	48	109	20	4	11	0	0	0	1	0	0	0	192	1	221		192	-1
712	9	4	1	0	10	6	1	9	0	0	0	0	30	10	47		30	-10
713	0	0	0	1	11	0	1	0	0	0	0	0	12	1	20		12	-1
714	0	0	2	1	3	0	0	0	0	0	0	0	6	0	11		6	0
715	0	10	5	2	88	6	1	0	0	2	18	0	111	21	140		111	-21
716	23	683	30	16	20	1	0	0	2	0	0	0	773	2	787		773	-2
717	282	113	45	8	4	2	0	13	1	1	4	0	454	19	543		454	-19
718	13	43	2	6	328	32	1	0	0	0	1	0	424	2	472		424	-2
719	2	4	0	2	41	3	1	9	9	0	5	0	52	24	229		52	-24
720	6	11	7	3	0	3	0	0	0	0	0	0	30	0	725		30	0
721	0	6	2	0	1	0	0	1	0	0	0	0	9	1	315		9	-1
722	9	7	0	2	37	3	0	0	0	0	0	0	58	0	120		58	0
723	3	11	4	7	64	17	0	0	0	0	2	0	106	2	119		106	-2
724	4	137	15	3	13	0	0	0	0	0	0	0	172	0	188		172	0
725	6	10	1	3	99	3	0	0	0	0	1	0	122	1	132		122	-1
726	1	8	1	4	39	1	0	0	0	1	0	0	54	1	66		54	-1
727	3	1	0	1	3	3	0	0	0	0	0	0	11	0	14		11	0
728	0	0	0	1	0	0	0	1	0	0	13	0	1	14	22		1	-14
729	1	7	0	0	0	0	0	0	0	0	0	0	8	0	19		8	0
730	40	11	2	3	0	1	0	0	0	0	2	0	57	2	63		57	-2
731	3	19	4	2	5	0	0	0	1	0	3	0	33	4	42		33	-4
732	2	9	1	1	0	0	0	3	0	0	0	0	13	3	25		13	-3
733	0	0	0	0	4	0	6	1	0	0	0	0	4	7	12		4	-7
734	0	0	0	0	0	0	0	0	0	0	0	0	0	0	0		0	0
735	0	0	0	0	0	0	0	0	0	0	0	0	0	0	2		0	0
736	0	0	0	1	0	0	0	0	0	0	0	0	1	0	1		1	0
737	0	0	0	0	0	0	0	0	0	0	0	0	0	0	0		0	0
738	0	0	0	0	0	0	0	0	0	0	0	0	0	0	0		0	0
739	0	0	0	0	0	0	0	0	0	0	0	0	0	0	0		0	0
740	0	0	0	0	0	0	0	0	0	0	0	0	0	0	0		0	0
741	0	0	0	0	0	0	0	0	0	0	0	0	0	0	0		0	0
742	0	0	0	0	0	0	0	0	0	0	0	0	0	0	0		0	0
743	0	0	0	0	0	0	0	0	0	1	1	0	0	2	3		0	-2
744	0	0	0	0	0	0	0	0	1	0	0	0	0	1	1		0	-1
745	0	0	0	0	0	0	0	0	0	0	0	0	0	0	0		0	0
746	0	0	0	0	3	0	0	4	0	0	1	0	3	5	8		3	-5
747	0	0	2	2	0	0	1	3	0	0	4	0	4	8	12		4	-8
748	0	8	1	0	1	0	1	1	4	0	1	0	10	7	18		10	-7
749	1	0	0	0	0	0	0	11	11	1	19	0	1	42	45		1	-42
750	1	4	1	0	3	0	0	0	0	0	0	0	9	0	9		9	0
751	3	1	0	0	0	0	0	0	0	0	0	0	4	0	4		4	0
752	0	0	0	0	0	0	0	0	2	1	3	0	0	6	9		0	-6
753	0	5	0	0	18	1	0	4	1	0	2	0	24	7	31		24	-7
754	0	0	0	0	0	0	3	15	2	6	48	0	0	74	78		0	-74
755	1	0	0	0	3	0	1	5	0	8	4	0	4	18	29		4	-18
756	1	0	1	0	0	0	0	0	7	0	3	0	2	10	18		2	-10
757	0	0	0	0	0	0	0	0	0	0	0	0	0	0	0		0	0
758	0	0	0	0	0	0	0	0	0	0	0	0	0	0	0		0	0
759	0	0	0	0	0	2	2	0	0	0	0	0	2	2	4		2	-2
760	0	0	2	0	22	0	0	2	0	0	0	0	24	2	26		24	-2
761	0	1	0	11	17	0	0	0	0	0	13	0	29	13	43		29	-13
762	5	10	113	9	4	3	0	1	0	0	0	2	144	3	152		144	-3
763	18	168	37	39	37	0	0	0	0	0	1	0	299	1	317		299	-1
764	3	13	0	0	1	0	0	0	0	0	0	0	17	0	17		17	0
765	9	0	0	0	0	0	0	1	0	0	0	0	9	1	27		9	-1
766	2	11	3	2	3	0	0	0	0	0	0	0	21	0	74		21	0
767	5	2	0	5	0	1	0	0	0	0	0	0	13	0	22		13	0
768	1	2	0	0	0	0	0	0	0	0	0	0	3	0	4		3	0
769	0	3	0	0	0	0	0	0	0	0	0	0	3	0	6		3	0
770	0	2	3	0	0	0	0	0	0	0	0	0	5	0	6		5	0
771	0	0	0	0	0	0	0	0	0	0	0	0	0	0	4		0	0
772	0	0	0	0	0	0	0	0	0	0	0	0	0	0	1		0	0
773	0	0	0	0	0	0	0	0	0	0	0	0	0	0	0		0	0
774	0	0	0	0	0	0	0	0	0	0	0	0	0	0	1		0	0
775	0	0	0	0	0	0	0	0	0	0	0	0	0	0	0		0	0
776	0	0	0	0	0	0	0	0	0	0	0	0	0	0	0		0	0
777	0	0	0	0	0	0	0	0	0	0	0	0	0	0	0		0	0
778	0	0	0	0	0	0	0	0	0	0	2	0	0	2	2		0	-2
779	0	0	0	0	0	0	1	0	0	5	3	0	0	9	9		0	-9
780	0	0	0	0	0	0	0	0	3	0	0	0	0	3	4		0	-3
781	3	34	0	1	0	0	0	4	0	0	0	0	38	4	43		38	-4
782	0	0	0	0	0	0	3	1	0	0	0	0	0	4	4		0	-4
783	0	1	0	0	0	0	0	1	0	0	0	0	1	1	4		1	-1
784	0	0	0	0	0	0	3	0	0	0	3	0	0	6	6		0	-6
785	0	0	0	0	0	0	0	0	2	0	0	0	0	2	5		0	-2
786	0	0	0	0	0	0	5	57	0	1	0	0	0	63	73		0	-63
787	0	0	0	0	0	0	3	0	0	0	0	0	0	3	7		0	-3
788	0	0	0	0	0	0	0	10	0	0	1	0	0	11	14		0	-11
789	0	0	0	0	37	1	0	0	0	0	0	0	38	0	40		38	0
790	0	0	0	1	2	0	1	1	13	0	1	0	3	16	23		3	-16
791	0	0	0	0	69	0	0	1	0	0	0	1	69	2	73		69	-2
792	0	16	3	5	10	0	2	2	2	0	0	0	34	6	43		34	-6
793	0	0	0	0	1	0	1	2	0	0	0	0	1	3	4		1	-3
794	0	7	0	0	23	0	2	0	0	0	0	0	30	2	34		30	-2
795	2	18	0	1	0	0	0	0	0	0	0	0	21	0	26		21	0
796	2	0	0	0	0	0	0	0	0	0	0	0	2	0	5		2	0
797	0	4	1	0	0	0	1	0	1	1	2	0	5	5	34		5	-5
798	2	0	0	0	0	0	0	54	2	6	48	0	2	110	129		2	-110
799	1	9	7	1	47	3	13	15	6	3	0	0	68	37	112		68	-37
800	1	6	1	23	26	0	1	36	30	0	1	0	57	68	135		57	-68
801	1	0	2	16	7	2	7	5	0	0	8	0	28	20	52		28	-20
802	2	410	39	11	1	0	0	0	2	2	1	0	463	5	476		463	-5
803	3	2	0	0	2	1	0	8	6	6	0	0	8	20	40		8	-20
804	7	2	5	4	1615	15	1	11	10	0	0	0	1648	22	1675		1648	-22
805	0	0	0	39	422	3	20	159	4	0	6	0	464	189	666		464	-189
806	1	5	41	23	27	7	8	4	1	0	0	0	104	13	142		104	-13
807	4	547	43	3	1	15	7	222	2	3	12	1	613	247	949		613	-247
808	18	66	1	0	131	2	7	18	1	0	0	0	218	26	264		218	-26
809	78	84	25	19	79	7	3	61	3	3	6	4	292	80	432		292	-80
810	2	2	5	7	1982	10	5	5	1	3	1	1	2008	16	2055		2008	-16
811	0	4	4	30	505	23	1	52	6	2	0	3	566	64	735		566	-64
812	1	0	0	1	0	0	7	31	34	0	61	3	2	136	165		2	-136
813	1	2	0	0	1	1	7	111	0	8	47	0	5	173	196		5	-173
814	0	50	19	0	1	1	40	3	90	3	11	10	71	157	340		71	-157
815	7	1	1	0	0	1	0	24	0	0	29	0	10	53	110		10	-53
816	11	37	75	14	2	0	5	46	1	1	22	0	139	75	266		139	-75
817	4	31	6	6	3	0	0	0	0	1	2	0	50	3	77		50	-3
818	1	4	1	2	514	97	0	0	7	2	7	0	619	16	660		619	-16
819	1	91	17	16	119	3	0	17	1	5	0	0	247	23	338		247	-23
820	1	2	1	3	1	0	2	4	10	0	3	0	8	19	176		8	-19
821	0	50	6	7	42	5	3	43	0	5	14	1	110	66	184		110	-66
822	24	101	60	5	8	1	14	2	0	0	0	0	199	16	234		199	-16
823	15	2	7	35	921	86	0	1	1	0	0	0	1066	2	1134		1066	-2
824	1	4	7	32	1504	129	0	1	7	0	3	4	1677	15	1726		1677	-15
825	3	4	5	31	1945	22	0	0	0	0	5	7	2010	12	2036		2010	-12
826	2	31	79	34	38	6	0	0	0	0	26	0	190	26	233		190	-26
827	4	31	12	3	9	0	0	0	0	0	19	0	59	19	128		59	-19
828	307	3779	960	192	67	10	0	12	0	26	130	55	5315	223	5602		5315	-223
829	22	65	19	17	472	4	0	7	4	25	88	3	599	127	752		599	-127
830	81	594	106	71	1	0	1	107	118	9	257	3	853	495	1568		853	-495
831	5	0	1	0	0	0	2	29	2	18	0	0	6	51	70		6	-51
832	0	1	0	0	0	0	11	12	6	1	2	4	1	36	54		1	-36
833	3	2	0	0	0	0	1	12	3	0	0	0	5	16	23		5	-16
834	0	0	0	0	24	2	7	6	0	3	2	11	26	29	55		26	-29
835	0	0	0	0	59	0	0	0	24	0	644	9	59	677	741		59	-677
836	0	3	12	398	852	1	1	109	0	8	956	4	1266	1078	2354		1266	-1078
837	0	35	27	24	0	0	5	0	1	1	85	0	86	92	180		86	-92
838	6	286	8	1	0	0	0	2	2	2	17	0	301	23	328		301	-23
839	11	0	0	0	0	0	2	0	11	8	1	0	11	22	49		11	-22
840	1	1	0	0	3	0	7	17	19	3	15	0	5	61	92		5	-61
841	0	1	1	3	115	8	1	3	0	13	0	0	128	17	158		128	-17
842	0	3	1	0	3	14	5	27	26	0	1	0	21	59	95		21	-59
843	0	0	1	0	45	2	3	66	7	0	3	1	48	80	177		48	-80
844	10	186	7	77	372	10	14	8	4	0	4	1	662	31	716		662	-31
845	23	2	7	1	12	0	0	0	0	0	0	0	45	0	69		45	0
846	33	1414	68	61	20	0	0	0	0	0	0	0	1596	0	1620		1596	0
847	179	115	43	24	106	1	0	0	0	0	0	0	468	0	573		468	0
848	8	88	13	5	15	3	0	0	0	1	0	0	132	1	185		132	-1
849	3	18	2	0	5	0	0	3	0	0	0	0	28	3	70		28	-3
850	0	0	0	2	273	3	1	50	17	0	0	0	278	68	356		278	-68
851	0	1	0	0	0	0	0	3	0	0	0	0	1	3	21		1	-3
852	0	17	10	0	0	0	1	0	0	0	0	0	27	1	33		27	-1
853	0	1	0	0	0	0	0	0	0	0	0	0	1	0	7		1	0
854	0	0	0	0	0	0	0	0	0	0	0	0	0	0	0		0	0
855	0	0	0	0	0	0	0	0	0	0	0	0	0	0	2		0	0
856	0	0	0	0	0	0	0	0	0	0	0	0	0	0	0		0	0
857	0	0	0	0	0	0	0	0	0	0	0	0	0	0	0		0	0
858	0	0	0	0	0	0	0	0	0	0	0	0	0	0	1		0	0
859	0	0	0	0	0	0	0	0	0	0	0	0	0	0	0		0	0
860	0	0	0	0	0	0	0	1	0	0	0	0	0	1	1		0	-1
861	0	0	0	0	0	0	0	0	1	0	2	0	0	3	3		0	-3
862	0	0	0	0	0	0	0	2	0	0	1	0	0	3	3		0	-3
863	0	0	0	0	0	0	4	175	2	11	9	2	0	203	205		0	-203
864	0	0	0	0	0	0	1	3	2	0	60	0	0	66	67		0	-66
865	0	3	0	0	0	0	0	8	0	1	0	3	3	12	18		3	-12
866	2	4	3	0	3	0	0	15	0	2	7	4	12	28	43		12	-28
867	0	0	0	0	0	0	6	8	6	24	91	1	0	136	145		0	-136
868	1	5	5	10	7	0	0	81	90	3	4	1	28	179	210		28	-179
869	0	0	0	0	0	0	58	3362	27	17	191	3	0	3658	3687		0	-3658
870	0	0	0	0	0	0	190	1632	74	103	277	62	0	2338	2484		0	-2338
871	0	0	0	0	0	0	16	24	23	3	42	1	0	109	148		0	-109
872	1	48	5	0	2	1	1	4	0	0	0	0	57	5	63		57	-5
873	10	2	3	0	0	0	0	0	0	0	0	0	15	0	15		15	0
874	1	0	0	0	0	0	0	0	0	0	0	0	1	0	2		1	0
875	0	0	0	0	0	0	0	0	0	0	0	0	0	0	1		0	0
876	0	0	0	0	0	0	0	0	0	0	0	0	0	0	0		0	0
877	0	1	0	0	0	0	0	0	0	0	0	0	1	0	1		1	0
878	0	0	0	0	0	0	0	0	0	0	0	0	0	0	0		0	0
879	0	0	0	0	0	0	0	0	0	0	0	0	0	0	0		0	0
880	0	0	0	0	0	0	0	0	0	0	0	0	0	0	0		0	0
881	0	0	0	0	0	0	0	0	0	0	0	0	0	0	0		0	0
882	0	0	0	0	0	0	0	0	0	0	0	0	0	0	0		0	0
883	0	0	0	0	0	0	0	0	0	0	0	0	0	0	0		0	0
884	0	0	0	0	0	0	0	0	0	0	0	0	0	0	0		0	0
885	0	0	0	0	0	0	0	0	0	0	0	0	0	0	2		0	0
886	0	0	0	0	6	0	0	0	0	0	0	0	6	0	6		6	0
887	0	0	0	0	0	0	0	1	0	0	0	0	0	1	2		0	-1
888	0	0	0	0	0	0	0	0	0	0	1	0	0	1	3		0	-1
889	1	1	0	0	1	0	0	0	0	0	0	0	3	0	3		3	0
890	0	0	0	0	0	0	0	0	1	0	0	0	0	1	2		0	-1
891	5	10	1	3	0	0	1	0	0	0	0	0	19	1	23		19	-1
892	0	0	1	0	0	0	0	0	0	0	0	0	1	0	4		1	0
893	0	1	0	0	0	0	0	0	0	0	0	0	1	0	2		1	0
894	0	0	0	0	0	0	0	0	0	0	0	0	0	0	1		0	0
895	4	3	0	1	42	1	0	0	0	0	0	0	51	0	57		51	0
896	0	1	0	1	1	0	0	0	0	0	3	0	3	3	7		3	-3
897	2	0	0	0	9	0	0	0	0	1	0	0	11	1	15		11	-1
898	0	5	0	7	5	1	0	0	0	0	0	0	18	0	18		18	0
899	2	1	0	0	23	0	0	1	0	0	0	0	26	1	27		26	-1
900	0	0	0	1	8	2	2	0	1	0	8	0	11	11	22		11	-11
901	0	0	0	0	1	0	0	1	0	1	22	0	1	24	25		1	-24
902	0	6	0	0	6	0	4	0	0	0	2	2	12	8	29		12	-8
903	1	0	0	0	0	0	0	3	0	0	0	0	1	3	4		1	-3
904	2	1	1	3	0	0	1	5	2	0	1	0	7	9	22		7	-9
905	0	3	0	1	0	0	6	11	0	7	52	0	4	76	84		4	-76
906	0	23	0	0	176	0	40	14	9	15	4	0	199	82	296		199	-82
907	6	3	0	0	0	0	2	4	33	1	0	0	9	40	54		9	-40
908	0	3	0	1	2	0	0	42	0	0	0	0	6	42	64		6	-42
909	1	5	16	4	7	0	18	0	0	0	0	0	33	18	64		33	-18
910	0	0	0	0	11	0	1	0	2	1	0	0	11	4	28		11	-4
911	0	0	1	0	23	1	0	0	0	0	0	0	25	0	28		25	0
912	0	0	0	3	0	0	2	61	99	5	5	0	3	172	176		3	-172
913	0	1	1	2	0	1	14	87	1	7	5	1	5	115	129		5	-115
914	1	2	3	0	534	4	57	113	49	44	17	0	544	280	844		544	-280
915	0	4	3	33	4	1	0	30	82	2	0	2	45	116	181		45	-116
916	4	10	30	4	3	3	0	31	0	6	0	0	54	37	112		54	-37
917	0	10	6	2	103	7	1	16	38	1	273	1	128	330	479		128	-330
918	1	2	0	0	0	0	1	131	1	9	43	0	3	185	196		3	-185
919	1	1	0	0	0	0	7	21	64	6	74	0	2	172	188		2	-172
920	0	0	0	0	0	0	0	95	10	9	1	0	0	115	130		0	-115
921	4	1	0	2	9	0	7	4	9	1	14	3	16	38	61		16	-38
922	3	17	15	1	13	5	4	106	8	9	108	2	54	237	342		54	-237
923	0	2	0	0	2	2	142	248	190	67	1435	24	6	2106	2546		6	-2106
924	2	0	0	0	0	0	57	663	8	63	564	40	2	1395	1530		2	-1395
925	0	0	0	0	0	0	2	3	0	1	6	0	0	12	14		0	-12
926	0	3	0	0	3	0	0	15	4	3	1	0	6	23	47		6	-23
927	0	0	0	0	0	0	14	26	46	4	14	2	0	106	123		0	-106
928	0	3	0	0	7	0	1	16	2	4	5	0	10	28	46		10	-28
929	0	2	1	0	1	0	2	6	19	0	5	1	4	33	39		4	-33
930	0	0	0	0	0	0	1	4	0	1	2	0	0	8	11		0	-8
931	0	0	0	0	3	0	3	1	0	0	1	0	3	5	9		3	-5
932	0	0	0	0	0	0	1	3	3	2	2	0	0	11	13		0	-11
933	0	0	0	1	0	0	0	3	0	0	0	0	1	3	4		1	-3
934	0	0	0	0	1	0	2	0	1	0	0	0	1	3	4		1	-3
935	1	0	0	0	0	0	5	4	0	3	0	0	1	12	15		1	-12
936	0	0	0	0	0	0	1	0	2	0	0	0	0	3	12		0	-3
937	0	0	0	0	0	0	0	0	0	0	0	0	0	0	7		0	0
938	0	0	0	0	14	1	0	0	0	0	0	0	15	0	15		15	0
939	0	0	0	0	0	0	0	0	0	0	0	0	0	0	1		0	0
940	0	0	0	0	1	0	2	0	0	0	0	0	1	2	4		1	-2
941	0	0	0	0	17	0	0	0	0	0	0	0	17	0	20		17	0
942	0	0	0	0	0	4	0	1	1	0	4	0	4	6	11		4	-6
943	3	6	2	5	41	1	1	23	0	1	0	0	58	25	89		58	-25
944	1	3	0	13	83	2	0	0	1	0	0	0	102	1	108		102	-1
945	1	9	68	19	4	0	0	5	0	0	4	0	101	9	136		101	-9
946	1	101	14	2	13	0	9	0	0	0	0	0	131	9	162		131	-9
947	8	3	0	0	2	0	0	0	0	0	1	0	13	1	34		13	-1
948	2	0	0	0	0	0	0	1	0	0	2	0	2	3	39		2	-3
949	2	9	2	0	1	1	0	0	0	0	0	0	15	0	59		15	0
950	1	0	0	0	0	0	0	0	0	0	0	0	1	0	27		1	0
951	1	0	0	0	0	0	0	0	0	0	1	0	1	1	36		1	-1
952	0	0	0	0	2	0	0	0	0	0	0	0	2	0	39		2	0
953	0	0	0	0	0	0	0	0	0	0	0	0	0	0	19		0	0
954	0	7	3	2	206	1	0	0	0	0	1	0	219	1	224		219	-1
955	1	3	3	14	312	8	0	0	0	0	0	0	341	0	344		341	0
956	2	46	60	11	19	5	0	1	0	0	1	0	143	2	158		143	-2
957	0	15	4	1	35	11	0	0	0	1	1	0	66	2	68		66	-2
958	4	32	4	1	22	0	0	0	0	1	0	0	63	1	67		63	-1
959	0	0	0	1	0	0	0	22	3	0	9	1	1	35	42		1	-35
960	0	0	5	0	0	0	0	3	0	0	0	0	5	3	8		5	-3
961	2	156	5	1	1	0	5	0	1	0	0	0	165	6	175		165	-6
962	0	0	0	0	0	0	0	0	1	0	1	0	0	2	2		0	-2
963	0	0	0	0	0	0	0	0	0	0	0	0	0	0	0		0	0
964	0	0	0	0	0	0	0	0	0	0	0	0	0	0	0		0	0
965	0	0	0	0	0	0	0	0	0	0	0	0	0	0	0		0	0
966	0	0	0	0	0	0	0	0	0	0	0	0	0	0	0		0	0
967	0	0	0	0	0	0	0	0	0	0	0	0	0	0	0		0	0
968	0	0	0	0	0	0	0	0	0	0	0	0	0	0	0		0	0
969	0	0	0	0	0	0	0	0	0	0	0	0	0	0	0		0	0
970	0	0	0	1	0	0	0	0	0	0	0	0	1	0	124		1	0
971	0	0	0	0	0	0	0	0	0	0	0	0	0	0	18		0	0
972	0	0	0	0	0	0	0	0	0	0	0	0	0	0	24		0	0
973	0	0	0	0	0	0	0	0	0	0	0	0	0	0	8		0	0
974	0	0	0	0	0	0	0	0	0	0	0	0	0	0	0		0	0
975	0	0	0	0	0	0	0	0	0	0	0	0	0	0	0		0	0
976	0	0	0	0	0	0	0	0	0	0	0	0	0	0	0		0	0
977	0	0	0	0	0	0	0	0	0	0	0	0	0	0	0		0	0
978	0	0	0	0	0	0	0	0	0	0	0	0	0	0	0		0	0
979	0	0	0	0	0	0	0	0	0	0	0	0	0	0	0		0	0
980	0	0	0	0	0	0	0	0	0	0	0	0	0	0	0		0	0
981	0	0	0	0	0	0	0	0	0	0	0	0	0	0	0		0	0
982	0	0	0	0	0	0	0	0	0	0	0	0	0	0	0		0	0
983	0	0	0	0	0	0	0	0	0	0	0	0	0	0	2		0	0
984	0	0	0	0	1	0	0	0	0	0	0	0	1	0	2		1	0
985	0	0	0	0	0	0	0	0	0	0	0	0	0	0	0		0	0
986	0	0	0	0	0	0	0	0	0	0	0	0	0	0	0		0	0
987	0	0	0	0	0	0	0	0	0	0	0	0	0	0	1		0	0
988	0	0	0	0	0	0	0	0	0	0	0	0	0	0	0		0	0
989	0	0	0	0	1	0	0	0	0	0	0	0	1	0	1		1	0
990	0	0	0	0	0	0	0	0	0	0	0	0	0	0	1		0	0
991	0	0	0	0	0	2	0	0	0	0	0	0	2	0	2		2	0
992	0	0	0	0	123	1	0	0	0	0	0	0	124	0	126		124	0
993	0	0	0	8	45	4	0	0	1	0	30	0	57	31	88		57	-31
994	0	1	1	1	140	1	0	0	0	2	0	0	144	2	147		144	-2
995	0	6	11	39	64	0	6	22	59	0	41	0	120	128	248		120	-128
996	0	0	10	3	4	1	2	9	0	0	0	0	18	11	29		18	-11
997	2	165	128	2	2	0	5	0	0	0	0	0	299	5	304		299	-5
998	3	5	3	0	6	2	0	0	1	0	3	5	19	9	30		19	-9
999	3	13	4	0	0	0	0	0	0	0	69	0	20	69	92		20	-69
1000	11	65	0	0	0	0	0	1	0	0	0	1	76	2	93		76	-2
1001	4	0	0	0	0	0	7	1	2	0	7	0	4	17	40		4	-17
1002	0	0	0	0	0	0	0	0	3	4	0	0	0	7	14		0	-7
1003	0	0	0	0	4	0	0	10	22	0	0	0	4	32	46		4	-32
1004	0	0	0	0	0	0	2	24	1	0	0	0	0	27	28		0	-27
1005	0	0	0	0	1	0	24	2	0	0	0	0	1	26	39		1	-26
1006	0	111	2	0	0	0	0	0	0	0	0	0	113	0	120		113	0
1007	1	0	0	0	0	0	0	0	0	0	0	0	1	0	1		1	0
1008	1	0	0	0	0	0	0	0	0	0	0	0	1	0	12		1	0
1009	0	0	0	0	0	0	0	1	0	0	2	0	0	3	13		0	-3
1010	0	0	0	0	0	0	0	0	1	0	5	0	0	6	17		0	-6
1011	0	0	0	0	0	0	0	0	0	0	0	0	0	0	3		0	0
1012	0	0	0	0	0	0	15	147	0	0	0	0	0	162	169		0	-162
1013	0	0	0	0	1	0	22	2	0	0	2	0	1	26	43		1	-26
1014	0	27	1	2	0	0	0	0	0	0	0	0	30	0	37		30	0
1015	2	0	0	0	0	0	0	0	0	0	0	0	2	0	7		2	0
1016	0	4	0	0	53	1	0	0	5	0	0	1	58	6	71		58	-6
1017	0	0	0	4	0	0	0	3	0	1	1	0	4	5	13		4	-5
1018	0	0	0	0	0	0	0	27	11	1	5	3	0	47	59		0	-47
1019	0	0	1	0	0	0	4	13	46	14	5	0	1	82	191		1	-82
1020	0	0	0	0	0	0	1	0	2	0	5	0	0	8	15		0	-8
1021	0	0	0	0	0	0	2	15	0	0	0	0	0	17	23		0	-17
1022	0	0	0	0	0	0	2	4	0	0	0	0	0	6	14		0	-6
1023	0	0	1	0	0	0	2	0	0	0	0	0	1	2	4		1	-2
1024	0	0	0	0	1	0	0	3	0	0	2	0	1	5	10		1	-5
1025	0	0	0	0	0	0	4	59	2	2	0	0	0	67	73		0	-67
1026	0	0	0	0	1	0	2	7	4	0	0	0	1	13	20		1	-13
1027	0	0	0	0	3	0	0	21	0	0	0	0	3	21	31		3	-21
1028	0	0	0	0	0	0	1	3	0	0	0	0	0	4	7		0	-4
1029	0	0	0	0	0	0	1	1	0	0	0	0	0	2	2		0	-2
1030	0	0	0	0	0	0	15	8	1	0	0	0	0	24	29		0	-24
1031	0	0	0	0	0	0	3	22	0	0	0	0	0	25	93		0	-25
1032	0	0	0	0	0	0	0	0	0	0	0	0	0	0	351		0	0
1033	0	0	0	0	0	0	0	0	0	0	0	0	0	0	2		0	0
1034	0	0	0	0	0	0	0	0	0	0	0	0	0	0	5		0	0
1035	0	0	0	0	0	0	0	0	0	0	0	0	0	0	38		0	0
1036	0	0	0	0	0	0	0	1	0	0	1	0	0	2	7		0	-2
1037	0	0	0	0	0	0	0	0	0	0	0	0	0	0	0		0	0
1038	0	0	0	0	0	0	0	0	1	0	0	0	0	1	1		0	-1
1039	0	0	0	0	0	0	0	0	0	0	0	0	0	0	0		0	0
1040	1	0	0	0	6	0	0	0	0	0	0	0	7	0	9		7	0
1041	0	0	0	0	0	0	0	0	0	0	0	0	0	0	0		0	0
1042	1	11	0	0	0	0	0	0	0	0	0	0	12	0	13		12	0
1043	22	138	2	0	0	0	0	0	0	0	0	0	162	0	162		162	0
1044	0	2	0	0	2	0	0	0	0	0	0	0	4	0	15		4	0
1045	0	0	0	0	10	0	0	0	0	0	0	0	10	0	10		10	0
1046	0	0	0	1	0	0	0	1	0	0	0	0	1	1	3		1	-1
1047	0	0	1	0	0	1	0	2	2	1	0	1	2	6	11		2	-6
1048	0	1	0	0	0	2	1	3	10	0	1	4	3	19	26		3	-19
1049	0	0	0	0	0	0	0	0	0	0	0	0	0	0	0		0	0
1050	0	0	0	0	0	0	0	0	2	0	0	2	0	4	7		0	-4
1051	0	0	0	0	0	0	1	1	0	0	3	0	0	5	7		0	-5
1052	3	0	0	0	3	0	3	1	47	1	1	0	6	53	63		6	-53
1053	4	0	0	0	0	0	1	173	31	5	3	0	4	213	220		4	-213
1054	0	0	0	0	2	0	5	2	1	0	1	0	2	9	12		2	-9
1055	0	3	0	0	2	3	0	8	0	1	0	0	8	9	17		8	-9
1056	0	0	0	0	0	0	0	0	0	0	0	0	0	0	0		0	0
1057	0	0	0	1	0	0	0	0	0	0	0	0	1	0	2		1	0
1058	0	1	1	0	0	0	0	0	0	0	0	0	2	0	4		2	0
1059	1	38	1	0	0	0	1	12	0	0	0	0	40	13	65		40	-13
1060	0	0	0	0	0	0	0	0	0	0	0	0	0	0	7		0	0
1061	0	0	0	0	0	0	0	0	0	0	0	0	0	0	17		0	0
1062	0	0	0	0	0	0	0	0	0	0	0	0	0	0	9		0	0
1063	0	0	1	0	12	0	0	0	0	0	5	0	13	5	33		13	-5
1064	0	12	5	5	1	0	0	0	0	0	0	0	23	0	26		23	0
1065	0	3	0	0	0	0	0	0	0	1	21	0	3	22	27		3	-22
1066	3	2	2	0	1	1	0	0	0	0	0	0	9	0	9		9	0
1067	13	11	0	4	1	0	0	0	0	0	0	0	29	0	38		29	0
1068	0	0	0	0	0	0	0	0	0	0	0	0	0	0	19		0	0
1069	0	2	0	0	0	1	0	0	0	0	1	0	3	1	23		3	-1
1070	1	8	1	0	1	0	0	0	0	0	0	0	11	0	27		11	0
1071	1	8	3	0	0	0	0	0	0	0	0	0	12	0	17		12	0
1072	21	170	65	2	29	0	0	2	1	0	0	0	287	3	297		287	-3
1073	0	0	0	0	27	0	0	3	0	0	0	0	27	3	33		27	-3
1074	1	2	11	2	1	0	2	4	0	0	0	0	17	6	27		17	-6
1075	1	2	0	0	0	0	1	0	0	0	0	0	3	1	4		3	-1
1076	16	833	1	0	0	0	0	0	0	0	0	0	850	0	859		850	0
1077	3	0	0	0	0	0	0	0	0	0	0	0	3	0	10		3	0
1078	0	1	0	0	0	0	0	0	0	0	0	0	1	0	34		1	0
1079	0	0	0	0	0	0	0	0	0	0	0	0	0	0	4		0	0
1080	0	0	0	0	0	0	0	0	0	1	0	0	0	1	16		0	-1
1081	0	0	0	0	0	0	6	0	1	0	0	0	0	7	7		0	-7
1082	0	0	0	0	0	0	3	91	0	0	0	0	0	94	102		0	-94
1083	0	0	0	0	0	0	0	0	0	0	0	0	0	0	4		0	0
1084	0	2	0	0	0	0	0	0	0	1	4	0	2	5	8		2	-5
1085	0	26	5	0	0	0	0	0	3	0	0	0	31	3	35		31	-3
1086	1	7	0	0	0	0	0	1	0	0	0	0	8	1	11		8	-1
1087	0	2	0	0	12	0	1	14	0	0	0	0	14	15	29		14	-15
1088	0	3	12	0	0	0	0	0	0	0	0	0	15	0	16		15	0
1089	0	6	0	0	0	0	0	0	0	0	0	0	6	0	7
1090	0	0	0	0	1	0	0	0	0	0	0	0	1	0	1
1091	1	0	0	0	0	0	0	0	0	0	0	0	1	0	2
1092	0	0	0	0	0	0	0	0	0	0	0	0	0	0	0
1093	0	0	0	0	0	0	0	0	0	0	0	0	0	0	1
1094	0	0	0	0	0	0	0	0	0	0	0	0	0	0	1
1095	0	0	0	0	0	0	1	0	0	0	0	0	0	1	1
1096	0	0	0	0	0	0	0	0	0	0	0	0	0	0	0
1097	0	0	0	0	0	0	0	0	0	0	0	0	0	0	0
1098	0	0	0	0	0	0	0	2	0	0	0	0	0	2	2
1099	0	0	0	0	0	0	4	103	0	0	0	0	0	107	110
1100	0	0	0	0	0	0	0	0	0	0	0	0	0	0	0
1101	2	10	0	0	0	0	1	5	0	0	0	0	12	6	25
1102	0	0	0	0	0	0	1	0	0	0	0	0	0	1	3
1103	0	0	0	0	0	0	0	0	0	0	0	0	0	0	3
1104	0	0	0	0	0	0	0	0	0	0	0	0	0	0	1
1105	0	0	0	0	0	0	0	0	0	0	0	0	0	0	1
1106	0	0	0	0	0	0	0	0	0	0	0	0	0	0	3
1107	0	0	0	0	0	0	0	0	0	0	0	0	0	0	3
1108	0	0	0	0	0	0	0	0	0	0	0	0	0	0	0
1109	0	0	0	0	0	0	0	0	0	0	0	0	0	0	0
1110	0	0	0	0	0	0	0	0	0	0	0	0	0	0	0
1111	0	0	0	0	0	0	0	0	0	0	0	0	0	0	0
1112	0	0	0	0	0	0	0	0	0	0	0	0	0	0	0
1113	0	0	0	0	0	0	0	0	0	0	0	0	0	0	0
1114	0	0	0	0	0	0	0	0	0	0	0	0	0	0	0
1115	0	0	0	0	0	0	0	0	0	0	0	0	0	0	0
1116	0	0	0	0	0	0	0	0	0	0	0	0	0	0	0
1117	0	0	0	0	0	0	0	0	0	0	0	0	0	0	0
1118	0	0	0	0	0	0	0	0	0	0	0	0	0	0	0
1119	0	0	0	0	0	0	0	0	0	0	0	0	0	0	0
1120	0	0	0	0	0	0	0	0	0	0	0	0	0	0	0
1121	0	0	0	0	0	0	0	0	0	0	0	0	0	0	0

## Sheet: R BBTV
position	20	21	22	23	24	25	20_rev	21_rev	22_rev	23_rev	24_rev	25_rev	fwd_total	rev_total	total		fwd_total	rev_total
1	0	0	0	0	0	0	0	0	0	0	0	0	0	0	1		1	0
2	0	0	0	0	0	1	0	0	0	0	0	0	1	0	1		2	0
3	0	1	0	0	0	0	0	0	0	0	0	0	1	0	1		2	0
4	0	0	0	0	0	0	0	0	0	0	0	0	0	0	0		0	0
5	0	0	0	0	0	0	0	0	0	0	0	0	0	0	0		0	0
6	0	0	0	0	0	0	0	0	0	0	1	1	0	2	5		1	-4
7	0	0	0	0	0	0	0	0	1	0	0	0	0	1	2		0	-1
8	0	1	0	0	0	0	0	1	0	0	0	0	1	1	6		1	-3
9	0	1	0	0	0	0	0	0	0	0	0	0	1	0	2		1	-3
10	0	0	0	0	0	0	0	1	0	0	0	0	0	1	2		1	-4
11	0	0	0	0	132	15	0	0	3	0	0	0	147	3	151		147	-7
12	0	0	0	0	0	0	0	1	0	0	0	0	0	1	2		1	-2
13	0	8	9	13	74	0	1	0	4	2	0	0	104	7	114		112	-8
14	0	0	0	0	2	2	0	4	0	0	4	0	4	8	13		4	-8
15	13	171	171	83	45	1	0	0	0	0	14	0	484	14	510		486	-14
16	27	589	85	19	186	61	0	0	0	0	5	0	967	5	988		967	-5
17	29	579	160	33	38	1	0	0	7	0	12	0	840	19	869		840	-19
18	3	1	0	0	2	0	0	0	2	1	6	1	6	10	20		6	-10
19	0	3	0	0	0	0	0	2	1	0	2	2	3	7	10		3	-7
20	0	0	0	0	0	1	0	32	0	0	3	0	1	35	37		1	-35
21	1	0	0	0	0	1	2	0	0	0	0	0	2	2	4		2	-2
22	2	122	9	2	1	1	0	4	0	0	0	0	137	4	149		137	-4
23	1	0	0	0	0	0	0	0	0	0	0	0	1	0	1		1	0
24	0	0	0	0	0	0	0	0	0	0	0	0	0	0	0		0	0
25	0	0	0	0	0	0	0	0	0	0	0	0	0	0	0		0	0
26	0	0	0	0	0	0	0	0	0	0	0	0	0	0	0		0	0
27	0	1	1	0	0	0	0	0	0	0	0	0	2	0	2		2	0
28	0	4	0	0	12	0	0	0	0	0	0	0	16	0	16		16	0
29	0	8	0	3	8	0	0	0	0	0	0	0	19	0	19		19	0
30	0	2	0	1	0	0	0	0	0	0	0	0	3	0	3		3	0
31	0	2	0	0	0	1	0	0	0	0	0	0	3	0	3		3	0
32	0	0	0	0	0	0	0	0	0	0	0	0	0	0	0		0	0
33	0	2	0	0	7	1	0	0	0	0	0	0	10	0	10		10	0
34	0	0	0	0	0	0	0	0	0	0	0	0	0	0	0		0	0
35	0	3	5	0	0	0	0	0	0	0	0	0	8	0	8		8	0
36	0	4	0	0	0	0	0	0	0	0	0	0	4	0	9		4	0
37	0	0	2	0	3	0	0	0	0	0	0	0	5	0	5		5	0
38	0	0	1	0	1	0	0	0	0	0	0	0	2	0	2		2	0
39	0	0	1	0	0	0	0	0	0	0	0	0	1	0	1		1	0
40	0	2	0	0	0	0	0	0	0	0	0	0	2	0	2		2	0
41	0	0	0	0	0	0	0	0	0	0	0	0	0	0	1		0	0
42	0	0	0	0	0	0	0	0	0	0	0	1	0	1	1		0	-1
43	0	1	0	0	0	0	0	0	0	0	0	0	1	0	1		1	0
44	0	0	0	0	0	0	2	0	0	0	0	0	0	2	6		0	-2
45	0	0	0	0	0	0	0	0	0	0	0	0	0	0	3		0	0
46	0	0	0	0	0	0	0	0	0	0	0	0	0	0	0		0	0
47	0	0	0	0	0	0	0	0	0	0	0	0	0	0	0		0	0
48	0	0	0	0	0	0	0	0	1	0	0	0	0	1	1		0	-1
49	0	0	0	0	0	0	0	0	0	0	0	0	0	0	0		0	0
50	0	0	0	0	0	0	0	0	0	0	0	0	0	0	0		0	0
51	0	0	0	0	0	0	0	0	0	0	0	0	0	0	1		0	0
52	0	0	0	0	0	0	0	0	0	0	0	0	0	0	0		0	0
53	0	0	0	0	0	0	0	0	0	0	0	0	0	0	0		0	0
54	0	0	1	0	0	0	0	0	0	0	0	0	1	0	3		1	0
55	0	0	0	2	0	0	0	3	0	0	0	0	2	3	5		2	-3
56	0	4	19	2	0	0	0	3	0	0	0	0	25	3	28		25	-3
57	0	21	6	4	0	6	3	1	18	14	0	0	37	36	85		37	-36
58	3	116	4	0	6	0	1	767	2	0	0	0	129	770	910		129	-770
59	2	55	3	19	244	2	14	32	0	0	0	0	325	46	373		325	-46
60	3	3	13	5	0	1	0	0	0	0	0	0	25	0	30		25	0
61	0	3	17	1	77	0	1	0	0	0	0	0	98	1	103		98	-1
62	3	95	3	8	9	0	0	1	0	0	0	0	118	1	124		118	-1
63	5	5	4	0	127	0	0	0	0	0	0	0	141	0	142		141	0
64	0	2	3	29	43	3	0	1	0	0	0	6	80	7	94		80	-7
65	0	2	108	0	16	0	0	2	0	0	0	0	126	2	130		126	-2
66	0	11	0	2	104	7	0	0	0	0	3	0	124	3	135		124	-3
67	1	0	0	3	96	2	0	44	4	0	2	0	102	50	155		102	-50
68	0	0	0	0	3	0	12	20	4	212	5	1	3	254	265		3	-254
69	0	6	8	1	20	13	1	8	316	2	166	0	48	493	556		48	-493
70	1	105	5	2	21	2	20	2128	0	13	1	0	136	2162	2324		136	-2162
71	1	10	1	7	0	0	76	4	50	4	7	0	19	141	167		19	-141
72	30	28	73	20	989	9	5	199	3	0	5	0	1149	212	1382		1149	-212
73	41	384	43	11	0	0	20	10	14	3	0	0	479	47	621		479	-47
74	24	12	24	0	0	0	0	0	0	0	0	0	60	0	248		60	0
75	4	14	0	0	0	0	0	0	0	0	0	0	18	0	230		18	0
76	8	0	0	0	0	1	0	0	2	0	2	0	9	4	39		9	-4
77	0	0	0	3	11	1	0	24	0	1	5	0	15	30	57		15	-30
78	0	0	1	4	2	0	7	6	1	2	1	0	7	17	28		7	-17
79	0	0	0	0	0	4	0	8	0	0	8	0	4	16	34		4	-16
80	8	94	3	1	0	1	5	194	6	14	3	0	107	222	345		107	-222
81	9	2	0	0	0	0	4	6	106	0	83	1	11	200	222		11	-200
82	1	4	0	0	19	1	7	208	0	18	72	2	25	307	351		25	-307
83	8	0	1	0	0	0	201	49	1817	75	185	0	9	2327	2354		9	-2327
84	0	0	0	0	3	3	0	5	0	0	0	0	6	5	27		6	-5
85	0	1	0	2	3	3	1	6	2	0	0	0	9	9	24		9	-9
86	0	0	0	12	30	0	0	11	0	0	0	0	42	11	63		42	-11
87	0	1	2	0	1	1	0	0	0	0	1	0	5	1	12		5	-1
88	4	358	14	0	0	3	0	0	0	0	0	0	379	0	412		379	0
89	11	0	1	1	9	4	0	11	1	4	11	0	26	27	59		26	-27
90	3	7	2	6	2	0	0	1	2	0	6	0	20	9	42		20	-9
91	1	46	1	0	1	0	0	4	1	0	1	0	49	6	59		49	-6
92	4	1	1	2	2	0	0	2	3	0	3	0	10	8	20		10	-8
93	14	141	29	0	0	1	0	3	0	0	0	22	185	25	223		185	-25
94	0	3	0	0	0	0	0	0	1	2	4469	2	3	4474	4477		3	-4474
95	1	16	3	1	11	1	0	0	0	82	0	0	33	82	115		33	-82
96	2	56	13	4	38	6	0	0	448	1	0	0	119	449	571		119	-449
97	1	2	0	6	125	0	0	117	0	0	0	0	134	117	252		134	-117
98	26	99	228	8	1	0	147	1	0	0	1	0	362	149	538		362	-149
99	0	2	0	0	0	0	0	0	0	0	0	0	2	0	22		2	0
100	0	6	0	0	0	0	0	0	0	0	0	0	6	0	10		6	0
101	0	0	0	0	0	0	2	0	0	0	0	0	0	2	12		0	-2
102	0	36	0	0	0	0	0	0	0	0	0	0	36	0	38		36	0
103	13	3	0	0	0	0	0	0	0	0	0	0	16	0	18		16	0
104	0	0	0	0	0	0	0	0	0	0	0	0	0	0	0		0	0
105	0	0	0	0	0	0	0	0	0	0	1	0	0	1	44		0	-1
106	0	0	0	0	0	0	0	0	0	0	0	0	0	0	3		0	0
107	0	0	0	1	0	0	0	0	1	0	0	0	1	1	2		1	-1
108	0	0	0	0	0	0	0	0	0	0	0	0	0	0	0		0	0
109	0	0	0	0	0	0	0	5	0	0	0	1	0	6	7		0	-6
110	0	0	0	0	0	0	1	0	1	6	341	29	0	378	378		0	-378
111	0	0	2	0	1	0	0	3	2	18	702	5	3	730	734		3	-730
112	0	2	0	0	0	0	6	4	10	2	21	0	2	43	49		2	-43
113	0	0	0	0	0	0	0	1	8	3	0	0	0	12	18		0	-12
114	0	6	2	2	2	0	3	37	6	0	11	0	12	57	69		12	-57
115	0	0	0	0	0	0	1	82	0	3	0	0	0	86	87		0	-86
116	0	0	0	0	0	0	3	0	2	3	12	1	0	21	27		0	-21
117	0	0	0	0	1	0	0	47	0	0	5	0	1	52	59		1	-52
118	0	0	5	0	0	0	6	32	0	1	2	0	5	41	55		5	-41
119	0	6	0	0	1	0	0	2	0	0	3	0	7	5	15		7	-5
120	0	3	0	0	1	0	1	96	0	1	0	0	4	98	103		4	-98
121	7	0	7	0	19	2	5	7	1	0	0	1	35	14	52		35	-14
122	0	4	2	5	164	1	0	0	0	0	2	0	176	2	180		176	-2
123	0	1	0	0	0	0	5	3	3	3	0	0	1	14	16		1	-14
124	0	0	0	0	9	1	1	30	1	0	0	0	10	32	48		10	-32
125	0	18	1	1	4	0	2	23	0	0	2	0	24	27	55		24	-27
126	0	0	0	0	0	0	4	0	1	0	0	0	0	5	9		0	-5
127	0	4	0	0	1	0	0	12	0	0	1	0	5	13	20		5	-13
128	0	0	0	0	1	0	0	0	0	0	0	0	1	0	2		1	0
129	0	0	0	0	0	0	0	0	0	0	0	0	0	0	0		0	0
130	0	0	0	0	0	0	0	0	0	0	0	0	0	0	0		0	0
131	0	1	0	0	0	0	0	0	0	0	0	0	1	0	5		1	0
132	0	0	0	0	26	12	0	0	0	0	0	0	38	0	38		38	0
133	0	1	1	5	8	0	0	0	0	0	0	0	15	0	18		15	0
134	0	0	3	11	3	0	0	0	0	0	1	0	17	1	18		17	-1
135	1	11	23	1	32	3	1	0	0	0	0	0	71	1	72		71	-1
136	0	8	0	0	0	0	0	2	0	0	0	0	8	2	12		8	-2
137	2	0	0	0	2	0	0	6	2	0	5	0	4	13	17		4	-13
138	0	0	1	0	5	0	0	3	9	0	0	0	6	12	18		6	-12
139	0	0	0	0	0	0	0	40	4	0	0	0	0	44	46		0	-44
140	0	0	2	2	4	3	1	1	0	0	0	0	11	2	16		11	-2
141	1	11	19	0	5	1	0	0	4	0	1	0	37	5	49		37	-5
142	8	27	4	0	6	1	0	1	0	0	0	1	46	2	50		46	-2
143	9	1	1	4	21	3	2	23	195	0	237	0	39	457	515		39	-457
144	1	2	0	0	1	0	0	0	0	1	0	0	4	1	11		4	-1
145	0	1	0	3	0	0	0	0	1	0	0	0	4	1	12		4	-1
146	0	1	0	0	0	0	1	58	0	1	24	0	1	84	88		1	-84
147	0	8	0	0	24	0	0	1	0	0	0	0	32	1	34		32	-1
148	8	32	18	6	0	0	0	1	2	0	0	1	64	4	74		64	-4
149	1	4	0	0	0	0	0	7	0	1	3	0	5	11	19		5	-11
150	0	4	2	0	27	11	3	63	33	0	39	1	44	139	204		44	-139
151	1	0	0	0	0	0	0	43	1	8	23	0	1	75	79		1	-75
152	0	1	0	2	0	0	0	0	4	0	6	0	3	10	14		3	-10
153	2	2	9	0	0	0	1	64	2	0	37	1	13	105	120		13	-105
154	4	86	3	1	14	0	0	2	0	0	0	0	108	2	114		108	-2
155	11	43	2	0	0	0	0	4	0	0	0	0	56	4	62		56	-4
156	0	0	0	0	0	0	0	2	0	0	4	0	0	6	7		0	-6
157	0	0	0	0	0	0	0	0	1	0	0	0	0	1	1		0	-1
158	0	0	0	0	0	0	0	0	0	0	0	0	0	0	0		0	0
159	0	0	0	0	0	0	0	0	0	0	0	0	0	0	3		0	0
160	0	3	0	0	0	0	0	0	0	0	0	0	3	0	3		3	0
161	0	1	1	0	0	0	0	0	0	0	0	0	2	0	2		2	0
162	0	0	0	0	2	0	0	0	0	0	1	0	2	1	3		2	-1
163	0	0	0	2	15	0	0	0	1	0	3	0	17	4	24		17	-4
164	0	0	0	0	7	0	0	0	0	0	0	0	7	0	7		7	0
165	0	5	0	1	1	0	0	0	1	0	0	0	7	1	8		7	-1
166	0	0	1	0	0	0	0	0	0	0	0	0	1	0	3		1	0
167	5	211	10	0	0	0	1	8	3	0	0	0	226	12	239		226	-12
168	0	0	0	0	29	4	0	1	0	0	0	0	33	1	35		33	-1
169	0	0	0	0	0	0	0	0	0	3	0	0	0	3	3		0	-3
170	0	0	0	3	1	0	0	1	8	0	32	4	4	45	53		4	-45
171	0	0	2	4	0	0	0	3	0	0	0	0	6	3	9		6	-3
172	1	15	1	0	1	0	0	0	0	0	0	0	18	0	19		18	0
173	0	5	0	0	14	0	0	0	0	0	0	0	19	0	19		19	0
174	6	0	5	0	0	0	0	0	0	0	0	0	11	0	17		11	0
175	1	0	0	0	5	0	0	0	0	0	0	0	6	0	10		6	0
176	1	1	0	0	0	0	0	0	0	0	0	0	2	0	15		2	0
177	0	0	0	4	2	0	0	0	0	0	0	0	6	0	26		6	0
178	2	0	0	1	0	0	0	0	0	0	0	0	3	0	15		3	0
179	0	1	1	0	0	2	2	6	0	1	1	2	4	12	27		4	-12
180	0	3	0	0	0	1	0	0	0	0	0	0	4	0	21		4	0
181	0	0	0	1	0	0	0	1	0	0	0	0	1	1	2		1	-1
182	0	0	3	15	4	0	0	0	0	0	0	0	22	0	31		22	0
183	1	0	6	0	0	3	0	0	0	1	2	0	10	3	14		10	-3
184	5	39	1	2	27	2	0	0	3	0	0	0	76	3	79		76	-3
185	5	7	0	1	2	0	0	3	2	0	6	2	15	13	31		15	-13
186	2	0	1	0	1	1	1	15	0	7	152	0	5	175	189		5	-175
187	0	3	0	0	2	0	0	0	4	1	5	0	5	10	22		5	-10
188	4	1	0	0	1	0	0	4	0	0	3	0	6	7	23		6	-7
189	0	0	0	0	2	0	2	0	1	0	0	0	2	3	6		2	-3
190	0	0	0	0	0	0	0	3	0	0	0	0	0	3	4		0	-3
191	1	4	0	1	0	0	9	0	0	0	1	0	6	10	16		6	-10
192	0	14	3	3	1	1	4	406	0	0	11	1	22	422	450		22	-422
193	0	2	0	0	9	0	12	0	2	12	14	0	11	40	54		11	-40
194	2	0	0	0	0	1	0	24	22	0	0	0	3	46	52		3	-46
195	0	0	6	1	0	0	0	187	0	0	0	0	7	187	201		7	-187
196	0	6	0	1	14	10	0	0	0	0	0	0	31	0	41		31	0
197	2	0	0	0	0	0	2	0	0	0	1	0	2	3	10		2	-3
198	0	0	0	0	0	3	0	0	0	0	0	0	3	0	9		3	0
199	0	2	0	0	0	0	0	0	0	0	0	1	2	1	3		2	-1
200	0	1	4	0	0	0	0	1	0	0	2	0	5	3	11		5	-3
201	0	0	0	2	11	0	0	0	1	0	9	0	13	10	23		13	-10
202	0	1	0	0	0	0	0	21	0	0	5	0	1	26	27		1	-26
203	0	5	0	0	0	0	0	6	0	6	16	0	5	28	33		5	-28
204	2	2	0	0	0	0	0	0	15	52	7	2	4	76	82		4	-76
205	1	0	0	0	0	1	0	4	7	0	47	0	2	58	60		2	-58
206	0	0	1	2	2	1	2	167	34	21	17	0	6	241	251		6	-241
207	0	1	1	0	0	1	9	16	186	0	13	1	3	225	230		3	-225
208	0	0	3	9	51	0	2	73	0	4	47	0	63	126	193		63	-126
209	5	51	18	1	3	0	41	1	49	4	28	0	78	123	222		78	-123
210	0	6	0	0	0	0	2	70	1	3	47	0	6	123	141		6	-123
211	30	38	1	1	0	0	0	14	4	0	12	0	70	30	111		70	-30
212	0	0	0	0	0	2	0	0	1	0	1	0	2	2	7		2	-2
213	3	164	14	7	50	0	0	21	15	0	2	0	238	38	291		238	-38
214	2	0	3	4	209	21	0	2	0	0	0	0	239	2	247		239	-2
215	7	9	3	0	58	0	6	66	8	0	8	0	77	88	185		77	-88
216	0	0	0	3	0	0	0	5	0	3	1	0	3	9	29		3	-9
217	3	1	5	0	0	0	0	0	0	0	0	0	9	0	29		9	0
218	14	78	2	0	13	3	0	0	0	0	0	0	110	0	124		110	0
219	7	13	2	4	20	10	0	0	0	4	0	0	56	4	79		56	-4
220	0	1	4	32	5092	6	0	0	2	0	1	0	5135	3	5145		5135	-3
221	0	40	15	151	945	0	0	20	0	0	0	0	1151	20	1182		1151	-20
222	0	4	2	10	7	0	0	0	0	0	0	0	23	0	42		23	0
223	66	4710	340	24	1	0	0	0	0	0	0	0	5141	0	5158		5141	0
224	33	456	13	0	1	0	0	0	0	0	0	0	503	0	506		503	0
225	1	1	0	0	0	0	0	0	0	0	0	0	2	0	3		2	0
226	3	24	0	0	0	0	0	0	0	0	0	0	27	0	34		27	0
227	0	5	0	0	0	0	0	0	0	0	0	0	5	0	20		5	0
228	0	0	0	0	0	0	0	0	0	0	0	0	0	0	10		0	0
229	3	0	0	0	0	0	0	0	0	0	0	0	3	0	8		3	0
230	0	0	0	0	0	0	0	1	0	0	0	1	0	2	3		0	-2
231	0	0	0	0	0	0	0	1	0	0	0	2	0	3	3		0	-3
232	0	1	0	0	2	0	0	0	2	0	0	1	3	3	7		3	-3
233	0	0	0	0	0	0	0	27	2	0	10	0	0	39	43		0	-39
234	3	0	15	7	12	0	5	10	49	2	2	0	37	68	126		37	-68
235	0	0	0	0	0	0	0	23	2	0	4	0	0	29	33		0	-29
236	2	0	0	0	72	2	2	1	0	0	0	0	76	3	81		76	-3
237	0	1	1	3	0	0	0	0	0	0	0	0	5	0	5		5	0
238	0	0	0	1	0	0	0	0	0	0	0	0	1	0	1		1	0
239	0	1	0	3	0	0	0	0	0	0	0	0	4	0	4		4	0
240	0	0	0	0	0	0	0	0	0	0	0	0	0	0	0		0	0
241	0	0	0	0	0	0	0	0	0	0	0	0	0	0	0		0	0
242	0	0	0	0	0	0	0	3	0	0	1	0	0	4	6		0	-4
243	0	4	0	0	2	0	0	0	0	0	0	0	6	0	8		6	0
244	0	12	1	0	0	0	0	0	0	0	0	0	13	0	15		13	0
245	39	3331	3	1	0	0	0	0	0	0	0	0	3374	0	3382		3374	0
246	3	1	0	0	0	0	0	0	0	0	0	0	4	0	7		4	0
247	0	0	0	0	0	0	0	0	0	0	0	0	0	0	0		0	0
248	0	0	0	0	0	0	0	0	0	0	0	0	0	0	9		0	0
249	0	0	0	0	0	0	0	4	0	0	3	0	0	7	9		0	-7
250	0	0	0	1	0	0	0	0	0	0	2	0	1	2	11		1	-2
251	0	1	2	0	3	0	0	0	0	1	6	0	6	7	18		6	-7
252	0	5	0	0	0	3	0	0	0	0	0	0	8	0	16		8	0
253	0	0	0	0	2	1	0	6	13	0	0	0	3	19	23		3	-19
254	0	0	0	0	0	0	0	1	0	2	0	3	0	6	6		0	-6
255	0	1	0	1	0	0	0	0	2	0	8	0	2	10	12		2	-10
256	0	3	1	0	0	0	1	22	1	5	0	3	4	32	38		4	-32
257	0	0	0	0	0	0	5	0	48	0	6	0	0	59	60		0	-59
258	0	0	0	0	1	2	0	221	0	6	1	0	3	228	249		3	-228
259	0	0	0	0	0	0	7	0	29	0	0	0	0	36	37		0	-36
260	0	0	0	0	1	0	4	2207	8	1	329	6	1	2555	2570		1	-2555
261	0	0	0	0	0	0	9	0	0	0	13	0	0	22	22		0	-22
262	0	0	0	0	0	0	0	0	0	0	0	0	0	0	0		0	0
263	4	9	0	0	0	0	0	0	0	0	0	0	13	0	14		13	0
264	0	0	0	0	0	0	0	0	0	0	0	0	0	0	3		0	0
265	0	5	0	0	0	0	0	0	1	0	0	0	5	1	7		5	-1
266	0	1	1	0	0	0	2	1	0	0	0	0	2	3	6		2	-3
267	0	1	0	0	1	0	0	0	0	0	0	0	2	0	4		2	0
268	0	0	0	0	0	0	0	0	0	0	0	0	0	0	0		0	0
269	0	2	0	0	0	0	0	0	0	0	0	0	2	0	2		2	0
270	0	0	0	0	0	0	0	4	0	0	0	0	0	4	6		0	-4
271	0	0	1	0	0	0	12	57	3	0	12	0	1	84	87		1	-84
272	0	0	0	0	1	0	0	51	4	2	162	4	1	223	227		1	-223
273	0	0	0	0	0	0	2	123	14	14	12	2	0	167	168		0	-167
274	0	0	0	0	0	0	0	3	0	0	2	0	0	5	5		0	-5
275	0	12	4	0	0	0	0	14	2	0	0	0	16	16	32		16	-16
276	0	0	0	0	0	0	0	7	0	0	0	0	0	7	7		0	-7
277	1	4	2	0	0	0	1	2	0	0	0	0	7	3	23		7	-3
278	0	0	0	0	0	0	0	0	0	0	13	0	0	13	16		0	-13
279	0	0	0	0	0	0	0	0	2	0	1	1	0	4	12		0	-4
280	0	0	0	0	0	0	0	0	0	0	0	0	0	0	3		0	0
281	0	0	1	0	2	0	0	31	0	0	0	0	3	31	36		3	-31
282	7	36	1	1	2	1	7	0	0	0	52	0	48	59	113		48	-59
283	20	87	4	2	0	0	0	0	0	0	0	0	113	0	129		113	0
284	0	2	0	4	0	0	0	2	1	0	0	0	6	3	10		6	-3
285	0	0	0	0	0	0	0	13	0	0	1	0	0	14	19		0	-14
286	0	0	0	0	46	1	1	2	0	0	0	0	47	3	50		47	-3
287	0	0	0	0	0	0	0	4	1	0	0	0	0	5	7		0	-5
288	0	0	0	0	15	1	0	0	0	0	0	0	16	0	16		16	0
289	0	0	0	0	3	0	0	4	0	0	1	0	3	5	8		3	-5
290	0	0	0	0	0	0	0	2	0	0	0	0	0	2	2		0	-2
291	0	6	4	1	0	0	2	6	1	0	0	0	11	9	21		11	-9
292	0	0	0	0	0	0	0	2	0	0	0	0	0	2	5		0	-2
293	0	0	0	0	5	0	0	0	0	0	0	0	5	0	5		5	0
294	0	0	1	0	2	0	0	1	0	0	0	1	3	2	7		3	-2
295	0	0	2	4	12	0	1	0	0	0	11	0	18	12	36		18	-12
296	0	0	0	0	0	4	2	22	2	5	4	1	4	36	43		4	-36
297	0	0	0	0	2	0	2	12	0	3	314	2	2	333	344		2	-333
298	0	1	1	0	0	0	0	9	0	12	4	0	2	25	38		2	-25
299	0	0	0	0	0	0	0	0	17	0	3	1	0	21	24		0	-21
300	0	0	0	0	0	0	0	254	3	13	3	0	0	273	291		0	-273
301	0	0	0	0	0	13	6	6	30	0	4	0	13	46	66		13	-46
302	0	5	0	8	10	1	0	29	6	0	1	0	24	36	71		24	-36
303	2	25	139	27	29	6	23	156	2	7	2	0	228	190	421		228	-190
304	17	27	121	13	4093	13	1	1	10	0	5	0	4284	17	4324		4284	-17
305	6	1476	18	549	92	14	0	87	0	5	5	0	2155	97	2284		2155	-97
306	4	21	6	1	1	1	33	3	54	17	0	0	34	107	146		34	-107
307	0	14	3	2	623	6	0	25	3	0	0	0	648	28	698		648	-28
308	54	10	8	100	374	68	11	69	3	0	39	0	614	122	812		614	-122
309	0	0	3	0	8	0	1	63	0	0	0	0	11	64	91		11	-64
310	0	3	7	1	383	2	1	4	8	9	0	0	396	22	428		396	-22
311	6	3	11	20	299	4	0	71	29	0	4	0	343	104	456		343	-104
312	0	4	0	0	0	1	1	23	1	0	34	0	5	59	71		5	-59
313	1	112	20	3	3	0	1	3	2	1	0	1	139	8	150		139	-8
314	1	4	0	0	3	0	0	3	7	7	24	0	8	41	53		8	-41
315	6	11	6	2	1	0	0	21	1	4	9	0	26	35	71		26	-35
316	0	0	0	0	0	0	8	7	31	0	2	0	0	48	49		0	-48
317	0	0	0	0	0	1	0	6	0	0	0	0	1	6	8		1	-6
318	0	10	0	0	0	0	0	0	0	0	0	0	10	0	13		10	0
319	0	1	0	1	0	0	0	10	0	0	0	0	2	10	15		2	-10
320	1	53	1	0	0	0	0	0	0	0	0	0	55	0	55		55	0
321	2	24	0	1	0	0	0	0	0	0	0	0	27	0	33		27	0
322	0	0	0	0	0	0	0	0	0	0	0	0	0	0	0		0	0
323	0	1	0	0	0	0	0	0	0	0	0	0	1	0	3		1	0
324	0	0	0	0	0	0	0	0	0	0	0	0	0	0	1		0	0
325	0	0	0	0	0	0	0	17	0	0	0	0	0	17	17		0	-17
326	5	63	54	5	0	0	0	0	0	0	1	0	127	1	129		127	-1
327	0	9	0	0	4	3	0	0	0	0	1	0	16	1	20		16	-1
328	48	20	0	0	3	0	0	5	0	1	1	0	71	7	85		71	-7
329	1	0	0	0	0	0	3	2	12	3	12	1	1	33	38		1	-33
330	0	3	1	4	901	49	0	15	4	0	0	0	958	19	981		958	-19
331	0	2	0	4	444	128	32	379	92	3	4	0	578	510	1094		578	-510
332	0	0	1	7	8	0	0	21	0	0	0	0	16	21	39		16	-21
333	0	11	5	5	3	0	2	1	0	0	0	3	24	6	32		24	-6
334	1	5	4	9	37	11	2	2	1	6	254	0	67	265	339		67	-265
335	4	85	14	4	30	9	0	4	5	24	86	0	146	119	273		146	-119
336	1	16	6	3	0	0	1	1	1	0	0	0	26	3	31		26	-3
337	12	272	271	67	4	0	0	0	0	0	0	0	626	0	642		626	0
338	85	3798	332	14	0	2	0	1	0	0	0	0	4231	1	4267		4231	-1
339	7	239	7	0	0	0	0	2	0	0	0	0	253	2	271		253	-2
340	51	81	2	0	0	0	0	0	0	0	0	0	134	0	187		134	0
341	4	1	0	0	0	0	0	0	0	0	0	0	5	0	26		5	0
342	0	0	0	0	0	0	0	0	0	0	0	0	0	0	0		0	0
343	0	0	0	0	0	0	0	1	0	0	0	3	0	4	4		0	-4
344	0	0	0	0	0	0	0	0	0	0	0	0	0	0	0		0	0
345	0	0	0	0	0	0	0	0	0	0	0	0	0	0	0		0	0
346	0	0	0	0	10	0	0	2	7	0	0	0	10	9	19		10	-9
347	0	0	0	6	7	0	6	429	0	43	1	0	13	479	495		13	-479
348	2	1	7	1	10	0	4	0	15	1	47	1	21	68	93		21	-68
349	0	6	6	0	0	0	7	415	8	11	172	28	12	641	661		12	-641
350	1	5	0	0	0	0	40	37	144	74	3460	51	6	3806	3836		6	-3806
351	2	0	0	0	0	0	4	421	11	156	984	20	2	1596	1631		2	-1596
352	0	0	0	0	0	0	6	8	2	8	28	4	0	56	61		0	-56
353	0	8	0	0	0	0	0	0	0	0	16	0	8	16	39		8	-16
354	3	0	1	0	0	0	0	12	95	29	4	0	4	140	146		4	-140
355	2	10	3	0	3	0	0	11	12	0	35	0	18	58	89		18	-58
356	2	10	5	33	0	0	2	24	17	0	11	1	50	55	119		50	-55
357	0	18	2	4	51	0	4	31	0	1	2	0	75	38	113		75	-38
358	0	13	0	13	6	1	1	1	0	1	0	0	33	3	42		33	-3
359	0	11	90	1	0	0	0	0	0	0	0	0	102	0	103		102	0
360	0	2	0	0	0	0	0	7	0	0	6	0	2	13	15		2	-13
361	0	0	1	0	0	0	0	1	0	3	69	0	1	73	74		1	-73
362	0	0	0	0	0	0	0	0	0	0	0	0	0	0	2		0	0
363	0	0	0	0	0	0	0	15	0	0	1	0	0	16	24		0	-16
364	0	0	13	0	1	0	0	0	2	0	0	0	14	2	17		14	-2
365	0	0	0	0	0	0	1	22	0	0	1	0	0	24	25		0	-24
366	1	0	0	0	0	0	1	0	0	0	19	0	1	20	21		1	-20
367	0	0	0	0	1	0	0	0	0	0	0	0	1	0	1		1	0
368	0	0	0	0	0	0	2	1	0	0	0	0	0	3	4		0	-3
369	0	0	0	0	0	0	0	0	0	0	0	0	0	0	0		0	0
370	2	2	0	0	0	0	0	0	0	0	0	0	4	0	4		4	0
371	0	11	1	0	0	0	0	0	0	0	0	0	12	0	13		12	0
372	0	3	0	0	0	0	0	0	0	0	0	0	3	0	3		3	0
373	0	0	0	0	0	0	0	0	0	0	0	0	0	0	1		0	0
374	0	0	0	0	0	0	0	0	0	0	0	0	0	0	0		0	0
375	0	0	0	0	0	0	0	0	0	0	0	0	0	0	0		0	0
376	0	0	0	0	0	0	0	0	0	0	0	0	0	0	2		0	0
377	0	0	0	0	0	0	0	0	0	0	0	0	0	0	0		0	0
378	0	0	0	0	0	0	0	0	0	0	0	0	0	0	0		0	0
379	0	0	0	0	0	0	2	0	0	0	0	0	0	2	2		0	-2
380	0	0	0	0	0	0	0	1	0	0	0	0	0	1	1		0	-1
381	0	0	0	0	0	0	0	0	0	0	0	0	0	0	0		0	0
382	0	0	0	0	0	0	0	1	2	0	4	0	0	7	7		0	-7
383	0	0	0	0	0	0	0	0	0	0	0	0	0	0	0		0	0
384	0	0	0	0	0	0	0	0	0	0	0	0	0	0	0		0	0
385	0	1	0	0	0	0	0	0	0	0	0	0	1	0	1		1	0
386	0	1	0	0	0	0	0	0	0	0	0	0	1	0	2		1	0
387	0	0	0	0	0	0	0	0	10	0	0	0	0	10	12		0	-10
388	0	0	0	0	0	0	0	0	0	0	0	0	0	0	0		0	0
389	0	0	0	0	0	0	0	0	0	0	0	0	0	0	0		0	0
390	0	0	0	0	0	0	0	3	0	0	1	0	0	4	6		0	-4
391	0	2	0	0	7	0	3	0	3	0	0	1	9	7	17		9	-7
392	0	4	0	0	0	0	1	2	0	0	2	3	4	8	18		4	-8
393	0	0	0	2	31	1	2	11	2	13	349	4	34	381	422		34	-381
394	0	2	3	4	247	11	0	3	17	6	109	25	267	160	427		267	-160
395	0	9	1	2	2	0	1	230	2	11	188	2	14	434	448		14	-434
396	1	5	32	0	0	0	6	8	34	10	0	0	38	58	98		38	-58
397	0	43	0	0	0	0	13	116	1	0	0	0	43	130	185		43	-130
398	4	3	0	0	0	0	3	15	0	0	3	1	7	22	31		7	-22
399	2	1	1	0	1	0	2	3	0	0	1	0	5	6	31		5	-6
400	0	1	0	0	0	0	0	0	0	0	0	0	1	0	4		1	0
401	0	0	1	0	0	0	0	3	0	0	0	0	1	3	9		1	-3
402	0	0	0	0	0	0	0	0	0	0	1	0	0	1	3		0	-1
403	0	0	0	0	0	0	0	0	0	0	1	0	0	1	1		0	-1
404	0	0	0	0	0	0	1	5	0	2	0	0	0	8	8		0	-8
405	0	0	0	0	0	0	0	0	1	0	2	0	0	3	3		0	-3
406	0	0	0	0	3	1	1	5	0	0	0	0	4	6	10		4	-6
407	1	1	1	6	39	0	6	0	0	0	0	0	48	6	55		48	-6
408	0	0	0	7	5	2	0	11	0	0	0	0	14	11	26		14	-11
409	28	590	30	0	2	0	43	0	1	0	0	0	650	44	710		650	-44
410	0	3	0	0	0	0	0	0	0	0	0	0	3	0	13		3	0
411	37	2	5	0	0	0	0	0	0	0	0	0	44	0	314		44	0
412	0	0	0	0	0	0	0	0	0	0	0	0	0	0	3		0	0
413	0	0	0	0	0	0	0	0	0	0	0	0	0	0	0		0	0
414	0	0	0	0	0	0	0	0	0	0	0	0	0	0	0		0	0
415	0	0	0	0	2	0	0	0	0	0	0	0	2	0	2		2	0
416	0	0	0	0	3	0	0	0	1	0	0	0	3	1	4		3	-1
417	0	0	0	0	5	0	0	0	0	0	0	0	5	0	5		5	0
418	0	0	4	0	0	0	0	0	0	0	53	0	4	53	57		4	-53
419	0	0	0	0	0	0	0	0	0	0	0	0	0	0	2		0	0
420	4	200	8	0	0	0	0	0	0	0	0	0	212	0	222		212	0
421	5	0	0	0	0	0	0	0	0	0	0	0	5	0	6		5	0
422	1	6	5	0	8	0	0	0	0	0	0	0	20	0	26		20	0
423	0	0	0	0	0	0	0	0	0	0	0	0	0	0	0		0	0
424	0	9	2	0	42	0	0	0	0	0	0	0	53	0	53		53	0
425	0	2	0	1	5	0	0	2	0	0	1	0	8	3	15		8	-3
426	2	0	0	1	1	0	0	14	0	2	0	0	4	16	20		4	-16
427	1	5	1	0	1	0	0	0	0	0	0	0	8	0	8		8	0
428	0	0	0	0	0	0	0	2	1	0	0	0	0	3	3		0	-3
429	0	6	3	0	0	0	1	0	0	0	1	0	9	2	14		9	-2
430	0	1	0	0	0	0	1	27	0	6	3	0	1	37	39		1	-37
431	7	27	0	0	0	0	5	8	58	0	6	0	34	77	113		34	-77
432	0	0	0	0	0	0	0	49	3	6	0	0	0	58	59		0	-58
433	0	0	0	0	31	0	26	11	14	0	2	0	31	53	89		31	-53
434	0	0	0	0	11	3	1	41	3	0	3	1	14	49	69		14	-49
435	0	0	0	0	6	0	10	134	25	6	356	1	6	532	539		6	-532
436	0	0	0	0	0	0	2	44	37	3	119	0	0	205	215		0	-205
437	2	0	0	0	0	0	2	17	1	0	21	1	2	42	46		2	-42
438	0	7	1	0	3	0	0	0	0	0	0	0	11	0	14		11	0
439	0	6	1	2	4	0	0	0	0	0	0	0	13	0	13		13	0
440	6	6	3	4	18	0	0	0	0	0	0	0	37	0	40		37	0
441	0	21	15	12	1	0	0	2	0	0	0	0	49	2	55		49	-2
442	0	0	0	0	0	0	0	0	0	0	0	0	0	0	0		0	0
443	12	10	0	0	0	0	0	0	4	33	56	0	22	93	118		22	-93
444	9	478	3	0	2	0	0	7	5	2	0	2	492	16	510		492	-16
445	113	13	2	0	15	1	3	73	54	1	9	0	144	140	289		144	-140
446	3	16	0	0	0	6	11	8	0	0	0	0	25	19	236		25	-19
447	0	16	5	3	1000	15	4	0	1	0	0	0	1039	5	1058		1039	-5
448	8	1	0	20	1229	13	8	205	4	0	23	16	1271	256	1560		1271	-256
449	13	32	2002	106	666	0	0	0	0	0	1	0	2819	1	2823		2819	-1
450	10	3841	158	50	51	0	0	0	0	0	0	0	4110	0	4120		4110	0
451	41	586	103	2	7	0	0	0	0	0	2	1	739	3	751		739	-3
452	8	210	1	2	8	0	0	6	0	3	3	8	229	20	253		229	-20
453	20	8	2	2	4	0	0	3	16	1	61	9	36	90	148		36	-90
454	0	0	0	0	0	0	0	11	4	0	16	0	0	31	33		0	-31
455	0	4	1	0	0	0	2	55	2	8	0	1	5	68	79		5	-68
456	0	0	0	0	0	0	108	0	73	1	4	0	0	186	198		0	-186
457	2	0	0	0	14	0	1	188	3	0	8	0	16	200	220		16	-200
458	0	2	0	0	0	0	1	1	0	0	0	0	2	2	5		2	-2
459	0	0	0	0	0	0	15	3	7	0	2	3	0	30	71		0	-30
460	0	0	0	0	0	0	0	1	0	0	0	0	0	1	9		0	-1
461	0	3	0	0	0	0	1	52	1	1	0	0	3	55	69		3	-55
462	0	0	0	0	0	0	0	0	0	0	0	0	0	0	0		0	0
463	0	0	0	0	0	0	0	0	0	0	2	0	0	2	2		0	-2
464	0	0	0	0	0	0	0	0	0	0	0	0	0	0	0		0	0
465	0	0	0	0	3	1	0	1	0	0	1	0	4	2	6		4	-2
466	0	0	0	0	0	0	0	0	0	0	0	0	0	0	0		0	0
467	0	0	0	0	0	0	0	9	0	0	0	0	0	9	9		0	-9
468	0	0	0	0	0	0	0	0	0	0	0	1	0	1	1		0	-1
469	2	0	0	0	0	0	0	5	0	0	4	0	2	9	11		2	-9
470	0	0	0	0	0	0	0	0	0	2	0	0	0	2	3		0	-2
471	1	21	2	3	0	0	0	0	1	0	3	0	27	4	35		27	-4
472	0	13	5	0	3	0	1	3	0	2	0	0	21	6	31		21	-6
473	0	8	1	2	2	0	0	0	5	0	0	0	13	5	24		13	-5
474	0	1	0	0	0	0	0	9	0	0	0	0	1	9	13		1	-9
475	3	0	4	0	1	0	0	1	0	0	0	0	8	1	14		8	-1
476	0	14	0	0	1	0	0	0	0	0	0	0	15	0	17		15	0
477	1	0	0	0	31	3	0	2	0	0	5	0	35	7	42		35	-7
478	0	0	0	0	0	0	0	3	0	0	0	0	0	3	3		0	-3
479	0	0	1	13	108	5	0	5	0	9	19	1	127	34	162		127	-34
480	1	0	1	2	28	2	1	29	85	6	26	0	34	147	182		34	-147
481	0	8	0	0	0	0	3	30	0	2	0	1	8	36	47		8	-36
482	61	144	67	24	0	0	2	6	6	0	0	2	296	16	316		296	-16
483	1	6	2	0	6	0	4	114	1	0	38	0	15	157	203		15	-157
484	3	0	0	0	11	0	72	18	35	80	110	0	14	315	450		14	-315
485	0	0	0	0	0	0	2	35	33	3	0	0	0	73	79		0	-73
486	0	0	0	0	0	0	2	32	1	0	0	0	0	35	38		0	-35
487	0	4	0	0	2	0	0	3	0	0	0	0	6	3	9		6	-3
488	0	0	1	0	0	2	0	0	1	1	3	0	3	5	9		3	-5
489	0	0	0	0	0	0	0	0	0	0	0	0	0	0	0		0	0
490	0	0	0	0	2	0	0	0	57	1	5	0	2	63	71		2	-63
491	0	0	0	0	17	2	0	41	6	16	19	0	19	82	101		19	-82
492	0	0	5	3	25	0	2	3	2	0	0	0	33	7	42		33	-7
493	0	0	0	4	0	0	1	568	1	10	204	0	4	784	802		4	-784
494	0	6	2	0	6	0	6	4	7	14	19	15	14	65	80		14	-65
495	0	16	1	0	14	0	7	76	62	17	239	0	31	401	470		31	-401
496	1	1	0	0	0	2	58	193	69	22	55	0	4	397	420		4	-397
497	18	128	27	5	2	0	0	74	7	2	6	0	180	89	290		180	-89
498	0	3	0	0	3	0	15	91	48	10	96	0	6	260	279		6	-260
499	0	0	0	0	0	0	3	184	32	9	20	0	0	248	270		0	-248
500	0	0	0	0	3	0	11	1304	62	33	12	0	3	1422	1444		3	-1422
501	0	0	0	0	0	0	27	3	15	0	0	0	0	45	48		0	-45
502	0	0	0	0	0	0	0	63	0	0	2	0	0	65	78		0	-65
503	0	0	0	1	2	0	4	27	26	12	89	1	3	159	164		3	-159
504	0	0	0	1	1	0	1	30	7	3	2	0	2	43	48		2	-43
505	0	0	0	1	6	1	5	67	45	47	10	0	8	174	185		8	-174
506	0	0	0	2	382	5	22	550	60	22	3	1	389	658	1078		389	-658
507	0	0	0	0	0	0	2	26	10	0	5	0	0	43	45		0	-43
508	0	16	4	2	13	2	0	37	0	0	9	2	37	48	85		37	-48
509	0	10	8	1	185	25	2	0	4	2	24	0	229	32	269		229	-32
510	3	18	0	0	5	0	0	7	8	2	4	0	26	21	54		26	-21
511	9	5	1	0	9	2	0	8	0	0	7	0	26	15	44		26	-15
512	2	0	1	1	3	0	1	6	1	2	12	1	7	23	46		7	-23
513	1	9	2	1	61	15	0	0	0	0	0	0	89	0	98		89	0
514	25	68	19	4	1	0	1	3	2	0	0	0	117	6	151		117	-6
515	1	1	1	0	0	0	0	11	0	1	0	0	3	12	32		3	-12
516	1	0	0	8	2592	8	4	0	1	0	0	0	2609	5	2620		2609	-5
517	1	0	2	5	63	0	0	1	4	0	0	0	71	5	77		71	-5
518	9	22	783	6	0	0	0	5	0	0	0	0	820	5	825		820	-5
519	0	73	2	0	0	0	4	0	0	0	0	0	75	4	81		75	-4
520	2	3	1	0	1	0	0	0	0	0	0	0	7	0	8		7	0
521	0	1	0	0	5	0	0	3	0	1	3	0	6	7	34		6	-7
522	0	0	0	0	0	0	0	10	3	8	3	0	0	24	30		0	-24
523	0	1	0	1	0	0	0	14	5	0	1	0	2	20	31		2	-20
524	0	0	0	0	0	0	0	8	0	2	0	0	0	10	10		0	-10
525	0	0	1	0	0	0	0	1	4	0	5	0	1	10	11		1	-10
526	0	0	0	0	3	0	2	192	1	25	395	0	3	615	625		3	-615
527	0	0	0	0	0	1	1	0	2	1	0	0	1	4	5		1	-4
528	1	0	0	0	0	0	1	106	0	0	7	0	1	114	115		1	-114
529	24	302	161	105	9	2	0	0	0	0	0	0	603	0	625		603	0
530	4	2	3	1	1	0	0	0	0	0	11	0	11	11	26		11	-11
531	12	928	22	7	45	4	0	0	0	0	0	0	1018	0	1027		1018	0
532	44	101	49	26	1	1	0	0	0	0	0	0	222	0	226		222	0
533	0	3	0	0	3	3	0	0	0	1	7	0	9	8	23		9	-8
534	1	456	25	24	30	0	0	0	6	9	0	0	536	15	558		536	-15
535	13	896	45	1	0	0	0	3	8	0	0	0	955	11	966		955	-11
536	24	26	16	0	0	0	6	65	0	0	0	0	66	71	167		66	-71
537	0	0	0	0	0	0	59	0	1	0	1	1	0	62	87		0	-62
538	0	0	0	0	0	0	1	26	0	2	42	0	0	71	92		0	-71
539	1	9	24	3	0	0	19	2	48	1	48	0	37	118	160		37	-118
540	0	0	0	0	0	0	0	4	7	4	4	0	0	19	21		0	-19
541	1	0	2	0	14	0	0	35	6	0	10	0	17	51	70		17	-51
542	0	0	0	0	10	1	0	15	0	8	0	5	11	28	39		11	-28
543	0	0	0	3	46	1	2	25	68	0	36	1	50	132	184		50	-132
544	0	0	0	0	0	0	1	81	0	2	1	0	0	85	87		0	-85
545	0	1	1	0	2	0	6	0	21	0	13	1	4	41	45		4	-41
546	4	6	0	0	0	0	1	19	0	0	0	0	10	20	34		10	-20
547	6	1	0	0	0	0	15	2	3	1	0	8	7	29	74		7	-29
548	0	0	0	0	0	0	0	1	17	0	0	0	0	18	29		0	-18
549	39	264	5	6	9	1	0	7	1	9	0	1	324	18	354		324	-18
550	14	8	71	10	16	0	0	14	120	6	62	6	119	208	337		119	-208
551	2	97	10	10	59	0	4	413	4	10	31	2	178	464	652		178	-464
552	5	25	4	9	1	0	68	9	72	1	24	0	44	174	232		44	-174
553	3	26	8	2	3	2	4	678	5	11	19	0	44	717	820		44	-717
554	4	114	77	24	25	0	46	41	12	7	27	2	244	135	418		244	-135
555	0	9	2	0	29	10	0	54	37	8	5	4	50	108	201		50	-108
556	2	65	0	1	2	0	12	300	64	4	8	3	70	391	482		70	-391
557	7	259	5	0	3	2	2	102	0	4	15	2	276	125	416		276	-125
558	3	0	0	0	3	0	1	18	1	17	27	0	6	64	73		6	-64
559	0	35	1	0	0	0	2	158	163	2	12	2	36	339	381		36	-339
560	1	6	0	0	5	16	0	37	2	0	16	0	28	55	92		28	-55
561	2	0	0	0	15	0	41	18	27	9	0	0	17	95	117		17	-95
562	0	0	0	0	0	2	0	120	22	0	0	0	2	142	169		2	-142
563	0	0	0	0	0	0	6	85	0	0	5	0	0	96	98		0	-96
564	0	13	0	0	8	0	3	0	0	0	1	0	21	4	28		21	-4
565	3	8	1	0	1	0	0	21	0	0	0	0	13	21	38		13	-21
566	0	4	0	1	74	0	2	5	1	0	0	0	79	8	90		79	-8
567	9	72	11	11	8	3	0	2	11	0	3	0	114	16	143		114	-16
568	0	3	3	0	14	0	0	50	0	1	0	1	20	52	75		20	-52
569	0	4	0	1	153	0	3	0	2	0	13	0	158	18	178		158	-18
570	0	0	0	0	0	0	0	11	0	5	1	0	0	17	18		0	-17
571	2	6	1	2	39	6	1	0	49	13	0	0	56	63	120		56	-63
572	2	0	0	0	0	0	0	179	16	0	0	0	2	195	197		2	-195
573	0	0	3	0	0	0	1	24	0	0	0	0	3	25	28		3	-25
574	0	3	1	0	0	0	0	1	0	0	2	0	4	3	7		4	-3
575	0	0	0	0	0	0	0	0	0	0	0	0	0	0	4		0	0
576	0	0	0	0	0	0	0	0	0	0	0	0	0	0	2		0	0
577	1	0	0	0	0	0	0	0	0	0	0	0	1	0	2		1	0
578	0	0	0	0	0	0	0	0	0	0	0	0	0	0	0		0	0
579	0	0	0	0	0	0	0	0	0	0	0	0	0	0	3		0	0
580	0	0	0	0	0	0	0	0	0	0	0	0	0	0	0		0	0
581	0	0	0	0	0	0	0	0	0	0	0	0	0	0	0		0	0
582	0	0	0	0	0	0	0	0	0	0	0	0	0	0	0		0	0
583	0	0	0	0	0	0	0	0	0	0	0	0	0	0	0		0	0
584	0	0	0	0	0	0	0	0	0	0	0	0	0	0	0		0	0
585	0	0	0	0	32	0	1	11	1	4	4	0	32	21	53		32	-21
586	25	340	42	16	8	2	25	84	17	17	66	32	433	241	675		433	-241
587	4	2	2	0	0	0	35	220	111	238	400	13	8	1017	1027		8	-1017
588	0	3	0	0	0	0	7	142	22	3	17	0	3	191	197		3	-191
589	17	89	21	1	0	0	11	144	9	4	22	7	128	197	336		128	-197
590	2	0	0	0	0	0	6	83	14	31	130	8	2	272	279		2	-272
591	7	6	0	0	1	0	2	58	176	1	94	0	14	331	353		14	-331
592	0	0	0	0	0	0	16	357	1	14	63	3	0	454	463		0	-454
593	0	0	0	0	1	0	3	5	4	0	1	0	1	13	26		1	-13
594	0	4	0	0	0	0	2	0	0	12	0	1	4	15	26		4	-15
595	45	225	246	35	140	1	0	1	26	2	3	4	692	36	777		692	-36
596	5	118	4	5	185	1	0	5	0	2	4	0	318	11	334		318	-11
597	19	57	67	16	106	5	7	0	1	0	0	0	270	8	293		270	-8
598	0	0	0	0	4	0	2	8	4	0	51	6	4	71	80		4	-71
599	16	148	357	415	66	2	0	0	0	1	33	9	1004	43	1121		1004	-43
600	10	1061	200	19	187	2	0	1	0	8	53	0	1479	62	1567		1479	-62
601	80	13440	181	3	221	4	0	0	1	3	22	0	13929	26	13964		13929	-26
602	198	380	46	72	1	1	0	20	8	0	2	0	698	30	741		698	-30
603	12	27	65	5	31	2	0	8	5	0	0	0	142	13	193		142	-13
604	0	4	0	3	55	0	0	8	0	0	0	0	62	8	105		62	-8
605	10	6	1	4	54	1	2	25	21	0	0	0	76	48	130		76	-48
606	0	6	2	2	3	0	1	18	0	0	0	0	13	19	41		13	-19
607	1	3	4	0	0	0	0	0	0	0	0	0	8	0	12		8	0
608	10	3	0	0	5	0	0	0	0	0	0	0	18	0	23		18	0
609	0	0	0	0	1	0	0	0	0	0	0	0	1	0	6		1	0
610	0	0	2	0	0	0	0	0	0	0	0	0	2	0	3		2	0
611	0	0	0	0	0	0	0	0	0	0	0	0	0	0	0		0	0
612	1	0	0	0	1	0	0	0	0	0	0	0	2	0	2		2	0
613	0	1	0	0	0	0	0	0	0	0	1	0	1	1	2		1	-1
614	0	0	0	0	0	0	0	0	1	0	0	0	0	1	1		0	-1
615	0	0	0	0	0	0	0	3	1	0	0	0	0	4	5		0	-4
616	0	0	2	0	0	0	5	13	0	2	0	1	2	21	23		2	-21
617	0	0	0	0	0	0	7	0	11	1	13	4	0	36	36		0	-36
618	0	0	0	0	0	0	1	115	1	9	149	0	0	275	280		0	-275
619	0	0	16	4	0	0	0	17	0	1	1	0	20	19	40		20	-19
620	1	133	10	13	3	0	0	6	1	4	0	0	160	11	177		160	-11
621	33	487	21	0	1	1	2	6	2	0	0	0	543	10	563		543	-10
622	5	4	4	3	446	51	0	1	0	0	0	0	513	1	520		513	-1
623	0	0	0	0	1	0	0	2	0	0	0	0	1	2	6		1	-2
624	0	0	0	0	0	0	1	20	1	7	2	0	0	31	34		0	-31
625	1	0	0	2	1	1	0	22	19	0	2	0	5	43	51		5	-43
626	0	0	0	2	23	11	0	2	0	0	0	0	36	2	40		36	-2
627	0	1	11	3	5	0	1	1	3	0	0	0	20	5	25		20	-5
628	0	54	1	2	3	2	0	0	0	0	0	0	62	0	64		62	0
629	1	8	11	12	2886	103	0	0	0	0	0	0	3021	0	3044		3021	0
630	4	2	3	16	126	2	0	3	0	0	0	0	153	3	163		153	-3
631	0	27	12	6	179	4	0	0	0	0	0	0	228	0	240		228	0
632	0	0	0	0	0	0	0	0	0	0	0	0	0	0	0		0	0
633	0	2	0	0	0	0	0	0	0	1	18	0	2	19	32		2	-19
634	8	0	1	0	0	0	0	2	6	2	0	0	9	10	26		9	-10
635	1	4	8	1	106	0	0	6	4	8	0	0	120	18	151		120	-18
636	1	5	1	0	2	0	3	59	3	0	0	0	9	65	80		9	-65
637	0	0	0	0	1	1	4	31	0	0	24	0	2	59	66		2	-59
638	0	2	0	1	58	8	2	0	1	4	19	0	69	26	100		69	-26
639	0	0	2	0	1	0	0	5	0	7	9	0	3	21	26		3	-21
640	0	6	3	2	18	10	0	5	1	0	0	0	39	6	45		39	-6
641	0	0	2	2	264	27	2	72	52	0	12	0	295	138	438		295	-138
642	0	0	0	0	0	0	1	142	1	4	7	0	0	155	158		0	-155
643	0	0	1	0	10	0	4	1	5	0	0	0	11	10	21		11	-10
644	1	0	0	1	4	0	0	4	1	0	0	0	6	5	11		6	-5
645	0	0	5	0	9	0	9	23	0	0	0	0	14	32	47		14	-32
646	0	6	0	0	0	0	0	0	0	0	0	0	6	0	23		6	0
647	0	0	0	0	0	0	0	0	0	0	0	0	0	0	1		0	0
648	0	0	0	0	0	0	0	0	0	0	0	0	0	0	0		0	0
649	0	0	0	0	0	0	0	0	0	0	0	0	0	0	1		0	0
650	0	0	0	0	0	0	0	0	0	0	0	0	0	0	0		0	0
651	0	0	0	0	0	0	0	0	0	0	0	1	0	1	1		0	-1
652	0	0	0	0	0	0	0	7	5	0	0	0	0	12	13		0	-12
653	0	0	0	0	1	0	0	1	1	0	0	0	1	2	3		1	-2
654	0	2	3	1	3	0	0	2	0	0	0	0	9	2	11		9	-2
655	0	0	0	0	63	0	0	0	0	0	0	0	63	0	63		63	0
656	0	16	6	1	0	0	0	0	0	0	0	0	23	0	26		23	0
657	2	0	0	0	0	0	0	0	0	0	0	0	2	0	5		2	0
658	6	144	14	4	11	0	0	0	1	0	0	0	179	1	181		179	-1
659	0	6	0	0	11	0	0	0	0	0	0	0	17	0	17		17	0
660	0	0	0	0	2	0	0	0	0	1	1	0	2	2	4		2	-2
661	0	0	0	0	0	0	0	2	2	0	0	0	0	4	4		0	-4
662	0	1	0	0	3	1	0	3	0	0	0	0	5	3	8		5	-3
663	0	1	0	0	0	0	38	60	323	0	36	0	1	457	461		1	-457
664	0	0	0	0	3	0	2	18	1	3	25	0	3	49	55		3	-49
665	0	17	0	3	1	0	3	11	1	0	162	2	21	179	205		21	-179
666	2	5	0	0	0	0	0	24	0	0	35	0	7	59	66		7	-59
667	5	28	0	0	0	0	0	0	0	0	1	0	33	1	38		33	-1
668	0	2	0	0	0	0	0	0	1	0	5	0	2	6	16		2	-6
669	0	0	0	0	0	0	0	0	0	0	3	0	0	3	3		0	-3
670	0	0	0	0	0	0	0	0	4	0	1	0	0	5	8		0	-5
671	0	0	0	0	0	0	0	8	1	1	0	0	0	10	12		0	-10
672	0	0	0	0	0	0	10	12	0	0	1	0	0	23	23		0	-23
673	0	0	0	0	0	0	0	9	0	0	0	0	0	9	12		0	-9
674	0	0	0	0	0	0	0	3	0	0	0	0	0	3	3		0	-3
675	0	0	0	0	0	0	0	13	0	0	0	0	0	13	18		0	-13
676	0	1	0	0	0	0	0	0	0	0	0	0	1	0	4		1	0
677	0	0	0	0	0	0	0	0	0	11	2	1	0	14	16		0	-14
678	0	0	0	0	2	0	0	0	13	2	134	0	2	149	151		2	-149
679	0	0	0	0	2	0	0	22	1	18	1	0	2	42	44		2	-42
680	0	0	0	0	1	0	6	55	60	3	3	0	1	127	128		1	-127
681	0	0	0	0	0	0	11	1447	39	3	11	0	0	1511	1516		0	-1511
682	0	2	0	0	17	0	98	181	9	4	25	0	19	317	342		19	-317
683	0	0	0	0	0	0	0	4	0	1	0	0	0	5	12		0	-5
684	0	0	0	0	0	0	0	1	2	0	0	0	0	3	9		0	-3
685	0	4	0	1	0	0	2	0	0	0	0	0	5	2	7		5	-2
686	0	0	0	0	0	0	0	0	0	0	0	0	0	0	1		0	0
687	0	0	0	0	0	0	0	0	0	0	0	0	0	0	1		0	0
688	0	0	0	0	0	0	0	0	0	0	0	0	0	0	0		0	0
689	0	0	0	0	0	0	0	0	0	0	0	0	0	0	0		0	0
690	0	0	0	0	0	0	0	0	0	0	0	0	0	0	0		0	0
691	0	0	0	0	0	0	0	0	0	0	0	0	0	0	0		0	0
692	0	0	0	0	0	0	0	0	0	0	0	0	0	0	1		0	0
693	0	2	0	0	0	0	0	6	0	0	0	0	2	6	8		2	-6
694	3	1	0	0	0	0	0	0	0	0	2	0	4	2	6		4	-2
695	0	0	3	0	0	0	1	6	0	6	0	0	3	13	17		3	-13
696	0	2	2	0	0	0	20	1	44	0	21	25	4	111	116		4	-111
697	77	235	39	9	15	0	0	61	1	1	23	0	375	86	467		375	-86
698	9	33	30	9	394	8	2	5	2	2	1	0	483	12	505		483	-12
699	1	12	1	0	2	0	0	15	5	1	7	0	16	28	63		16	-28
700	12	3	8	3	23	9	3	41	6	1	5	0	58	56	150		58	-56
701	2	9	1	0	0	12	0	12	3	0	6	0	24	21	59		24	-21
702	3	1	1	0	4	0	0	0	1	2	0	0	9	3	25		9	-3
703	0	0	0	0	0	0	0	3	0	0	0	0	0	3	5		0	-3
704	0	0	0	0	439	0	0	6	1	0	3	0	439	10	450		439	-10
705	0	0	0	0	10	0	2	0	1	0	2	0	10	5	15		10	-5
706	0	0	5	2	37	0	0	0	0	4	7	0	44	11	55		44	-11
707	0	17	6	2	35	2	0	0	1	0	0	0	62	1	67		62	-1
708	38	435	11	0	10	0	0	3	0	0	1	0	494	4	514		494	-4
709	3	49	0	0	2	0	12	0	28	5	4	0	54	49	120		54	-49
710	5	40	5	10	6	1	0	0	0	0	1	0	67	1	110		67	-1
711	9	60	131	3	33	0	0	1	0	0	0	0	236	1	259		236	-1
712	0	0	0	0	0	0	0	0	0	0	0	2	0	2	2		0	-2
713	2	0	0	0	0	0	0	0	0	0	0	0	2	0	23		2	0
714	0	0	0	1	0	0	2	0	0	0	0	0	1	2	10		1	-2
715	0	0	0	0	0	0	0	0	0	0	0	0	0	0	2		0	0
716	0	0	2	0	0	0	0	2	0	0	0	0	2	2	5		2	-2
717	0	0	0	0	7	1	0	0	0	0	0	0	8	0	10		8	0
718	5	9	0	0	1	0	0	0	3	0	0	0	15	3	18		15	-3
719	1	0	0	0	496	3	0	0	0	0	1	1	500	2	503		500	-2
720	2	19	6	4	93	0	0	0	1	0	0	0	124	1	131		124	-1
721	0	2	4	5	17	0	0	0	3	0	1	0	28	4	33		28	-4
722	7	583	290	4	2	0	0	0	0	0	0	0	886	0	891		886	0
723	0	8	1	0	2	0	0	3	5	0	30	0	11	38	50		11	-38
724	0	0	0	0	0	0	0	0	0	0	0	0	0	0	1		0	0
725	0	0	0	0	1	0	0	0	0	2	10	0	1	12	13		1	-12
726	0	0	0	2	0	0	3	2	1	0	38	0	2	44	47		2	-44
727	0	0	0	0	0	0	2	8	4	0	2	0	0	16	16		0	-16
728	0	5	0	0	0	0	0	0	0	0	2	0	5	2	7		5	-2
729	3	35	14	4	0	0	0	0	0	0	0	0	56	0	56		56	0
730	0	4	0	0	0	0	0	6	0	0	0	0	4	6	10		4	-6
731	1	6	0	0	1	0	1	0	2	0	0	0	8	3	12		8	-3
732	0	0	0	0	0	0	0	1	0	0	0	0	0	1	7		0	-1
733	0	0	0	0	0	0	0	0	0	0	0	1	0	1	3		0	-1
734	0	4	0	0	0	0	0	1	0	0	6	0	4	7	15		4	-7
735	0	0	0	0	0	0	0	0	0	0	3	0	0	3	4		0	-3
736	0	0	0	0	0	0	1	4	3	0	6	0	0	14	14		0	-14
737	2	2	0	2	0	0	0	0	0	0	0	0	6	0	7		6	0
738	0	0	0	0	0	0	0	0	0	0	0	0	0	0	0		0	0
739	0	0	0	0	0	0	0	2	0	0	0	0	0	2	2		0	-2
740	0	0	0	0	0	0	0	0	0	0	0	0	0	0	0		0	0
741	0	0	0	0	0	0	0	0	0	0	0	0	0	0	0		0	0
742	0	0	0	0	0	0	0	0	0	0	0	0	0	0	0		0	0
743	0	0	0	0	0	0	0	0	0	0	0	0	0	0	0		0	0
744	0	0	0	0	0	0	0	0	0	0	0	0	0	0	0		0	0
745	0	0	0	0	0	0	0	0	0	0	0	0	0	0	0		0	0
746	0	0	0	0	0	0	0	1	0	0	0	0	0	1	1		0	-1
747	0	0	0	0	0	0	0	1	0	0	1	0	0	2	2		0	-2
748	0	1	0	1	0	0	2	0	0	0	0	0	2	2	4		2	-2
749	0	3	1	0	0	1	0	1	0	0	0	0	5	1	6		5	-1
750	0	2	1	0	0	0	2	0	0	0	2	0	3	4	7		3	-4
751	1	0	1	0	0	0	0	0	1	0	1	0	2	2	4		2	-2
752	0	0	1	0	0	0	0	5	10	3	1	0	1	19	20		1	-19
753	1	0	0	0	1	0	0	109	16	0	2	0	2	127	131		2	-127
754	2	3	1	6	6	0	6	15	1	0	0	0	18	22	40		18	-22
755	0	0	3	0	0	0	4	2	0	0	0	0	3	6	12		3	-6
756	0	0	0	0	3	0	13	87	0	1	6	0	3	107	113		3	-107
757	2	1	0	0	14	0	0	0	0	0	0	0	17	0	18		17	0
758	4	6	7	3	0	0	1	0	0	1	0	0	20	2	38		20	-2
759	0	0	0	0	0	0	3	0	0	1	4	0	0	8	11		0	-8
760	4	35	1	0	3	3	0	0	1	0	15	1	46	17	64		46	-17
761	0	2	0	0	0	0	2	17	0	2	88	0	2	109	114		2	-109
762	0	1	4	0	0	0	0	2	0	0	0	0	5	2	7		5	-2
763	0	11	2	1	1	0	0	11	0	0	2	0	15	13	30		15	-13
764	0	0	0	2	20	0	0	1	0	1	0	0	22	2	26		22	-2
765	0	4	0	1	0	0	3	3	0	1	2	0	5	9	21		5	-9
766	0	0	0	0	0	0	1	2	4	0	0	0	0	7	8		0	-7
767	0	0	0	0	0	0	1	0	0	0	0	0	0	1	4		0	-1
768	0	5	1	1	0	0	0	0	0	0	0	0	7	0	9		7	0
769	0	0	0	0	0	0	0	0	0	0	0	0	0	0	0		0	0
770	5	1	1	1	0	0	0	0	1	0	0	0	8	1	12		8	-1
771	0	0	0	0	3	0	0	0	0	0	0	0	3	0	5		3	0
772	0	3	1	1	25	2	0	0	0	0	0	0	32	0	32		32	0
773	1	1	0	8	118	2	0	4	0	0	0	0	130	4	134		130	-4
774	0	0	1	5	0	0	0	0	0	0	5	0	6	5	14		6	-5
775	0	0	0	1	0	0	1	1	0	0	8	0	1	10	11		1	-10
776	0	1	0	1	0	0	0	0	0	0	0	0	2	0	2		2	0
777	0	0	0	0	0	0	0	0	0	0	0	0	0	0	0		0	0
778	0	0	0	0	0	0	0	0	0	0	1	0	0	1	2		0	-1
779	0	3	0	0	0	0	0	0	0	0	0	0	3	0	8		3	0
780	0	0	0	0	0	0	0	0	0	0	0	0	0	0	0		0	0
781	0	0	0	0	1	0	0	0	0	0	0	0	1	0	1		1	0
782	0	0	0	0	0	0	0	3	0	0	0	0	0	3	3		0	-3
783	0	0	0	0	0	0	0	2	0	0	0	0	0	2	2		0	-2
784	0	1	1	0	11	0	0	2	0	0	0	0	13	2	16		13	-2
785	0	0	0	0	8	0	0	0	0	1	0	0	8	1	9		8	-1
786	0	0	0	1	4	0	0	0	0	0	0	0	5	0	5		5	0
787	0	1	0	0	0	0	0	0	0	0	0	0	1	0	1		1	0
788	5	50	1	0	0	0	0	0	0	0	0	0	56	0	57		56	0
789	2	3	0	0	3	0	0	0	0	0	2	0	8	2	11		8	-2
790	0	2	0	0	10	0	0	1	0	2	0	0	12	3	16		12	-3
791	0	0	0	0	0	0	0	0	5	0	0	0	0	5	5		0	-5
792	0	0	0	1	0	0	0	10	0	0	1	0	1	11	14		1	-11
793	0	0	0	0	0	0	0	0	0	0	0	0	0	0	0		0	0
794	0	0	0	0	0	0	0	5	0	0	0	0	0	5	5		0	-5
795	0	0	0	0	0	0	0	0	0	0	1	0	0	1	1		0	-1
796	0	0	0	0	0	0	0	0	0	0	0	0	0	0	1		0	0
797	0	0	0	0	9	2	0	3	0	0	9	0	11	12	36		11	-12
798	0	0	1	0	0	0	0	4	11	0	12	0	1	27	31		1	-27
799	0	0	0	2	0	3	0	4	0	0	2	0	5	6	16		5	-6
800	0	0	0	1	58	20	0	28	1	0	12	0	79	41	131		79	-41
801	0	0	0	0	0	0	0	1	0	0	0	0	0	1	1		0	-1
802	1	0	0	1	0	0	0	7	0	0	0	0	2	7	14		2	-7
803	0	0	0	0	0	0	0	0	0	0	0	0	0	0	0		0	0
804	0	0	0	0	0	0	0	1	0	0	0	0	0	1	5		0	-1
805	0	1	0	0	0	0	0	0	0	0	0	0	1	0	2		1	0
806	0	0	0	0	0	0	0	0	0	0	1	0	0	1	1		0	-1
807	0	0	0	0	0	0	0	1	0	0	0	0	0	1	2		0	-1
808	0	0	0	0	0	0	0	0	0	0	0	3	0	3	3		0	-3
809	0	0	0	0	0	0	1	0	0	0	0	0	0	1	1		0	-1
810	0	0	0	0	3	0	0	0	4	13	1	0	3	18	21		3	-18
811	0	0	0	0	3	0	0	37	21	2	5	1	3	66	69		3	-66
812	0	0	0	0	0	0	0	42	0	0	0	0	0	42	42		0	-42
813	0	0	0	3	2	0	12	3	10	4	54	0	5	83	89		5	-83
814	0	0	0	0	0	0	0	14	0	1	5	0	0	20	23		0	-20
815	0	0	0	0	0	0	0	4	6	0	4	0	0	14	17		0	-14
816	0	0	0	0	0	0	9	71	2	2	4	0	0	88	89		0	-88
817	0	0	0	0	0	0	3	0	0	0	0	0	0	3	4		0	-3
818	0	0	0	0	0	0	0	3	0	0	0	0	0	3	4		0	-3
819	0	0	0	0	0	1	0	0	0	0	0	0	1	0	4		1	0
820	0	0	0	0	4	2	0	8	0	0	0	0	6	8	14		6	-8
821	0	0	0	8	430	0	1	4	0	0	0	0	438	5	443		438	-5
822	0	0	1	8	102	0	0	5	0	0	1	0	111	6	117		111	-6
823	0	15	387	13	0	0	0	0	0	0	0	0	415	0	416		415	0
824	1	365	3	0	0	0	0	0	0	0	0	0	369	0	369		369	0
825	5	50	0	0	0	0	0	0	0	0	0	0	55	0	58		55	0
826	5	0	0	0	0	0	0	0	0	0	0	0	5	0	10		5	0
827	0	0	0	0	0	0	0	0	0	0	0	0	0	0	3		0	0
828	0	0	0	0	0	0	0	0	0	0	0	0	0	0	5		0	0
829	0	0	0	0	0	0	0	0	0	0	0	0	0	0	7		0	0
830	0	0	0	0	0	0	0	0	0	0	0	0	0	0	1		0	0
831	0	0	0	0	0	0	0	0	0	0	0	0	0	0	0		0	0
832	0	0	0	0	0	0	2	6	5	0	0	1	0	14	14		0	-14
833	0	0	0	0	0	0	0	5	0	0	0	0	0	5	5		0	-5
834	0	0	0	0	0	0	1	3	2	0	1	0	0	7	7		0	-7
835	1	1	0	0	29	1	0	0	0	0	0	0	32	0	34		32	0
836	1	0	0	2	69	0	0	0	0	0	0	0	72	0	74		72	0
837	0	2	26	8	5	0	0	0	1	0	1	0	41	2	46		41	-2
838	0	3	0	0	32	29	0	0	0	0	0	0	64	0	79		64	0
839	8	94	2	17	119	1	0	0	0	0	0	0	241	0	248		241	0
840	1	0	3	0	3	5	0	0	3	0	6	0	12	9	25		12	-9
841	0	2	1	15	2688	115	0	7	1	3	11	0	2821	22	2854		2821	-22
842	0	6	0	15	787	204	5	9	10	0	6	0	1012	30	1059		1012	-30
843	10	193	297	23	13	3	4	86	1	2	1	1	539	95	651		539	-95
844	13	49	9	0	0	0	62	88	81	0	62	0	71	293	388		71	-293
845	3	28	1	1	0	0	0	81	0	2	8	0	33	91	151		33	-91
846	3	5	0	0	2	0	0	0	0	0	0	0	10	0	17		10	0
847	0	8	0	0	0	0	0	0	0	0	0	0	8	0	8		8	0
848	0	9	7	1	0	0	0	0	0	0	0	0	17	0	18		17	0
849	0	65	0	0	0	0	0	0	1	0	1	0	65	2	71		65	-2
850	5	0	0	0	0	0	0	0	0	0	0	0	5	0	7		5	0
851	0	0	0	0	0	0	0	18	7	3	3	0	0	31	35		0	-31
852	0	0	0	0	12	0	0	2	2	0	0	0	12	4	16		12	-4
853	0	0	0	0	0	0	10	13	0	0	4	2	0	29	29		0	-29
854	0	0	0	0	0	0	0	0	0	0	29	0	0	29	29		0	-29
855	0	0	0	0	55	10	0	0	0	0	1	0	65	1	67		65	-1
856	1	21	0	5	2	0	0	10	1	5	1	0	29	17	46		29	-17
857	0	0	1	0	4	0	0	15	2	23	138	1	5	179	190		5	-179
858	1	9	1	9	1	0	0	1	0	1	2	0	21	4	49		21	-4
859	0	3	1	0	1	0	0	1	0	2	0	0	5	3	9		5	-3
860	0	0	0	0	3	2	2	4	3	2	7	0	5	18	28		5	-18
861	0	0	0	0	0	0	0	1	2	0	0	0	0	3	5		0	-3
862	0	0	0	0	2	0	1	101	0	0	0	0	2	102	104		2	-102
863	1	0	0	0	463	4	1	19	0	0	0	0	468	20	488		468	-20
864	0	1	3	7	50	0	0	2	2	0	0	0	61	4	66		61	-4
865	0	28	3	0	1	0	5	11	0	5	0	0	32	21	53		32	-21
866	7	30	3	0	0	0	0	0	0	0	0	0	40	0	44		40	0
867	0	0	0	0	1	0	1	0	0	0	0	1	1	2	5		1	-2
868	1	0	0	0	0	0	0	0	0	0	0	0	1	0	2		1	0
869	0	0	0	0	0	0	0	0	0	0	0	0	0	0	0		0	0
870	0	0	0	0	0	0	0	0	0	0	0	0	0	0	0		0	0
871	0	0	0	0	0	0	0	0	0	0	0	0	0	0	0		0	0
872	0	0	0	0	0	0	1	1	0	0	5	0	0	7	7		0	-7
873	0	0	0	0	0	0	0	0	0	0	82	0	0	82	82		0	-82
874	3	64	55	0	0	0	0	0	0	0	0	0	122	0	126		122	0
875	6	224	0	0	0	0	0	0	0	0	0	0	230	0	234		230	0
876	2	0	0	0	2	0	0	0	1	0	8	1	4	10	15		4	-10
877	0	5	0	0	0	0	1	0	0	0	5	0	5	6	20		5	-6
878	0	0	0	0	0	0	0	0	3	5	17	0	0	25	25		0	-25
879	0	1	0	0	2	0	0	6	5	2	12	0	3	25	28		3	-25
880	0	0	0	1	0	0	0	1	25	4	0	0	1	30	31		1	-30
881	0	0	0	1	59	0	0	20	1	0	0	0	60	21	82		60	-21
882	0	1	0	1	27	0	3	17	0	0	0	0	29	20	53		29	-20
883	0	0	0	0	3	0	8	18	1	0	0	0	3	27	38		3	-27
884	0	0	0	0	0	0	2	12	0	0	0	0	0	14	23		0	-14
885	0	0	0	0	0	0	0	0	0	0	0	0	0	0	2		0	0
886	0	0	0	0	0	0	0	0	0	0	0	0	0	0	0		0	0
887	0	0	0	0	0	0	0	0	0	0	0	0	0	0	0		0	0
888	0	0	0	0	0	0	0	0	0	0	0	0	0	0	0		0	0
889	0	0	0	0	0	0	0	0	0	0	0	0	0	0	0		0	0
890	0	0	0	0	0	0	0	0	0	0	0	0	0	0	0		0	0
891	0	0	0	0	0	0	0	0	0	0	0	0	0	0	0		0	0
892	0	0	0	0	0	0	0	0	0	0	0	0	0	0	0		0	0
893	0	0	0	0	0	0	0	0	7	0	0	0	0	7	7		0	-7
894	0	0	0	0	0	0	3	5	0	0	3	0	0	11	12		0	-11
895	1	5	3	0	4	0	2	1	0	6	0	1	13	10	23		13	-10
896	0	5	0	0	0	0	0	0	0	0	0	0	5	0	5		5	0
897	0	0	0	0	0	0	0	0	0	0	1	0	0	1	5		0	-1
898	1	0	0	0	0	0	0	0	0	0	0	0	1	0	1		1	0
899	0	0	0	0	0	0	0	0	1	0	0	0	0	1	1		0	-1
900	0	0	0	0	21	0	0	0	0	0	0	0	21	0	21		21	0
901	0	0	0	2	0	0	0	1	1	0	0	0	2	2	4		2	-2
902	0	0	0	0	0	0	0	0	0	0	0	0	0	0	4		0	0
903	0	0	0	0	0	0	0	0	0	0	0	0	0	0	0		0	0
904	3	0	0	0	0	0	0	0	0	0	0	0	3	0	3		3	0
905	0	0	0	1	0	0	0	0	0	0	0	0	1	0	1		1	0
906	0	0	0	0	0	0	0	0	0	0	0	0	0	0	0		0	0
907	0	0	0	0	0	0	0	1	0	0	0	0	0	1	1		0	-1
908	0	0	0	0	0	0	1	0	0	0	0	0	0	1	1		0	-1
909	0	0	0	0	0	0	0	21	0	2	0	0	0	23	26		0	-23
910	0	0	0	1	0	0	0	6	0	1	4	0	1	11	16		1	-11
911	0	0	0	0	0	0	0	2	7	0	11	0	0	20	21		0	-20
912	0	0	3	0	0	0	1	15	0	4	50	0	3	70	76		3	-70
913	3	5	12	0	2	0	0	2	1	4	18	7	22	32	58		22	-32
914	2	41	2	0	54	0	2	2	5	2	30	24	99	65	168		99	-65
915	6	7	3	3	4	0	8	141	43	16	3653	27	23	3888	3919		23	-3888
916	10	6	6	2	1	0	0	9	0	7	29	0	25	45	78		25	-45
917	10	358	6	4	0	0	0	1	0	0	1	0	378	2	404		378	-2
918	5	2	1	0	0	0	2	0	0	0	4	0	8	6	19		8	-6
919	0	0	0	0	0	0	2	11	0	0	1	0	0	14	15		0	-14
920	0	0	0	0	0	0	1	30	1	0	5	0	0	37	42		0	-37
921	0	0	0	0	0	0	1	0	0	5	1	0	0	7	12		0	-7
922	1	21	3	9	193	0	0	0	2	0	0	0	227	2	230		227	-2
923	5	23	45	12	9	0	0	2	0	0	0	0	94	2	115		94	-2
924	1	18	11	0	3	0	2	0	0	0	0	0	33	2	47		33	-2
925	1	12	0	0	1	1	0	0	0	0	0	0	15	0	20		15	0
926	3	1	0	0	4	0	0	0	0	0	0	0	8	0	8		8	0
927	0	8	1	0	8	0	0	1	0	0	0	0	17	1	40		17	-1
928	2	6	4	3	0	1	0	0	0	0	0	0	16	0	20		16	0
929	0	0	2	0	9	0	0	0	1	0	0	0	11	1	15		11	-1
930	1	0	1	0	2	1	0	0	1	0	0	0	5	1	6		5	-1
931	0	0	0	0	9	1	0	8	0	0	0	0	10	8	18		10	-8
932	0	0	0	1	0	0	0	0	0	0	0	0	1	0	1		1	0
933	0	0	26	1	3	0	0	0	0	0	0	0	30	0	32		30	0
934	0	0	0	0	0	0	0	0	0	0	0	0	0	0	0		0	0
935	0	0	0	0	0	0	0	0	0	0	0	0	0	0	1		0	0
936	0	0	0	0	0	0	0	0	0	0	0	0	0	0	0		0	0
937	0	0	0	0	0	0	0	0	0	0	0	0	0	0	0		0	0
938	0	0	0	0	0	0	0	0	0	0	1	0	0	1	1		0	-1
939	0	0	1	0	0	0	0	0	0	0	4	0	1	4	7		1	-4
940	0	0	0	0	0	0	0	0	0	0	0	0	0	0	0		0	0
941	5	2	0	0	0	0	0	0	0	0	0	0	7	0	7		7	0
942	0	2	0	0	0	0	0	0	2	0	0	0	2	2	5		2	-2
943	0	0	0	0	0	0	0	3	0	0	0	0	0	3	10		0	-3
944	2	27	7	0	0	0	0	0	0	0	0	0	36	0	55		36	0
945	1	6	0	1	0	0	0	0	0	0	0	0	8	0	11		8	0
946	0	0	0	0	0	0	0	0	0	0	0	0	0	0	0		0	0
947	0	0	0	0	0	0	0	0	0	0	0	0	0	0	0		0	0
948	0	0	1	0	0	0	0	6	0	0	0	0	1	6	7		1	-6
949	0	1	0	0	2	0	1	0	0	0	0	0	3	1	4		3	-1
950	0	0	0	0	8	0	0	27	0	1	0	0	8	28	43		8	-28
951	0	1	0	0	0	0	3	0	3	0	7	1	1	14	16		1	-14
952	0	0	0	0	0	0	0	0	0	0	0	0	0	0	0		0	0
953	0	35	3	0	8	1	0	0	0	0	0	0	47	0	47		47	0
954	0	7	0	0	4	0	0	0	0	0	0	0	11	0	11		11	0
955	0	4	0	0	2	0	0	0	0	0	1	0	6	1	7		6	-1
956	0	3	0	0	4	0	1	3	15	2	1	0	7	22	29		7	-22
957	0	0	0	0	0	0	2	26	47	0	3	0	0	78	84		0	-78
958	0	0	0	0	0	0	0	6	0	0	0	0	0	6	6		0	-6
959	0	27	0	0	2	0	1	0	1	0	5	0	29	7	38		29	-7
960	1	1	0	0	0	0	0	0	1	0	0	0	2	1	3		2	-1
961	0	0	0	0	40	0	1	2	4	0	0	0	40	7	47		40	-7
962	0	0	0	1	2	0	2	9	3	0	0	0	3	14	18		3	-14
963	0	0	1	0	0	0	2	3	2	0	0	0	1	7	8		1	-7
964	0	19	1	0	0	0	0	4	0	0	0	0	20	4	28		20	-4
965	1	0	0	0	7	0	0	0	9	0	8	0	8	17	26		8	-17
966	0	0	0	0	0	0	0	3	0	0	0	0	0	3	3		0	-3
967	0	0	0	0	0	0	0	0	0	0	0	0	0	0	0		0	0
968	0	0	0	0	0	0	0	0	0	0	0	1	0	1	1		0	-1
969	0	0	0	2	0	0	0	0	0	0	2	0	2	2	6		2	-2
970	0	0	0	0	0	0	0	0	3	2	4	0	0	9	9		0	-9
971	1	0	2	1	0	0	0	8	0	0	0	0	4	8	13		4	-8
972	0	0	0	0	0	0	1	3	3	4	0	0	0	11	15		0	-11
973	1	5	0	6	15	0	0	1	2	0	0	0	27	3	34		27	-3
974	2	1	0	1	0	0	0	17	0	0	0	0	4	17	21		4	-17
975	0	3	11	3	17	2	0	0	0	0	0	0	36	0	39		36	0
976	0	2	0	3	3	2	0	1	0	1	0	0	10	2	13		10	-2
977	1	0	0	0	0	0	0	10	5	8	1	0	1	24	25		1	-24
978	0	0	0	1	5	0	0	14	1	1	1	0	6	17	24		6	-17
979	0	3	10	2	0	0	0	3	0	0	0	0	15	3	18		15	-3
980	0	0	0	0	1	0	0	5	0	0	0	0	1	5	8		1	-5
981	0	0	0	0	0	0	3	2	0	0	0	0	0	5	7		0	-5
982	0	0	0	0	22	0	0	32	0	2	0	0	22	34	59		22	-34
983	0	0	0	0	57	1	2	0	4	0	0	1	58	7	72		58	-7
984	0	0	0	0	0	0	0	0	0	0	0	0	0	0	0		0	0
985	0	16	16	4	1	0	0	0	0	0	0	0	37	0	38		37	0
986	0	0	0	0	1	0	0	2	0	0	0	0	1	2	3		1	-2
987	1	3	2	0	0	0	2	1	5	0	3	0	6	11	19		6	-11
988	0	0	0	0	0	0	0	0	0	0	1	0	0	1	1		0	-1
989	1	3	5	0	1	0	1	8	0	0	0	0	10	9	20		10	-9
990	0	2	0	0	0	0	0	0	0	0	0	0	2	0	5		2	0
991	1	3	0	0	18	16	0	0	0	1	1	0	38	2	40		38	-2
992	0	3	4	0	17	0	0	0	0	0	0	0	24	0	27		24	0
993	0	0	0	1	0	0	1	3	0	0	0	0	1	4	5		1	-4
994	0	8	0	0	0	0	1	2	0	0	1	0	8	4	13		8	-4
995	0	13	1	0	0	0	0	0	0	0	0	0	14	0	15		14	0
996	0	2	0	0	3	3	0	0	4	0	2	1	8	7	18		8	-7
997	0	0	0	3	8	0	0	3	0	0	1	0	11	4	16		11	-4
998	0	0	3	0	0	1	0	0	1	0	6	2	4	9	13		4	-9
999	0	0	10	0	8	0	0	1	0	1	28	0	18	30	48		18	-30
1000	0	7	1	0	0	0	0	0	5	2	0	0	8	7	18		8	-7
1001	212	110	95	37	2	1	0	7	0	0	1	0	457	8	612		457	-8
1002	3	12	75	2	6	0	0	4	0	0	3	0	98	7	108		98	-7
1003	1	81	0	0	1	0	0	0	0	0	0	0	83	0	87		83	0
1004	0	0	0	0	0	0	0	0	0	0	0	0	0	0	1		0	0
1005	0	0	0	0	0	0	0	0	0	0	0	0	0	0	0		0	0
1006	1	3	0	0	0	0	0	0	0	0	0	0	4	0	8		4	0
1007	4	2	2	0	0	0	0	0	0	0	0	0	8	0	8		8	0
1008	0	0	0	0	8	0	0	0	0	0	0	0	8	0	8		8	0
1009	0	2	2	30	1	0	0	0	0	0	0	0	35	0	37		35	0
1010	0	0	6	0	0	0	0	0	0	0	0	0	6	0	6		6	0
1011	0	0	0	0	0	0	0	0	0	0	0	0	0	0	0		0	0
1012	0	0	0	0	0	0	0	0	0	0	0	0	0	0	0		0	0
1013	0	0	0	0	0	0	0	0	0	0	0	0	0	0	4		0	0
1014	0	0	0	0	0	1	0	0	0	1	2	0	1	3	4		1	-3
1015	0	0	0	0	0	1	0	2	0	0	0	0	1	2	4		1	-2
1016	0	2	0	0	2	0	0	0	1	1	0	5	4	7	11		4	-7
1017	0	5	0	5	2	0	0	3	3	0	155	1	12	162	175		12	-162
1018	0	25	144	25	19	1	6	3	0	34	102	0	214	145	359		214	-145
1019	12	1866	25	6	3	0	0	3	110	7	32	2	1912	154	2071		1912	-154
1020	409	757	96	11	7	1	14	964	5	46	7	3	1281	1039	2357		1281	-1039
1021	18	68	5	7	132	71	151	59	464	0	182	2	301	858	1258		301	-858
1022	15	46	2	0	0	2	4	52	6	9	0	0	65	71	330		65	-71
1023	0	4	16	0	5	5	5	29	62	1	0	0	30	97	196		30	-97
1024	8	182	44	38	880	5	0	50	0	0	0	0	1157	50	1255		1157	-50
1025	4	95	29	22	6	0	8	0	0	0	0	0	156	8	168		156	-8
1026	4	35	4	1	75	7	0	0	0	0	0	0	126	0	133		126	0
1027	0	0	0	0	0	0	0	0	0	0	0	0	0	0	13		0	0
1028	0	0	0	0	0	0	0	0	0	0	0	0	0	0	0		0	0
1029	0	0	0	0	0	0	0	0	0	0	0	0	0	0	0		0	0
1030	0	0	1	0	0	0	0	0	0	0	0	0	1	0	1		1	0
1031	0	0	0	0	0	0	0	0	0	0	0	0	0	0	0		0	0
1032	0	0	2	0	2	0	0	0	0	0	0	0	4	0	4		4	0
1033	0	0	0	0	0	0	0	0	0	0	0	0	0	0	1		0	0
1034	0	0	0	0	0	0	0	0	0	0	0	0	0	0	0		0	0
1035	0	0	0	0	0	0	0	1	0	0	0	0	0	1	1		0	-1
1036	0	0	0	0	1	0	0	2	0	0	6	0	1	8	9		1	-8
1037	1	0	0	0	1	0	0	4	0	1	0	0	2	5	7		2	-5
1038	8	246	59	31	4	1	0	0	0	0	0	0	349	0	352		349	0
1039	9	647	114	38	49	0	0	4	0	0	0	0	857	4	862		857	-4
1040	9	115	20	48	248	0	0	2	1	0	0	0	440	3	444		440	-3
1041	55	704	342	12	2	1	1	4	0	0	0	0	1116	5	1146		1116	-5
1042	22	25	4	2	0	0	0	5	0	0	6	1	53	12	72		53	-12
1043	0	0	0	0	0	0	0	0	0	3	0	0	0	3	8		0	-3
1044	0	0	0	0	0	0	0	1	6	2	2	0	0	11	18		0	-11
1045	2	4	6	2	0	3	0	0	0	2	14	0	17	16	142		17	-16
1046	0	8	5	0	0	0	2	37	15	2	0	0	13	56	78		13	-56
1047	0	106	4	0	1	0	0	97	1	0	0	0	111	98	216		111	-98
1048	2	0	0	0	0	0	0	1	0	1	0	0	2	2	6		2	-2
1049	0	8	1	0	1	1	0	1	6	1	13	1	11	22	38		11	-22
1050	0	0	0	0	0	0	0	14	0	16	4	2	0	36	40		0	-36
1051	0	0	0	0	1	0	21	42	92	1	32	1	1	189	196		1	-189
1052	0	0	0	0	0	0	0	15	0	0	0	0	0	15	17		0	-15
1053	4	49	5	7	20	0	2	0	4	0	0	0	85	6	95		85	-6
1054	0	0	0	0	6	0	1	250	4	0	0	0	6	255	268		6	-255
1055	0	9	1	3	254	0	0	8	3	0	0	1	267	12	281		267	-12
1056	5	120	63	5	1	0	1	0	0	0	0	3	194	4	203		194	-4
1057	2	1	0	0	0	0	1	0	0	0	4	0	3	5	15		3	-5
1058	0	4	0	0	9	5	0	0	0	0	0	0	18	0	25		18	0
1059	1	1	0	0	8	0	0	0	0	0	2	0	10	2	15		10	-2
1060	0	2	0	0	0	0	0	2	1	0	2	0	2	5	11		2	-5
1061	0	0	0	0	0	0	0	4	0	0	2	0	0	6	15		0	-6
1062	0	0	0	0	0	0	0	0	0	0	0	0	0	0	1		0	0
1063	0	1	1	0	0	0	0	0	6	3	3	0	2	12	14		2	-12
1064	0	0	0	0	0	1	0	22	12	0	0	0	1	34	40		1	-34
1065	0	0	0	0	0	0	6	171	0	4	4	4	0	189	201		0	-189
1066	0	0	0	0	0	0	13	3	11	3	31	0	0	61	95		0	-61
1067	0	0	0	0	10	0	0	28	1	45	0	1	10	75	94		10	-75
1068	0	5	16	1	11	0	0	9	196	0	1	2	33	208	243		33	-208
1069	8	112	2	1	5	0	1	82	0	1	4	0	128	88	219		128	-88
1070	2	4	4	1	12	7	33	0	4	41	2	5	30	85	120		30	-85
1071	0	6	0	0	0	0	0	0	453	2	31	3	6	489	527		6	-489
1072	0	4	0	1	0	0	2	92	1	22	3	0	5	120	125		5	-120
1073	1	2	1	1	2	0	119	11	466	2	181	4	7	783	794		7	-783
1074	0	0	0	0	0	0	0	396	1	27	49	0	0	473	481		0	-473
1075	3	6	1	2	0	0	4	0	2	3	6	0	12	15	27		12	-15
1076	0	0	0	0	0	0	1	109	72	11	2	0	0	195	198		0	-195
1077	0	5	2	0	0	0	4	64	19	0	0	0	7	87	99		7	-87
1078	0	1	0	0	0	0	0	14	0	0	0	0	1	14	18		1	-14
1079	0	0	0	0	0	0	16	1	0	0	0	0	0	17	39		0	-17
1080	0	0	0	0	0	0	0	0	0	0	0	0	0	0	3		0	0
1081	0	0	0	0	0	0	0	0	0	0	0	0	0	0	0		0	0
1082	0	0	0	0	0	0	0	0	0	0	0	0	0	0	0		0	0
1083	0	0	0	0	1	4	0	0	0	0	0	0	5	0	6		5	0
1084	0	0	0	0	5	1	0	0	0	0	0	0	6	0	6		6	0
1085	0	0	0	0	1	1	0	0	0	0	0	0	2	0	2		2	0
1086	0	0	2	2	0	0	0	0	0	0	0	0	4	0	4		4	0
1087	0	0	0	0	0	0	0	0	0	0	0	0	0	0	0		0	0
1088	5	6	0	0	0	0	0	0	0	0	0	0	11	0	11		11	0
1089	0	0	0	0	0	0	0	0	0	0	0	0	0	0	0		0	0
1090	0	3	1	0	0	0	0	0	0	0	0	0	4	0	4		4	0
1091	0	0	0	0	0	0	0	0	0	0	0	0	0	0	2		0	0
1092	0	0	0	0	0	0	0	0	0	0	0	0	0	0	0		0	0
1093	0	0	0	0	0	0	0	0	0	0	0	0	0	0	2		0	0
1094	0	0	0	0	0	0	0	0	0	0	0	0	0	0	0		0	0
1095	0	0	0	0	1	0	0	0	0	0	0	0	1	0	1		1	0
1096	0	0	0	0	1	0	0	0	0	0	0	0	1	0	1		1	0
1097	0	0	3	0	0	0	0	0	0	0	0	0	3	0	3		3	0
1098	0	0	0	0	0	0	0	0	0	0	0	0	0	0	0		0	0
1099	0	17	0	0	0	0	0	0	0	0	0	0	17	0	17		17	0
1100	0	0	0	0	0	0	0	0	0	0	0	0	0	0	0		0	0
1101	0	0	0	0	0	0	0	0	0	0	0	0	0	0	3		0	0
1102	0	0	0	0	0	0	0	0	0	0	0	0	0	0	0		0	0
1103	0	0	0	0	0	0	0	0	0	0	0	0	0	0	1		0	0
1104	0	0	0	0	0	0	0	0	0	0	2	0	0	2	2		0	-2
1105	0	0	0	0	0	0	0	0	0	0	0	0	0	0	2		0	0
1106	0	0	0	0	0	0	0	0	0	0	0	0	0	0	0		0	0
1107	0	2	0	0	0	0	0	0	0	1	1	0	2	2	4		2	-2
1108	0	0	0	0	0	0	0	0	1	0	0	0	0	1	1		0	-1
1109	0	0	0	0	0	0	0	1	0	0	0	0	0	1	1		0	-1
1110	0	0	0	0	9	0	0	1	0	0	0	0	9	1	10		9	-1
1111	0	18	5	0	0	0	0	0	0	0	0	0	23	0	23		23	0
1112	0	1	0	0	0	0	0	0	0	0	0	0	1	0	1
1113	0	1	0	0	0	0	0	0	0	0	0	0	1	0	1
1114	0	1	0	0	0	0	0	0	0	0	0	0	1	0	1
1115	0	0	0	0	0	0	0	0	0	0	0	0	0	0	0
1116	0	0	0	0	0	0	0	0	0	0	0	0	0	0	0
1117	1	0	0	0	0	0	0	0	0	0	1	1	1	2	3
1118	0	0	0	0	0	0	0	0	0	0	0	0	0	0	0
1119	0	0	0	0	0	0	0	0	0	0	2	0	0	2	2
1120	0	0	0	0	0	0	0	0	3	0	0	0	0	3	3
1121	0	1	0	0	0	0	0	3	0	0	0	0	1	3	4
1122	0	0	0	0	0	0	0	0	4	0	0	0	0	4	5
1123	0	0	1	0	0	0	0	1	0	0	0	0	1	1	2
1124	0	8	0	0	0	0	1	0	0	0	0	0	8	1	9
1125	0	0	0	0	0	0	0	0	0	0	0	0	0	0	1
1126	2	0	0	0	0	0	0	0	0	0	0	0	2	0	15
1127	0	0	0	0	0	0	0	0	0	0	0	0	0	0	1
1128	0	0	0	0	0	0	0	0	0	0	0	0	0	0	0
1129	0	0	0	0	0	0	0	0	0	0	0	0	0	0	0
1130	0	0	0	0	0	0	0	0	0	0	0	0	0	0	0
1131	0	0	0	0	0	0	0	0	0	0	0	0	0	0	0
1132	0	0	0	0	0	0	0	0	0	0	0	0	0	0	0
1133	0	0	0	0	0	0	0	0	0	0	0	0	0	0	0
1134	0	0	0	0	0	0	0	0	0	0	0	0	0	0	0
1135	0	0	0	0	0	0	0	0	0	0	0	0	0	0	0
1136	0	0	0	0	0	0	0	0	0	0	0	0	0	0	0
1137	0	0	0	0	0	0	0	0	0	0	0	0	0	0	0
1138	0	0	0	0	0	0	0	0	0	0	0	0	0	0	0
1139	0	0	0	0	0	0	0	0	0	0	0	0	0	0	0
1140	0	0	0	0	0	0	0	0	0	0	0	0	0	0	0
1141	0	0	0	0	0	0	0	0	0	0	0	0	0	0	0
1142	0	0	0	0	0	0	0	0	0	0	0	0	0	0	0
1143	0	0	0	0	0	0	0	0	0	0	0	0	0	0	0
1144	0	0	0	0	0	0	0	0	0	0	0	0	0	0	0

## Sheet: R BBTVa
position	20	21	22	23	24	25	20_rev	21_rev	22_rev	23_rev	24_rev	25_rev	fwd_total	rev_total	total		fwd_total	rev_total
1	0	0	0	0	0	0	0	0	0	0	0	0	0	0	0		0	0
2	0	1	0	0	0	0	0	0	0	0	0	0	1	0	1		3	0
3	0	0	0	0	0	0	0	0	0	0	0	0	0	0	1		0	0
4	0	0	0	0	0	0	0	0	0	0	0	0	0	0	0		0	0
5	0	0	0	0	0	0	0	0	0	0	0	0	0	0	0		0	0
6	0	0	1	0	0	0	1	0	0	0	2	2	1	5	10		1	-9
7	0	2	0	0	0	0	0	0	0	0	3	0	2	3	8		3	-5
8	0	1	0	0	0	0	0	1	0	0	1	0	1	2	8		3	-2
9	1	0	0	0	0	0	0	0	0	1	0	0	1	1	3		1	-1
10	0	0	0	1	1	0	0	0	0	0	0	0	2	0	5		2	-3
11	0	0	0	1	89	11	0	0	4	0	0	0	101	4	108		102	-6
12	0	0	0	1	0	0	0	1	0	0	0	0	1	1	3		1	-4
13	0	6	8	11	44	8	1	0	3	0	0	0	77	4	86		81	-4
14	0	0	0	0	2	0	0	1	0	0	2	0	2	3	5		2	-3
15	16	170	188	66	15	2	0	0	0	0	7	0	457	7	476		457	-7
16	12	540	74	22	112	38	0	0	0	0	7	0	798	7	810		798	-7
17	46	463	133	31	24	0	0	0	3	1	7	0	697	11	723		697	-11
18	5	1	0	0	1	0	0	8	0	2	1	0	7	11	21		7	-11
19	0	1	0	0	1	0	0	7	2	0	1	0	2	10	14		2	-10
20	1	0	0	0	0	0	0	31	0	0	6	0	1	37	38		1	-37
21	2	0	0	0	3	0	0	0	0	0	1	0	5	1	7		5	-1
22	2	128	2	0	4	0	0	2	0	0	0	0	136	2	149		136	-2
23	1	0	0	0	0	0	0	0	1	0	0	0	1	1	2		1	-1
24	0	0	0	0	0	0	0	0	0	0	0	0	0	0	0		0	0
25	0	0	0	0	0	0	0	0	0	0	0	0	0	0	3		0	0
26	0	0	0	0	0	0	0	0	0	0	0	0	0	0	0		0	0
27	0	5	3	2	0	0	0	0	0	0	0	0	10	0	10		10	0
28	1	4	0	2	11	0	0	0	0	0	0	0	18	0	18		18	0
29	1	10	0	3	10	0	0	0	0	0	0	0	24	0	25		24	0
30	0	0	0	0	0	0	0	0	0	0	0	0	0	0	1		0	0
31	1	0	0	0	0	0	0	0	0	0	0	0	1	0	1		1	0
32	0	0	0	0	0	0	0	0	0	0	0	0	0	0	0		0	0
33	0	0	0	1	3	0	0	0	0	0	0	0	4	0	5		4	0
34	0	0	0	0	0	0	1	0	0	0	0	0	0	1	1		0	-1
35	0	2	2	0	1	0	0	0	0	0	0	0	5	0	5		5	0
36	0	7	0	0	0	0	0	0	0	0	0	0	7	0	11		7	0
37	4	3	1	0	1	0	0	0	0	0	0	0	9	0	9		9	0
38	0	1	0	0	0	0	0	0	0	0	0	0	1	0	2		1	0
39	1	0	0	0	0	0	0	0	0	0	0	0	1	0	1		1	0
40	0	0	0	0	0	0	0	0	0	0	0	0	0	0	0		0	0
41	0	0	0	0	0	0	0	0	0	0	0	0	0	0	0		0	0
42	0	0	0	0	0	0	0	0	0	0	0	0	0	0	0		0	0
43	0	0	0	0	0	0	0	0	0	0	0	0	0	0	0		0	0
44	0	0	0	0	0	0	0	0	0	0	0	0	0	0	11		0	0
45	0	0	0	0	0	0	0	0	0	0	0	0	0	0	2		0	0
46	0	0	0	0	0	0	0	0	0	0	0	0	0	0	0		0	0
47	0	0	0	0	0	0	0	0	0	1	0	0	0	1	2		0	-1
48	0	0	0	0	0	0	0	0	0	0	0	0	0	0	2		0	0
49	0	0	0	0	0	0	0	3	0	0	0	0	0	3	7		0	-3
50	0	0	0	0	0	0	0	0	0	0	2	0	0	2	2		0	-2
51	0	0	0	0	0	0	0	0	0	0	0	0	0	0	0		0	0
52	0	0	0	0	0	0	0	0	0	0	0	0	0	0	1		0	0
53	0	0	0	0	0	0	0	0	0	0	0	0	0	0	1		0	0
54	0	3	0	0	0	0	0	0	0	0	0	0	3	0	3		3	0
55	0	0	0	4	2	0	0	9	0	0	1	0	6	10	17		6	-10
56	0	6	16	2	0	0	2	12	0	0	0	0	24	14	39		24	-14
57	0	24	5	3	1	2	0	8	10	5	0	0	35	23	66		35	-23
58	19	117	0	1	9	0	2	809	1	0	0	0	146	812	989		146	-812
59	6	79	0	10	193	3	10	20	0	0	0	0	291	30	329		291	-30
60	0	2	6	0	0	0	6	1	0	0	0	0	8	7	21		8	-7
61	2	0	17	2	86	1	1	0	2	0	0	0	108	3	122		108	-3
62	2	82	10	12	15	2	0	0	0	0	0	0	123	0	140		123	0
63	3	6	7	0	82	0	0	0	0	0	0	0	98	0	105		98	0
64	0	3	0	36	22	7	0	2	0	0	0	9	68	11	92		68	-11
65	1	9	110	1	20	0	0	0	0	0	1	0	141	1	146		141	-1
66	0	15	3	0	123	11	1	0	0	1	0	0	152	2	165		152	-2
67	5	1	1	4	110	2	2	47	1	3	7	1	123	61	190		123	-61
68	0	0	0	0	0	0	14	47	14	165	19	2	0	261	269		0	-261
69	1	4	9	4	6	17	1	10	360	1	144	2	41	518	592		41	-518
70	1	68	13	4	15	4	24	2636	0	10	2	0	105	2672	2836		105	-2672
71	1	14	0	20	1	3	91	7	59	2	21	0	39	180	251		39	-180
72	37	38	88	22	1055	2	1	242	1	0	7	0	1242	251	1550		1242	-251
73	39	352	24	11	3	0	21	20	11	0	0	0	429	52	606		429	-52
74	32	13	30	2	0	0	6	2	0	0	1	0	77	9	589		77	-9
75	7	17	0	0	0	0	0	2	0	0	2	0	24	4	613		24	-4
76	6	5	1	0	0	1	0	0	3	0	0	0	13	3	62		13	-3
77	0	0	0	0	9	2	0	24	0	0	1	0	11	25	66		11	-25
78	0	0	2	1	1	1	3	8	5	3	1	0	5	20	31		5	-20
79	0	4	7	0	1	0	0	11	0	0	2	1	12	14	40		12	-14
80	5	122	4	3	0	0	6	135	0	13	9	0	134	163	323		134	-163
81	9	8	0	0	0	0	4	15	98	2	56	1	17	176	210		17	-176
82	4	1	0	0	24	1	1	185	3	8	35	2	30	234	297		30	-234
83	3	2	2	2	0	0	121	53	988	36	95	0	9	1293	1336		9	-1293
84	0	0	0	1	8	0	0	6	0	4	0	0	9	10	47		9	-10
85	1	0	0	3	8	0	5	5	8	0	0	0	12	18	47		12	-18
86	0	0	0	6	20	4	0	5	0	0	0	0	30	5	58		30	-5
87	0	4	3	1	4	5	0	0	0	0	0	0	17	0	29		17	0
88	10	368	4	3	5	0	0	2	1	0	1	0	390	4	426		390	-4
89	8	2	1	7	2	6	0	12	2	4	8	0	26	26	71		26	-26
90	2	15	0	0	6	0	0	1	1	0	0	0	23	2	39		23	-2
91	2	61	1	0	2	0	1	3	0	0	1	0	66	5	84		66	-5
92	2	1	0	0	0	0	0	0	1	0	6	0	3	7	19		3	-7
93	20	104	26	7	0	3	0	1	0	0	0	17	160	18	216		160	-18
94	1	1	0	1	0	0	0	0	4	1	3691	0	3	3696	3701		3	-3696
95	0	12	5	4	18	6	0	1	0	57	0	0	45	58	110		45	-58
96	4	73	10	1	39	2	0	1	404	0	0	0	129	405	549		129	-405
97	0	10	0	8	99	0	0	94	0	0	0	0	117	94	224		117	-94
98	14	79	229	13	1	0	171	0	0	0	0	0	336	171	535		336	-171
99	0	2	0	0	1	0	0	0	0	0	0	0	3	0	34		3	0
100	3	5	0	0	0	0	0	1	1	0	0	0	8	2	28		8	-2
101	0	0	0	0	0	0	0	1	0	0	0	0	0	1	24		0	-1
102	0	26	0	0	0	0	0	0	0	0	0	0	26	0	41		26	0
103	31	7	0	0	0	0	0	0	0	0	0	0	38	0	54		38	0
104	0	0	0	0	0	0	0	0	0	0	0	0	0	0	6		0	0
105	0	0	0	0	0	0	0	0	0	0	4	0	0	4	163		0	-4
106	0	0	0	0	0	0	0	0	0	0	0	0	0	0	8		0	0
107	0	0	0	0	1	0	0	0	0	0	0	0	1	0	1		1	0
108	0	0	0	0	0	0	0	3	0	0	0	0	0	3	3		0	-3
109	0	0	0	0	0	0	0	0	0	1	0	7	0	8	8		0	-8
110	0	0	0	0	0	0	5	1	3	1	321	30	0	361	361		0	-361
111	0	0	0	0	0	0	0	9	0	6	582	1	0	598	599		0	-598
112	0	5	0	0	0	0	3	8	12	7	6	0	5	36	66		5	-36
113	0	0	0	0	0	0	0	3	5	3	1	1	0	13	26		0	-13
114	3	6	0	3	3	0	4	46	9	0	13	0	15	72	88		15	-72
115	0	0	1	0	0	0	1	77	0	0	0	1	1	79	80		1	-79
116	0	1	0	0	4	0	11	1	4	0	10	0	5	26	35		5	-26
117	0	0	0	0	0	0	0	51	1	2	6	0	0	60	63		0	-60
118	0	0	6	1	1	3	3	32	0	3	1	0	11	39	56		11	-39
119	0	8	0	0	1	0	1	2	1	1	1	0	9	6	19		9	-6
120	1	3	0	0	5	0	4	84	0	0	0	0	9	88	100		9	-88
121	2	1	8	0	6	0	0	2	1	0	0	5	17	8	29		17	-8
122	0	6	0	9	172	0	0	1	0	1	3	0	187	5	194		187	-5
123	0	0	0	1	2	0	5	5	2	5	0	0	3	17	24		3	-17
124	0	2	1	0	17	0	1	35	7	0	3	0	20	46	74		20	-46
125	1	17	1	2	1	0	4	24	0	1	3	0	22	32	57		22	-32
126	0	0	0	0	0	0	12	0	0	0	0	0	0	12	20		0	-12
127	0	0	0	0	0	0	0	9	0	1	0	0	0	10	16		0	-10
128	0	1	0	0	1	1	0	0	0	0	0	0	3	0	10		3	0
129	0	0	0	0	0	0	0	0	0	0	0	0	0	0	1		0	0
130	0	0	2	0	0	0	0	0	0	0	0	0	2	0	3		2	0
131	0	3	0	0	0	0	0	0	0	0	0	0	3	0	5		3	0
132	0	0	0	0	31	5	0	1	0	0	0	0	36	1	38		36	-1
133	0	1	0	1	30	0	0	0	0	0	0	0	32	0	34		32	0
134	0	1	2	8	1	0	0	0	0	0	0	0	12	0	12		12	0
135	2	10	38	0	64	1	0	0	0	0	0	0	115	0	116		115	0
136	0	2	0	0	0	0	0	0	0	0	0	0	2	0	6		2	0
137	0	0	0	1	8	2	2	4	4	0	1	0	11	11	24		11	-11
138	0	3	1	0	0	0	1	9	12	1	1	0	4	24	32		4	-24
139	0	0	0	0	0	0	2	37	0	0	0	0	0	39	46		0	-39
140	1	0	2	10	4	8	0	0	0	0	0	1	25	1	30		25	-1
141	1	9	13	5	5	0	0	0	2	0	0	0	33	2	49		33	-2
142	14	43	1	4	11	1	0	3	0	0	1	0	74	4	88		74	-4
143	6	2	2	3	20	2	2	12	165	2	192	0	35	373	444		35	-373
144	0	2	0	0	0	0	0	1	0	1	2	0	2	4	17		2	-4
145	1	0	0	1	0	0	0	0	3	0	0	0	2	3	11		2	-3
146	1	1	0	0	0	0	0	51	0	0	47	0	2	98	110		2	-98
147	0	12	0	0	27	2	2	0	0	0	0	0	41	2	48		41	-2
148	13	25	15	5	1	0	0	4	0	0	0	0	59	4	77		59	-4
149	0	0	1	0	0	0	0	5	0	0	4	2	1	11	16		1	-11
150	1	5	6	0	28	10	5	77	21	4	18	2	50	127	206		50	-127
151	1	0	0	0	1	0	2	65	0	1	30	0	2	98	108		2	-98
152	0	2	0	0	2	0	7	2	3	2	4	0	4	18	30		4	-18
153	8	10	6	0	0	0	1	61	3	7	76	0	24	148	177		24	-148
154	0	127	0	0	5	0	0	0	1	2	0	0	132	3	146		132	-3
155	12	54	15	3	0	0	2	11	0	0	0	0	84	13	112		84	-13
156	0	0	0	0	0	0	2	2	0	0	0	0	0	4	6		0	-4
157	0	0	0	0	6	0	0	0	0	0	0	0	6	0	7		6	0
158	0	0	0	0	0	0	0	0	0	0	0	0	0	0	1		0	0
159	0	0	0	0	0	0	0	0	0	0	0	0	0	0	5		0	0
160	0	6	0	0	0	0	0	1	0	0	0	0	6	1	10		6	-1
161	0	0	0	0	0	0	0	0	0	0	0	0	0	0	0		0	0
162	0	0	0	0	14	0	0	0	0	0	0	0	14	0	14		14	0
163	0	0	0	1	20	0	0	0	0	0	3	0	21	3	24		21	-3
164	0	0	0	0	3	0	0	0	0	0	0	0	3	0	3		3	0
165	0	7	3	2	0	0	0	3	6	0	0	0	12	9	21		12	-9
166	1	0	0	0	0	0	0	1	0	0	0	0	1	1	3		1	-1
167	7	287	20	0	0	0	0	3	3	0	0	0	314	6	323		314	-6
168	4	0	0	0	23	2	0	7	0	0	0	0	29	7	38		29	-7
169	0	0	0	0	0	0	2	0	0	0	0	0	0	2	6		0	-2
170	0	0	0	3	2	0	0	0	8	0	29	0	5	37	48		5	-37
171	0	0	1	3	0	0	0	0	0	0	0	0	4	0	6		4	0
172	0	14	3	0	5	0	0	0	0	1	0	0	22	1	27		22	-1
173	0	3	0	0	21	0	0	0	0	0	0	0	24	0	25		24	0
174	3	0	3	0	0	0	0	0	0	0	0	0	6	0	8		6	0
175	0	0	0	0	7	2	0	0	0	0	0	0	9	0	17		9	0
176	1	1	0	0	1	0	0	1	0	0	0	0	3	1	10		3	-1
177	0	0	0	0	2	0	1	0	0	0	0	0	2	1	18		2	-1
178	0	0	0	2	0	0	0	0	0	0	0	0	2	0	21		2	0
179	0	1	3	1	9	7	0	3	0	0	2	3	21	8	66		21	-8
180	0	0	0	0	0	6	0	0	0	0	0	0	6	0	13		6	0
181	0	0	0	0	2	1	0	0	0	0	0	0	3	0	20		3	0
182	0	3	0	17	0	1	0	0	0	0	0	1	21	1	28		21	-1
183	0	2	13	2	2	0	0	0	0	0	1	0	19	1	21		19	-1
184	3	56	4	1	27	2	0	0	1	0	0	1	93	2	99		93	-2
185	4	1	0	1	2	0	0	0	0	0	2	0	8	2	10		8	-2
186	6	0	6	0	0	0	2	7	0	11	164	3	12	187	217		12	-187
187	0	1	0	0	0	1	0	0	4	1	8	0	2	13	39		2	-13
188	9	0	0	0	2	0	0	6	2	0	0	0	11	8	44		11	-8
189	0	0	0	0	0	0	0	0	3	0	0	0	0	3	3		0	-3
190	0	0	0	0	0	0	0	2	0	0	0	0	0	2	13		0	-2
191	4	4	0	1	0	0	10	0	3	0	0	0	9	13	27		9	-13
192	3	17	1	9	0	1	4	500	2	0	7	0	31	513	551		31	-513
193	0	0	0	0	17	0	17	0	2	14	10	0	17	43	62		17	-43
194	5	0	0	0	0	0	0	32	23	2	0	0	5	57	68		5	-57
195	1	0	3	1	0	1	2	208	1	0	1	0	6	212	224		6	-212
196	0	0	2	0	13	10	2	0	0	0	1	0	25	3	51		25	-3
197	1	4	0	0	0	0	1	0	0	0	0	0	5	1	26		5	-1
198	0	0	0	0	0	5	0	0	0	0	1	0	5	1	19		5	-1
199	0	0	0	0	1	0	0	0	0	0	0	0	1	0	4		1	0
200	3	5	0	1	0	0	0	0	0	0	4	0	9	4	21		9	-4
201	0	0	0	0	11	0	0	0	1	0	12	0	11	13	25		11	-13
202	0	5	0	1	0	0	0	34	0	0	3	0	6	37	48		6	-37
203	0	4	0	0	0	0	0	1	1	0	5	0	4	7	13		4	-7
204	1	4	0	0	0	0	1	0	16	29	3	2	5	51	61		5	-51
205	3	0	0	0	0	0	0	2	15	1	60	0	3	78	84		3	-78
206	4	4	5	0	2	4	0	149	34	5	26	0	19	214	237		19	-214
207	0	1	0	0	4	0	20	22	174	0	28	0	5	244	251		5	-244
208	0	1	6	6	68	1	2	78	0	2	43	0	82	125	212		82	-125
209	0	71	17	0	1	0	42	13	33	4	39	0	89	131	236		89	-131
210	0	1	1	0	1	0	0	71	3	8	41	0	3	123	136		3	-123
211	43	84	6	2	1	1	1	21	2	4	10	0	137	38	190		137	-38
212	0	0	1	1	1	0	1	0	4	1	0	0	3	6	22		3	-6
213	6	201	19	15	42	2	0	17	7	0	1	0	285	25	360		285	-25
214	0	0	2	6	199	18	0	1	0	0	0	0	225	1	228		225	-1
215	2	6	4	1	87	3	3	65	9	0	7	0	103	84	236		103	-84
216	1	3	1	3	0	0	0	9	0	0	0	0	8	9	76		8	-9
217	1	2	1	1	7	1	0	0	0	0	0	0	13	0	49		13	0
218	13	101	2	1	7	2	0	0	0	0	2	0	126	2	149		126	-2
219	6	7	4	7	28	6	0	0	1	0	0	0	58	1	85		58	-1
220	1	0	0	31	4576	8	0	0	7	0	1	0	4616	8	4641		4616	-8
221	0	35	39	140	944	3	2	19	0	0	0	0	1161	21	1217		1161	-21
222	1	2	12	19	2	0	1	0	0	0	0	0	36	1	99		36	-1
223	90	6193	409	4	6	0	0	0	0	0	0	0	6702	0	6741		6702	0
224	56	636	7	1	1	0	0	0	0	0	0	0	701	0	712		701	0
225	6	1	0	1	0	0	0	0	0	0	0	0	8	0	20		8	0
226	1	25	0	0	0	0	0	0	0	0	0	0	26	0	56		26	0
227	1	2	0	0	0	0	0	0	0	0	0	0	3	0	97		3	0
228	0	0	0	0	0	0	0	0	0	0	0	0	0	0	14		0	0
229	0	0	0	0	2	0	0	0	0	0	0	0	2	0	28		2	0
230	0	0	0	1	0	0	0	1	0	0	0	0	1	1	10		1	-1
231	0	0	0	0	0	0	0	1	0	0	0	1	0	2	8		0	-2
232	0	2	0	0	3	1	5	0	1	0	6	0	6	12	20		6	-12
233	5	0	0	1	2	2	0	34	11	0	12	0	10	57	70		10	-57
234	2	5	14	3	21	5	10	16	61	15	1	0	50	103	182		50	-103
235	0	0	0	0	0	0	1	39	1	4	6	0	0	51	62		0	-51
236	0	3	0	0	123	1	0	2	1	0	0	0	127	3	131		127	-3
237	2	1	0	0	0	0	0	0	0	0	0	0	3	0	9		3	0
238	0	0	0	1	0	0	0	3	0	0	0	0	1	3	6		1	-3
239	0	0	0	0	1	0	0	1	0	0	0	0	1	1	2		1	-1
240	0	0	0	0	3	0	0	0	0	0	0	0	3	0	5		3	0
241	0	1	0	2	0	0	0	1	0	0	0	0	3	1	4		3	-1
242	0	0	0	0	0	0	0	4	0	0	1	0	0	5	8		0	-5
243	0	0	4	0	1	0	0	0	0	0	0	0	5	0	5		5	0
244	4	15	1	0	0	0	0	0	0	0	0	0	20	0	20		20	0
245	70	3618	8	2	1	0	0	0	0	0	0	0	3699	0	3715		3699	0
246	3	1	0	0	0	0	0	0	0	0	0	0	4	0	9		4	0
247	0	0	0	0	0	0	0	0	0	0	0	0	0	0	1		0	0
248	0	0	0	0	0	0	0	0	0	0	0	0	0	0	17		0	0
249	0	0	0	0	0	0	0	0	0	0	0	0	0	0	13		0	0
250	0	0	0	0	2	0	1	0	0	0	1	0	2	2	13		2	-2
251	0	0	1	0	1	0	0	0	2	1	8	0	2	11	22		2	-11
252	1	7	0	0	0	0	0	0	0	3	1	0	8	4	26		8	-4
253	0	0	0	0	8	0	0	10	3	0	1	0	8	14	23		8	-14
254	0	0	0	0	2	0	0	6	0	0	0	3	2	9	11		2	-9
255	0	0	0	0	0	0	0	0	1	0	10	0	0	11	11		0	-11
256	0	1	5	0	0	0	0	29	0	11	2	0	6	42	51		6	-42
257	0	0	0	0	0	0	2	1	57	0	13	0	0	73	75		0	-73
258	0	2	0	0	2	2	4	380	0	15	0	0	6	399	421		6	-399
259	0	0	0	0	2	0	4	0	19	0	1	2	2	26	32		2	-26
260	0	0	0	0	2	0	2	2251	11	1	307	5	2	2577	2607		2	-2577
261	0	0	0	0	0	0	9	1	0	0	4	0	0	14	16		0	-14
262	0	0	0	0	0	0	0	0	0	0	0	0	0	0	0		0	0
263	3	13	0	0	0	0	0	3	0	0	0	0	16	3	21		16	-3
264	1	0	0	0	0	0	0	0	0	0	0	0	1	0	1		1	0
265	0	1	2	0	1	0	0	0	0	0	0	0	4	0	8		4	0
266	1	0	3	0	0	0	0	0	0	0	0	0	4	0	6		4	0
267	0	0	0	0	0	0	1	0	0	0	0	0	0	1	4		0	-1
268	0	0	0	0	0	0	0	0	0	0	0	0	0	0	0		0	0
269	0	3	0	0	0	0	0	0	1	0	0	0	3	1	4		3	-1
270	0	1	0	0	0	0	0	0	0	0	0	0	1	0	1		1	0
271	0	1	1	1	0	0	5	70	2	0	11	0	3	88	93		3	-88
272	0	0	0	0	2	0	0	50	1	6	100	0	2	157	162		2	-157
273	0	1	0	0	0	0	3	127	3	12	8	0	1	153	156		1	-153
274	0	0	0	0	0	0	0	2	0	0	2	0	0	4	4		0	-4
275	0	18	5	0	0	0	0	9	0	0	0	0	23	9	32		23	-9
276	0	0	0	0	0	0	2	7	1	1	0	0	0	11	16		0	-11
277	2	8	2	0	0	0	0	12	0	0	0	0	12	12	29		12	-12
278	1	0	0	0	0	0	2	0	0	0	6	0	1	8	14		1	-8
279	0	0	0	0	0	0	0	4	2	2	0	0	0	8	16		0	-8
280	0	0	0	0	0	0	0	0	0	0	0	0	0	0	3		0	0
281	0	0	0	0	0	0	0	38	0	0	0	0	0	38	46		0	-38
282	10	31	4	6	2	1	3	2	0	0	21	0	54	26	86		54	-26
283	8	94	7	0	13	0	0	1	0	0	1	0	122	2	154		122	-2
284	0	2	1	0	1	0	0	0	4	0	0	0	4	4	8		4	-4
285	0	0	0	0	0	0	0	15	3	0	2	0	0	20	25		0	-20
286	0	0	0	3	33	0	0	1	0	0	0	0	36	1	40		36	-1
287	0	0	0	0	0	0	0	1	0	0	0	0	0	1	9		0	-1
288	0	0	0	0	16	1	0	1	0	0	0	0	17	1	19		17	-1
289	0	2	0	0	9	0	0	5	0	0	0	0	11	5	18		11	-5
290	3	0	0	0	3	0	0	7	0	0	0	0	6	7	13		6	-7
291	0	7	2	2	0	0	0	0	0	0	0	0	11	0	13		11	0
292	0	0	0	0	0	0	0	0	0	0	0	0	0	0	5		0	0
293	0	0	0	0	6	0	0	0	0	0	0	0	6	0	13		6	0
294	0	2	0	0	3	0	0	0	0	0	0	0	5	0	6		5	0
295	0	0	0	0	14	0	0	1	0	0	17	0	14	18	36		14	-18
296	0	0	0	0	0	0	0	30	3	8	21	1	0	63	74		0	-63
297	0	0	0	3	1	0	0	23	3	1	237	5	4	269	278		4	-269
298	0	0	0	1	0	0	1	14	0	6	3	1	1	25	39		1	-25
299	0	0	0	0	0	0	0	1	15	0	0	0	0	16	27		0	-16
300	0	0	0	1	0	0	0	329	2	7	2	0	1	340	367		1	-340
301	0	0	0	1	2	4	3	3	26	0	2	0	7	34	61		7	-34
302	0	5	1	11	6	3	0	23	8	0	1	0	26	32	75		26	-32
303	3	33	134	30	30	3	24	110	0	11	4	3	233	152	404		233	-152
304	11	28	97	19	3290	6	2	0	9	0	5	0	3451	16	3487		3451	-16
305	13	1184	15	519	82	13	1	88	1	5	3	0	1826	98	1957		1826	-98
306	11	23	7	0	3	0	41	2	46	6	1	0	44	96	151		44	-96
307	3	15	1	7	527	1	0	25	4	1	1	0	554	31	613		554	-31
308	46	5	14	101	366	44	9	70	3	0	31	0	576	113	825		576	-113
309	1	0	1	0	13	1	6	84	0	0	1	0	16	91	134		16	-91
310	1	3	0	11	451	2	6	2	10	8	1	0	468	27	517		468	-27
311	7	2	15	19	317	5	0	89	73	2	1	1	365	166	563		365	-166
312	0	4	7	1	2	0	1	42	4	0	30	0	14	77	110		14	-77
313	7	121	14	1	5	0	0	5	0	2	0	5	148	12	165		148	-12
314	4	1	0	0	4	5	1	11	3	4	14	1	14	34	53		14	-34
315	6	14	2	1	0	0	0	54	2	2	3	0	23	61	103		23	-61
316	0	1	0	0	0	0	3	1	31	0	5	0	1	40	49		1	-40
317	0	3	0	0	0	0	0	7	0	0	0	0	3	7	11		3	-7
318	2	4	2	0	1	0	3	0	1	0	0	0	9	4	16		9	-4
319	0	6	0	6	0	0	0	7	0	0	0	0	12	7	31		12	-7
320	6	91	2	0	0	0	0	0	0	0	0	0	99	0	100		99	0
321	4	23	1	0	1	0	0	0	0	0	0	0	29	0	37		29	0
322	0	0	0	0	2	0	0	0	0	0	0	0	2	0	6		2	0
323	0	2	0	1	0	0	0	0	0	0	0	0	3	0	12		3	0
324	0	0	0	0	1	0	0	0	0	0	0	0	1	0	1		1	0
325	0	0	0	0	0	0	1	14	0	0	0	0	0	15	22		0	-15
326	2	85	52	6	2	0	1	2	0	0	0	0	147	3	154		147	-3
327	0	3	0	0	11	0	0	0	0	0	9	0	14	9	23		14	-9
328	68	53	0	2	1	1	2	4	0	0	3	0	125	9	147		125	-9
329	1	0	0	1	0	1	0	5	5	5	6	0	3	21	34		3	-21
330	1	3	0	4	949	26	0	18	3	2	2	0	983	25	1018		983	-25
331	0	0	1	9	426	154	15	432	141	1	4	0	590	593	1205		590	-593
332	0	0	2	15	29	1	3	15	0	0	0	0	47	18	76		47	-18
333	1	12	7	3	4	0	9	0	0	0	0	0	27	9	38		27	-9
334	5	5	10	21	56	16	2	0	3	4	317	0	113	326	465		113	-326
335	10	124	12	0	44	6	0	1	7	15	76	0	196	99	322		196	-99
336	6	13	1	4	0	3	1	4	3	5	0	0	27	13	66		27	-13
337	13	195	219	44	2	0	0	0	2	0	0	0	473	2	509		473	-2
338	66	3367	310	11	0	0	0	0	0	0	0	0	3754	0	3830		3754	0
339	15	270	5	0	0	0	2	2	2	0	0	0	290	6	336		290	-6
340	54	89	1	0	2	0	0	0	0	0	0	0	146	0	236		146	0
341	3	0	0	1	0	0	0	0	0	0	0	0	4	0	54		4	0
342	0	0	0	0	0	0	0	1	0	0	0	0	0	1	3		0	-1
343	0	0	0	0	0	0	0	0	0	0	0	0	0	0	0		0	0
344	0	0	0	0	0	0	0	0	0	0	2	0	0	2	2		0	-2
345	0	0	0	0	0	1	0	0	0	1	2	0	1	3	4		1	-3
346	0	0	0	0	13	0	0	0	4	0	0	0	13	4	17		13	-4
347	0	0	0	3	15	0	2	493	2	39	1	0	18	537	556		18	-537
348	0	2	4	1	5	3	4	0	19	0	42	4	15	69	84		15	-69
349	0	9	0	0	0	0	11	462	7	9	217	23	9	729	756		9	-729
350	0	15	0	0	2	0	53	30	97	91	3141	47	17	3459	3555		17	-3459
351	0	0	0	0	0	0	9	446	25	154	1103	15	0	1752	1826		0	-1752
352	0	0	0	0	0	0	19	0	2	6	19	1	0	47	49		0	-47
353	0	8	2	0	0	0	0	3	0	2	28	0	10	33	77		10	-33
354	0	5	0	0	0	0	0	14	71	23	2	1	5	111	139		5	-111
355	1	5	0	0	0	2	0	14	1	1	17	0	8	33	75		8	-33
356	2	4	8	32	0	0	2	32	13	1	7	2	46	57	129		46	-57
357	0	10	2	1	27	0	3	55	0	0	4	0	40	62	109		40	-62
358	0	15	1	3	6	2	0	2	0	2	2	0	27	6	43		27	-6
359	1	9	88	4	0	0	0	0	0	0	0	1	102	1	103		102	-1
360	0	2	0	0	0	0	0	7	0	0	8	0	2	15	20		2	-15
361	1	0	2	0	0	0	0	0	0	7	84	0	3	91	94		3	-91
362	0	0	0	0	2	0	0	0	0	0	0	1	2	1	6		2	-1
363	3	0	0	5	0	0	0	14	0	0	3	0	8	17	32		8	-17
364	0	0	12	0	2	0	1	3	0	0	0	0	14	4	21		14	-4
365	0	1	0	0	0	0	1	13	0	0	0	0	1	14	18		1	-14
366	4	0	0	0	0	0	6	4	2	0	11	0	4	23	36		4	-23
367	0	0	0	0	0	0	0	0	0	0	1	0	0	1	2		0	-1
368	2	0	0	0	0	0	0	0	0	0	0	0	2	0	2		2	0
369	0	0	0	0	0	0	4	0	0	1	0	0	0	5	8		0	-5
370	6	4	0	3	0	0	0	1	0	0	0	0	13	1	14		13	-1
371	0	24	0	0	0	0	0	0	0	0	0	0	24	0	26		24	0
372	3	1	0	0	0	0	0	0	0	0	0	0	4	0	7		4	0
373	0	0	0	0	0	0	0	0	0	0	0	0	0	0	2		0	0
374	0	0	0	0	0	0	0	0	0	0	0	0	0	0	2		0	0
375	0	0	0	0	0	0	0	0	0	0	0	0	0	0	1		0	0
376	0	0	0	0	0	0	0	0	0	0	0	0	0	0	0		0	0
377	0	0	0	0	0	0	0	0	0	0	0	0	0	0	0		0	0
378	0	0	0	0	0	0	0	0	0	0	0	0	0	0	0		0	0
379	0	0	0	0	0	0	0	0	0	0	0	0	0	0	0		0	0
380	0	0	0	0	0	0	0	0	0	0	0	0	0	0	0		0	0
381	0	0	0	0	0	0	0	0	0	0	5	0	0	5	5		0	-5
382	0	0	0	0	0	0	0	1	4	0	5	0	0	10	11		0	-10
383	0	0	0	0	1	0	0	0	0	0	0	0	1	0	1		1	0
384	0	1	1	3	1	0	0	0	0	0	0	0	6	0	6		6	0
385	0	1	0	0	0	0	0	0	0	0	0	0	1	0	1		1	0
386	0	2	2	0	0	0	0	0	0	1	0	0	4	1	5		4	-1
387	1	0	0	0	0	0	0	0	10	0	2	0	1	12	17		1	-12
388	0	0	0	0	0	0	0	0	0	0	0	0	0	0	2		0	0
389	0	0	0	0	0	0	0	0	0	0	0	0	0	0	1		0	0
390	0	0	0	0	0	0	0	0	0	0	0	0	0	0	2		0	0
391	0	3	3	0	12	0	0	0	1	0	0	1	18	2	23		18	-2
392	0	2	0	0	0	0	0	1	1	0	1	0	2	3	8		2	-3
393	1	4	3	0	25	4	0	9	3	8	253	1	37	274	319		37	-274
394	0	2	2	7	306	19	1	4	30	5	94	18	336	152	488		336	-152
395	0	23	0	4	0	0	2	329	8	4	177	0	27	520	548		27	-520
396	1	15	35	0	0	0	13	10	34	9	1	0	51	67	124		51	-67
397	1	62	1	4	0	0	14	119	5	3	1	0	68	142	240		68	-142
398	1	0	0	0	1	0	10	8	0	0	0	1	2	19	34		2	-19
399	2	3	0	0	2	0	5	1	0	0	1	0	7	7	79		7	-7
400	0	2	0	0	0	0	0	0	0	0	0	0	2	0	8		2	0
401	0	1	0	0	0	0	0	7	0	0	0	0	1	7	61		1	-7
402	0	0	0	0	0	0	0	0	0	0	0	0	0	0	10		0	0
403	0	0	0	0	0	0	0	0	0	0	0	0	0	0	2		0	0
404	0	0	0	0	0	0	0	0	2	1	0	0	0	3	7		0	-3
405	0	0	0	0	0	0	0	1	3	0	8	0	0	12	12		0	-12
406	0	0	0	0	5	0	0	0	0	0	0	0	5	0	6		5	0
407	0	0	0	9	37	0	12	0	1	0	0	0	46	13	64		46	-13
408	0	1	0	8	9	0	0	16	0	0	0	0	18	16	35		18	-16
409	16	808	31	2	7	0	61	0	0	0	0	0	864	61	940		864	-61
410	0	4	0	0	0	0	0	0	0	0	0	0	4	0	11		4	0
411	83	12	9	0	0	0	1	0	0	0	0	0	104	1	914		104	-1
412	0	0	0	0	0	0	0	0	0	0	0	0	0	0	9		0	0
413	0	0	0	0	0	0	0	0	0	0	0	0	0	0	0		0	0
414	0	0	0	0	0	0	0	0	0	0	0	0	0	0	1		0	0
415	0	0	0	0	4	0	0	0	0	0	0	0	4	0	4		4	0
416	0	0	0	0	1	0	0	0	2	0	0	1	1	3	4		1	-3
417	0	0	0	0	6	0	0	0	0	0	0	0	6	0	6		6	0
418	0	2	0	0	0	0	0	0	1	1	31	0	2	33	35		2	-33
419	0	1	0	0	0	0	0	0	0	0	0	0	1	0	3		1	0
420	3	270	11	0	0	0	0	0	0	0	0	0	284	0	302		284	0
421	0	0	0	0	0	1	0	0	0	0	0	0	1	0	4		1	0
422	1	5	4	0	9	0	0	0	0	0	0	0	19	0	38		19	0
423	0	0	0	0	0	0	0	0	0	0	0	0	0	0	4		0	0
424	0	10	0	3	52	1	2	0	0	0	0	0	66	2	69		66	-2
425	0	3	1	7	2	0	0	0	1	0	0	0	13	1	15		13	-1
426	6	0	0	0	0	0	1	13	0	0	1	0	6	15	22		6	-15
427	0	7	3	2	0	0	0	0	0	0	0	0	12	0	18		12	0
428	0	1	0	0	0	0	0	2	0	0	0	0	1	2	5		1	-2
429	1	3	4	0	0	0	0	0	0	0	3	0	8	3	17		8	-3
430	0	0	0	0	0	0	0	9	0	2	1	0	0	12	13		0	-12
431	8	19	0	1	0	0	3	19	67	0	2	0	28	91	128		28	-91
432	0	0	2	0	1	0	0	72	0	0	0	0	3	72	80		3	-72
433	1	1	0	0	30	2	9	9	3	0	0	0	34	21	61		34	-21
434	0	1	0	2	11	0	2	46	3	1	0	1	14	53	73		14	-53
435	0	0	0	1	9	2	19	142	33	10	331	2	12	537	555		12	-537
436	0	0	0	0	0	0	4	62	33	3	121	1	0	224	231		0	-224
437	0	0	0	0	0	0	4	31	1	3	14	0	0	53	63		0	-53
438	0	4	1	0	1	0	0	0	0	0	0	0	6	0	7		6	0
439	1	7	6	2	2	0	0	1	0	0	0	0	18	1	22		18	-1
440	7	9	0	4	22	0	0	0	0	0	0	0	42	0	42		42	0
441	4	12	20	22	3	0	0	1	0	0	0	0	61	1	64		61	-1
442	0	0	0	0	0	0	0	0	0	0	1	0	0	1	1		0	-1
443	18	23	3	1	0	0	0	1	7	25	76	0	45	109	170		45	-109
444	22	424	8	0	2	4	0	0	2	12	0	0	460	14	476		460	-14
445	154	35	1	1	15	1	8	95	62	1	14	0	207	180	398		207	-180
446	6	16	0	1	0	8	12	20	0	0	0	0	31	32	637		31	-32
447	0	34	7	0	892	11	5	3	2	0	0	0	944	10	1010		944	-10
448	5	2	2	24	920	21	10	264	0	0	30	9	974	313	1368		974	-313
449	16	28	1827	105	524	1	3	0	0	0	2	0	2501	5	2538		2501	-5
450	6	3841	111	40	46	3	0	0	0	0	0	1	4047	1	4067		4047	-1
451	58	577	94	5	3	0	0	0	3	0	5	0	737	8	753		737	-8
452	11	235	1	0	10	0	0	1	0	3	2	10	257	16	289		257	-16
453	18	21	5	0	1	0	2	1	12	3	47	7	45	72	151		45	-72
454	0	2	0	0	0	0	1	12	2	0	12	0	2	27	35		2	-27
455	2	4	3	0	1	0	11	70	3	4	2	0	10	90	114		10	-90
456	0	0	0	0	0	0	123	2	63	0	5	0	0	193	215		0	-193
457	0	0	0	4	13	0	1	181	5	1	8	0	17	196	225		17	-196
458	0	0	1	0	0	0	2	2	0	0	0	0	1	4	7		1	-4
459	0	0	0	0	0	0	25	7	3	0	0	0	0	35	94		0	-35
460	0	0	0	0	0	0	1	1	0	0	2	0	0	4	38		0	-4
461	0	2	0	0	0	0	0	68	0	0	3	0	2	71	86		2	-71
462	1	2	0	0	4	0	1	1	0	0	0	0	7	2	10		7	-2
463	0	0	0	0	0	0	0	0	0	0	0	0	0	0	0		0	0
464	0	0	1	0	0	0	0	0	0	0	0	0	1	0	2		1	0
465	0	0	0	0	4	0	0	7	0	0	0	0	4	7	11		4	-7
466	0	0	0	0	0	0	0	0	0	0	0	0	0	0	1		0	0
467	0	0	0	0	0	0	0	10	0	0	0	0	0	10	10		0	-10
468	0	0	0	0	0	0	2	0	0	2	0	3	0	7	10		0	-7
469	1	0	0	0	0	0	0	3	0	0	2	0	1	5	6		1	-5
470	0	0	0	0	1	0	0	0	0	0	0	0	1	0	3		1	0
471	0	27	6	3	1	0	0	0	5	0	0	0	37	5	52		37	-5
472	0	17	9	1	6	2	0	7	0	0	0	0	35	7	51		35	-7
473	1	19	2	4	4	0	0	0	6	0	0	0	30	6	60		30	-6
474	5	2	0	0	0	0	0	4	0	0	0	0	7	4	27		7	-4
475	0	3	2	0	1	0	0	0	1	0	0	0	6	1	10		6	-1
476	0	21	0	0	0	0	0	0	0	0	0	0	21	0	28		21	0
477	0	0	0	0	53	6	0	0	0	1	3	0	59	4	64		59	-4
478	0	0	0	0	4	0	0	0	2	0	1	0	4	3	8		4	-3
479	1	3	0	13	152	0	0	3	3	16	9	0	169	31	201		169	-31
480	1	2	3	3	16	1	1	14	90	3	22	0	26	130	156		26	-130
481	0	9	0	0	0	0	4	25	0	0	0	0	9	29	38		9	-29
482	77	196	59	35	5	0	11	5	2	0	1	1	372	20	400		372	-20
483	9	6	2	0	3	0	2	99	0	2	40	0	20	143	200		20	-143
484	1	1	0	0	14	0	74	20	19	87	115	0	16	315	897		16	-315
485	0	0	0	0	0	0	0	19	15	5	0	0	0	39	56		0	-39
486	0	0	0	0	0	0	2	40	3	0	0	0	0	45	48		0	-45
487	0	6	0	0	0	0	0	0	0	0	0	0	6	0	7		6	0
488	0	0	0	0	0	0	0	1	1	1	1	0	0	4	6		0	-4
489	0	0	0	0	0	0	0	0	1	0	1	0	0	2	2		0	-2
490	0	1	1	2	0	2	0	2	35	0	2	0	6	39	50		6	-39
491	0	0	0	1	18	2	3	50	6	7	9	0	21	75	97		21	-75
492	0	6	8	1	6	0	1	2	2	0	0	0	21	5	26		21	-5
493	1	0	0	1	0	0	3	525	4	2	82	1	2	617	644		2	-617
494	0	10	1	1	13	0	2	4	14	12	9	15	25	56	83		25	-56
495	4	19	0	0	14	0	4	63	93	17	167	2	37	346	416		37	-346
496	1	1	0	0	3	0	41	194	61	17	47	0	5	360	384		5	-360
497	8	168	24	1	1	0	1	66	8	9	6	0	202	90	319		202	-90
498	0	1	0	0	5	0	17	70	43	15	91	0	6	236	315		6	-236
499	0	0	0	0	0	0	3	225	46	7	5	0	0	286	324		0	-286
500	0	0	0	0	2	0	18	1399	74	18	10	0	2	1519	1574		2	-1519
501	0	0	0	0	0	0	29	9	14	0	0	0	0	52	61		0	-52
502	0	0	0	0	0	0	1	85	0	1	1	0	0	88	108		0	-88
503	0	1	0	0	3	2	7	53	25	2	59	0	6	146	161		6	-146
504	0	2	0	2	9	0	1	26	7	1	0	0	13	35	57		13	-35
505	0	0	0	1	7	2	9	100	29	31	7	0	10	176	199		10	-176
506	0	0	0	0	487	1	32	443	96	20	0	1	488	592	1163		488	-592
507	0	0	0	0	0	0	6	57	18	1	5	0	0	87	89		0	-87
508	3	13	15	9	23	1	2	62	0	0	10	0	64	74	141		64	-74
509	1	9	7	3	234	71	1	0	0	2	25	0	325	28	354		325	-28
510	4	14	3	0	13	0	0	10	11	0	3	0	34	24	67		34	-24
511	7	12	2	6	9	0	0	11	0	1	0	0	36	12	53		36	-12
512	2	2	6	1	1	1	1	1	4	0	27	0	13	33	90		13	-33
513	4	8	5	2	39	16	2	1	0	0	0	0	74	3	97		74	-3
514	33	98	18	4	1	0	0	4	1	0	1	0	154	6	188		154	-6
515	0	0	3	0	2	0	4	32	3	1	0	0	5	40	110		5	-40
516	0	0	2	4	2487	10	5	0	6	2	0	0	2503	13	2543		2503	-13
517	1	0	0	7	57	1	0	5	3	0	0	0	66	8	77		66	-8
518	19	26	822	4	0	0	0	7	0	0	0	0	871	7	895		871	-7
519	0	77	8	0	1	3	9	0	0	0	0	0	89	9	106		89	-9
520	3	6	4	0	0	0	0	0	0	1	0	0	13	1	23		13	-1
521	1	1	0	0	0	0	0	1	4	0	0	2	2	7	42		2	-7
522	0	0	0	0	4	0	1	12	4	7	5	0	4	29	37		4	-29
523	1	0	0	1	0	0	1	18	2	0	1	0	2	22	36		2	-22
524	0	0	0	0	0	0	0	17	0	1	0	0	0	18	23		0	-18
525	0	1	0	0	0	0	0	0	11	0	0	0	1	11	15		1	-11
526	0	3	0	2	3	3	3	212	0	29	294	0	11	538	561		11	-538
527	0	0	1	0	3	0	7	0	2	0	0	0	4	9	14		4	-9
528	2	0	0	0	1	0	0	113	0	0	11	0	3	124	128		3	-124
529	27	344	136	109	7	2	0	0	0	0	0	0	625	0	664		625	0
530	4	3	3	2	4	0	0	0	0	0	8	0	16	8	44		16	-8
531	18	1076	20	5	62	3	0	0	0	0	0	0	1184	0	1188		1184	0
532	53	127	69	23	5	2	0	0	0	0	0	0	279	0	294		279	0
533	2	6	0	2	1	0	0	1	0	1	15	0	11	17	45		11	-17
534	3	496	24	23	27	0	0	0	6	4	0	0	573	10	596		573	-10
535	20	1068	39	5	0	0	0	10	13	0	0	0	1132	23	1163		1132	-23
536	15	12	3	0	0	0	24	61	0	0	0	0	30	85	138		30	-85
537	0	0	0	0	1	0	61	0	3	1	0	0	1	65	115		1	-65
538	0	0	0	0	0	0	1	8	0	1	44	0	0	54	69		0	-54
539	0	4	17	1	0	0	35	1	58	3	51	0	22	148	181		22	-148
540	1	2	0	0	0	0	0	5	5	5	0	0	3	15	25		3	-15
541	0	0	0	0	19	3	1	46	4	2	16	0	22	69	99		22	-69
542	0	0	0	0	6	0	3	13	2	14	1	0	6	33	44		6	-33
543	0	0	0	3	61	0	1	30	66	0	54	0	64	151	218		64	-151
544	0	1	0	0	0	0	0	92	0	2	1	0	1	95	98		1	-95
545	0	3	3	0	1	0	14	1	34	0	11	0	7	60	71		7	-60
546	2	4	0	0	0	0	0	26	2	0	0	0	6	28	36		6	-28
547	15	1	0	1	0	0	27	6	0	2	3	4	17	42	165		17	-42
548	0	0	0	0	0	0	0	2	13	0	4	0	0	19	39		0	-19
549	64	219	14	5	5	0	0	12	1	2	0	0	307	15	348		307	-15
550	22	5	63	2	8	0	0	14	112	1	56	0	100	183	313		100	-183
551	1	84	13	7	39	1	4	502	0	8	25	1	145	540	689		145	-540
552	12	17	6	9	1	0	51	13	63	1	25	0	45	153	215		45	-153
553	1	26	0	0	0	0	6	594	12	2	11	0	27	625	722		27	-625
554	5	113	56	12	10	0	48	40	15	14	15	0	196	132	357		196	-132
555	0	14	0	1	31	9	1	67	26	4	7	2	55	107	260		55	-107
556	4	40	0	0	0	0	8	228	33	2	12	1	44	284	355		44	-284
557	6	218	0	3	4	2	1	37	3	1	12	3	233	57	311		233	-57
558	3	2	1	2	0	0	1	21	1	1	28	0	8	52	66		8	-52
559	0	24	3	0	0	0	0	61	127	1	3	5	27	197	244		27	-197
560	0	7	1	0	12	17	0	34	0	8	10	0	37	52	96		37	-52
561	0	1	2	1	18	0	70	5	22	16	0	0	22	113	143		22	-113
562	0	0	0	1	0	0	2	127	17	0	0	0	1	146	184		1	-146
563	0	0	0	0	0	0	1	67	0	1	1	0	0	70	80		0	-70
564	0	14	1	0	6	0	0	0	1	0	0	0	21	1	30		21	-1
565	0	6	1	0	0	0	0	17	0	0	1	0	7	18	29		7	-18
566	0	2	0	0	77	0	0	2	0	0	0	0	79	2	87		79	-2
567	6	57	4	6	14	0	1	0	6	0	1	0	87	8	111		87	-8
568	0	8	3	1	24	0	0	28	0	0	0	0	36	28	68		36	-28
569	0	2	1	3	151	0	0	0	2	0	12	0	157	14	175		157	-14
570	2	1	1	1	0	2	0	10	0	3	0	0	7	13	21		7	-13
571	0	3	1	0	49	1	4	1	44	6	1	0	54	56	111		54	-56
572	0	0	0	0	0	0	0	121	16	0	0	2	0	139	143		0	-139
573	0	2	0	0	1	0	1	23	0	0	0	0	3	24	28		3	-24
574	0	3	0	1	0	0	1	1	0	0	1	0	4	3	7		4	-3
575	1	0	0	0	0	0	0	0	4	0	0	0	1	4	21		1	-4
576	0	0	0	0	0	0	0	0	0	0	0	0	0	0	8		0	0
577	0	0	0	0	0	0	0	0	0	0	0	0	0	0	2		0	0
578	0	0	0	0	0	0	0	0	0	0	0	0	0	0	0		0	0
579	0	0	0	0	0	0	0	0	0	0	0	0	0	0	0		0	0
580	0	0	0	0	0	0	0	0	0	0	0	0	0	0	3		0	0
581	0	0	0	0	0	0	0	0	0	0	0	0	0	0	0		0	0
582	0	0	0	0	0	0	0	0	0	0	0	0	0	0	2		0	0
583	0	0	0	0	3	0	0	0	0	0	0	0	3	0	3		3	0
584	0	0	0	0	0	0	0	0	0	0	0	0	0	0	0		0	0
585	0	0	0	0	19	1	0	23	3	0	1	0	20	27	49		20	-27
586	22	361	34	5	7	0	42	66	7	12	33	30	429	190	620		429	-190
587	11	5	0	0	0	0	15	132	132	165	318	4	16	766	799		16	-766
588	0	3	0	0	0	0	2	89	16	3	7	2	3	119	127		3	-119
589	16	87	25	0	0	0	7	77	3	5	18	0	128	110	255		128	-110
590	0	0	0	0	0	0	7	77	7	23	141	8	0	263	284		0	-263
591	5	5	0	3	0	0	4	124	173	3	75	0	13	379	414		13	-379
592	0	0	0	0	0	0	14	448	2	15	75	0	0	554	566		0	-554
593	0	0	0	0	0	0	3	1	5	0	5	0	0	14	30		0	-14
594	0	4	0	3	0	0	0	0	0	12	1	0	7	13	29		7	-13
595	42	227	205	37	123	4	2	1	31	0	2	4	638	40	734		638	-40
596	4	166	9	10	186	3	0	5	1	0	2	0	378	8	397		378	-8
597	22	62	23	4	102	4	21	3	1	0	0	0	217	25	271		217	-25
598	0	0	0	1	15	0	2	9	0	0	42	4	16	57	83		16	-57
599	22	160	407	349	37	0	0	0	0	0	16	5	975	21	1071		975	-21
600	13	1285	233	12	141	2	0	0	1	4	41	0	1686	46	1764		1686	-46
601	84	13644	171	1	148	5	0	1	4	4	6	0	14053	15	14081		14053	-15
602	248	393	47	63	0	1	0	18	4	1	0	0	752	23	806		752	-23
603	8	36	53	2	18	2	0	12	1	0	0	0	119	13	191		119	-13
604	1	7	0	2	56	3	0	8	0	0	0	0	69	8	134		69	-8
605	6	1	5	5	48	3	0	28	29	0	0	0	68	57	169		68	-57
606	0	5	10	1	8	0	2	13	0	0	2	0	24	17	63		24	-17
607	5	4	2	0	0	0	1	0	0	0	0	0	11	1	26		11	-1
608	6	2	1	0	10	0	0	0	0	0	0	0	19	0	27		19	0
609	1	0	0	0	0	0	0	0	0	0	0	0	1	0	11		1	0
610	0	0	2	0	0	0	0	0	0	0	0	0	2	0	8		2	0
611	0	1	0	0	0	0	0	0	0	0	0	0	1	0	7		1	0
612	1	0	0	0	0	0	0	0	0	0	0	0	1	0	5		1	0
613	0	0	0	0	0	0	0	0	0	0	3	0	0	3	8		0	-3
614	0	2	0	0	0	0	0	0	1	0	0	0	2	1	5		2	-1
615	0	0	0	0	0	0	1	9	1	0	0	0	0	11	11		0	-11
616	0	0	0	0	0	0	9	31	0	1	0	0	0	41	43		0	-41
617	0	0	0	0	0	0	38	8	4	0	16	1	0	67	85		0	-67
618	0	0	0	0	0	0	2	73	1	9	83	2	0	170	180		0	-170
619	0	1	16	3	1	0	0	8	0	0	2	0	21	10	32		21	-10
620	1	182	7	4	0	0	1	2	2	0	0	0	194	5	208		194	-5
621	15	434	10	2	1	1	1	7	1	0	0	0	463	9	474		463	-9
622	11	5	5	17	539	50	0	1	0	0	0	0	627	1	650		627	-1
623	0	0	0	0	0	0	0	5	0	0	0	0	0	5	9		0	-5
624	0	0	0	0	4	0	5	26	0	2	0	0	4	33	46		4	-33
625	0	1	0	0	0	1	0	9	20	3	0	0	2	32	44		2	-32
626	0	0	0	0	16	15	0	3	0	0	0	0	31	3	35		31	-3
627	0	4	7	1	6	0	0	1	0	0	0	0	18	1	23		18	-1
628	0	48	1	1	2	3	0	0	0	0	0	0	55	0	60		55	0
629	5	14	16	18	3087	81	0	0	0	0	0	0	3221	0	3246		3221	0
630	4	5	0	7	94	1	0	0	0	0	0	0	111	0	117		111	0
631	4	35	13	5	149	8	0	0	0	0	0	0	214	0	222		214	0
632	0	1	0	0	0	0	1	0	0	0	0	0	1	1	3		1	-1
633	2	2	1	0	1	0	0	0	0	0	14	0	6	14	43		6	-14
634	3	6	0	0	1	0	0	0	3	1	0	0	10	4	35		10	-4
635	1	6	1	0	120	2	0	12	6	3	0	0	130	21	185		130	-21
636	0	2	0	0	2	0	2	51	1	0	1	0	4	55	71		4	-55
637	0	0	0	0	0	1	1	19	0	0	15	0	1	35	43		1	-35
638	0	2	0	6	77	14	2	0	0	2	9	0	99	13	120		99	-13
639	0	1	0	0	0	0	0	16	7	5	3	0	1	31	37		1	-31
640	0	0	0	2	12	10	0	10	0	2	0	0	24	12	39		24	-12
641	0	5	4	1	298	24	2	85	43	0	8	0	332	138	487		332	-138
642	0	1	0	0	0	0	5	133	0	2	4	0	1	144	152		1	-144
643	0	0	1	0	16	0	1	8	0	4	0	0	17	13	35		17	-13
644	0	2	0	1	5	0	0	11	0	0	0	0	8	11	24		8	-11
645	0	0	0	3	7	0	2	42	0	0	0	0	10	44	58		10	-44
646	0	9	0	0	0	0	1	0	0	0	2	0	9	3	56		9	-3
647	0	0	0	0	0	0	0	0	0	0	1	0	0	1	5		0	-1
648	0	0	0	0	0	0	0	0	0	0	0	0	0	0	1		0	0
649	0	0	0	0	1	0	0	0	0	0	0	0	1	0	1		1	0
650	0	0	0	0	0	0	0	0	0	0	0	0	0	0	1		0	0
651	0	0	0	0	0	0	0	1	0	0	1	0	0	2	4		0	-2
652	0	2	0	0	0	1	0	0	9	3	1	0	3	13	18		3	-13
653	1	0	0	0	1	0	0	0	2	0	0	0	2	2	4		2	-2
654	0	1	1	0	6	0	0	1	1	0	0	0	8	2	10		8	-2
655	0	0	0	1	105	0	0	1	0	0	0	0	106	1	109		106	-1
656	0	53	3	3	5	0	0	0	0	0	0	0	64	0	65		64	0
657	3	6	0	0	2	0	0	0	0	0	0	0	11	0	12		11	0
658	12	160	10	8	8	0	0	0	0	0	0	0	198	0	201		198	0
659	1	1	0	0	3	0	0	0	0	0	0	0	5	0	5		5	0
660	0	0	3	0	1	0	0	0	0	1	0	0	4	1	6		4	-1
661	0	0	0	0	0	0	0	0	3	1	0	0	0	4	4		0	-4
662	0	0	0	0	0	0	0	2	1	0	0	0	0	3	4		0	-3
663	0	0	0	0	0	0	28	54	296	3	26	1	0	408	428		0	-408
664	0	0	0	0	8	0	5	24	0	2	17	3	8	51	60		8	-51
665	1	6	0	2	0	0	8	14	3	1	149	1	9	176	197		9	-176
666	4	10	0	0	0	0	2	32	0	0	31	0	14	65	84		14	-65
667	0	37	2	0	0	0	0	0	0	0	0	0	39	0	40		39	0
668	0	0	0	0	0	0	0	0	1	0	3	0	0	4	11		0	-4
669	0	0	0	0	0	0	0	0	0	0	3	0	0	3	5		0	-3
670	0	0	0	0	0	0	0	1	2	0	1	0	0	4	14		0	-4
671	0	0	0	0	0	0	0	17	6	0	0	0	0	23	28		0	-23
672	0	0	0	0	0	0	14	8	0	0	0	1	0	23	25		0	-23
673	0	0	0	0	0	0	2	7	0	0	0	0	0	9	16		0	-9
674	0	0	0	0	0	0	0	6	1	0	0	0	0	7	9		0	-7
675	0	0	0	0	0	0	2	20	0	0	0	0	0	22	34		0	-22
676	0	3	0	0	11	0	0	0	0	0	0	0	14	0	16		14	0
677	0	0	0	0	0	0	0	0	0	4	1	0	0	5	5		0	-5
678	0	0	0	0	3	0	2	0	14	7	123	0	3	146	149		3	-146
679	0	0	0	0	3	0	0	24	4	7	3	0	3	38	42		3	-38
680	1	0	0	0	1	0	9	63	60	3	0	0	2	135	138		2	-135
681	0	0	0	0	3	0	10	1705	48	7	6	0	3	1776	1784		3	-1776
682	0	7	0	0	11	1	107	205	23	3	19	0	19	357	388		19	-357
683	0	0	0	0	0	0	0	3	3	0	2	2	0	10	34		0	-10
684	0	0	0	0	0	0	1	5	1	0	0	0	0	7	23		0	-7
685	0	4	2	0	0	0	4	1	0	0	0	0	6	5	20		6	-5
686	0	0	0	0	0	0	0	0	0	0	0	0	0	0	18		0	0
687	0	0	0	0	0	0	0	0	0	0	0	0	0	0	2		0	0
688	0	0	0	0	0	0	0	0	0	0	0	0	0	0	0		0	0
689	0	3	0	0	0	0	0	0	0	0	0	0	3	0	3		3	0
690	0	0	0	0	0	0	0	0	0	0	0	0	0	0	0		0	0
691	0	0	0	0	0	0	0	0	0	0	2	0	0	2	6		0	-2
692	0	0	0	0	0	0	0	0	1	0	0	0	0	1	1		0	-1
693	0	0	0	0	1	0	0	5	1	0	0	0	1	6	7		1	-6
694	0	1	5	0	0	0	4	1	0	0	1	0	6	6	14		6	-6
695	0	0	0	0	0	0	0	13	0	4	0	0	0	17	18		0	-17
696	0	5	1	0	0	0	13	4	62	0	4	21	6	104	112		6	-104
697	139	227	54	13	8	0	1	52	3	1	18	0	441	75	530		441	-75
698	7	38	28	3	395	7	0	9	5	0	0	0	478	14	507		478	-14
699	1	16	3	5	4	0	0	15	6	0	4	1	29	26	105		29	-26
700	11	1	5	1	28	16	0	25	4	0	6	3	62	38	215		62	-38
701	1	12	2	2	1	6	0	18	0	1	11	0	24	30	91		24	-30
702	2	0	2	0	6	0	0	0	0	0	0	0	10	0	41		10	0
703	0	0	0	0	0	1	0	0	2	0	0	0	1	2	3		1	-2
704	0	0	2	1	394	3	2	6	0	0	1	0	400	9	409		400	-9
705	0	0	0	3	10	1	2	3	0	0	0	0	14	5	23		14	-5
706	0	2	6	9	50	0	0	0	0	1	4	0	67	5	72		67	-5
707	4	19	3	3	34	3	0	0	0	0	1	0	66	1	69		66	-1
708	63	494	14	1	4	0	0	13	0	0	4	0	576	17	603		576	-17
709	11	60	0	1	1	1	25	1	25	8	6	0	74	65	185		74	-65
710	3	24	5	11	17	3	0	1	0	1	1	0	63	3	112		63	-3
711	5	106	194	4	44	0	0	0	0	0	0	0	353	0	398		353	0
712	0	2	0	0	0	0	0	0	0	0	4	0	2	4	8		2	-4
713	4	1	0	0	0	0	0	3	0	0	0	0	5	3	143		5	-3
714	0	0	0	0	0	0	1	3	0	0	0	0	0	4	19		0	-4
715	0	0	0	0	2	0	0	0	0	0	0	0	2	0	16		2	0
716	0	0	0	2	0	0	0	4	0	0	0	0	2	4	6		2	-4
717	0	0	1	0	16	1	0	0	0	0	0	0	18	0	19		18	0
718	4	12	1	1	3	0	0	0	1	0	1	0	21	2	24		21	-2
719	3	0	0	3	519	5	0	0	0	0	1	0	530	1	532		530	-1
720	0	17	12	11	116	5	0	0	0	0	3	0	161	3	167		161	-3
721	0	5	8	2	21	1	0	1	2	0	0	0	37	3	46		37	-3
722	10	831	351	3	4	0	0	0	0	0	0	0	1199	0	1201		1199	0
723	7	14	0	0	0	1	4	0	0	0	37	0	22	41	72		22	-41
724	0	0	0	0	0	0	0	2	0	0	1	1	0	4	4		0	-4
725	0	0	0	0	0	0	0	4	1	0	10	0	0	15	17		0	-15
726	0	0	0	3	0	0	3	4	2	0	32	0	3	41	47		3	-41
727	0	1	0	2	0	0	0	6	0	1	2	0	3	9	12		3	-9
728	0	10	0	0	0	0	0	0	0	0	0	0	10	0	10		10	0
729	4	43	2	3	0	0	0	0	0	0	0	0	52	0	53		52	0
730	1	2	0	0	1	0	0	9	0	1	0	0	4	10	15		4	-10
731	2	5	2	0	0	0	7	0	1	0	0	0	9	8	22		9	-8
732	0	0	0	0	2	0	0	7	0	0	0	0	2	7	14		2	-7
733	0	0	0	1	0	0	2	0	1	0	3	0	1	6	12		1	-6
734	0	2	0	0	0	0	0	3	1	0	0	3	2	7	12		2	-7
735	1	1	0	0	1	0	1	1	0	1	1	0	3	4	13		3	-4
736	0	0	0	0	0	0	2	2	6	2	3	0	0	15	17		0	-15
737	1	5	0	0	0	0	0	0	0	0	0	0	6	0	21		6	0
738	0	0	0	0	0	0	1	0	0	0	0	0	0	1	2		0	-1
739	0	0	0	0	0	0	0	5	0	0	0	0	0	5	5		0	-5
740	0	0	0	0	0	0	0	0	0	0	0	0	0	0	0		0	0
741	0	0	0	0	0	0	0	0	0	0	0	0	0	0	0		0	0
742	0	0	0	0	0	0	0	0	0	0	0	0	0	0	0		0	0
743	0	0	0	0	0	0	0	0	0	0	0	0	0	0	0		0	0
744	0	0	0	0	0	0	0	0	0	0	0	0	0	0	0		0	0
745	0	0	0	0	0	0	0	0	0	1	0	0	0	1	1		0	-1
746	0	0	0	0	0	0	0	1	0	0	0	0	0	1	1		0	-1
747	0	0	0	0	0	0	0	3	0	0	0	0	0	3	3		0	-3
748	0	3	2	0	0	0	0	0	0	0	0	0	5	0	5		5	0
749	0	1	0	0	0	0	0	0	0	0	2	0	1	2	3		1	-2
750	0	0	0	0	0	0	0	0	0	3	6	0	0	9	11		0	-9
751	0	0	0	0	0	0	0	1	0	0	0	1	0	2	2		0	-2
752	0	0	0	0	0	0	0	2	5	9	2	0	0	18	24		0	-18
753	0	4	0	0	2	0	1	99	7	5	3	0	6	115	126		6	-115
754	1	13	0	4	6	1	0	15	2	0	0	0	25	17	43		25	-17
755	0	4	11	0	0	0	3	14	3	0	0	0	15	20	38		15	-20
756	0	1	0	0	0	0	13	98	0	0	3	0	1	114	129		1	-114
757	0	0	0	1	18	0	0	0	0	0	0	0	19	0	23		19	0
758	1	3	3	2	0	0	0	0	0	0	2	0	9	2	31		9	-2
759	0	0	0	0	0	0	0	0	0	1	0	1	0	2	9		0	-2
760	2	37	3	0	2	0	0	0	1	1	3	1	44	6	69		44	-6
761	1	1	0	0	0	0	0	24	0	1	99	0	2	124	149		2	-124
762	1	0	3	0	0	0	0	0	0	0	0	0	4	0	7		4	0
763	0	10	2	2	0	0	0	1	0	0	2	0	14	3	23		14	-3
764	0	1	1	0	12	0	0	0	0	0	0	0	14	0	16		14	0
765	0	0	0	0	0	0	1	8	0	0	0	0	0	9	18		0	-9
766	0	0	0	0	0	0	0	2	0	0	0	0	0	2	3		0	-2
767	0	2	0	0	0	0	0	1	0	0	0	0	2	1	4		2	-1
768	0	4	0	0	0	0	1	0	0	0	0	0	4	1	6		4	-1
769	0	0	0	0	1	0	0	0	1	0	0	0	1	1	3		1	-1
770	2	6	2	3	0	1	0	0	0	0	0	0	14	0	19		14	0
771	0	0	0	1	2	0	0	0	1	0	0	0	3	1	5		3	-1
772	0	3	2	0	22	1	0	1	0	0	0	0	28	1	29		28	-1
773	0	0	0	1	76	0	1	0	1	0	0	0	77	2	79		77	-2
774	0	5	2	5	5	0	0	0	0	0	0	0	17	0	23		17	0
775	0	2	1	0	1	1	11	0	0	0	11	0	5	22	27		5	-22
776	6	1	0	0	0	0	0	0	0	0	0	0	7	0	7		7	0
777	4	0	0	0	0	0	0	0	0	0	0	0	4	0	5		4	0
778	0	0	0	0	0	0	0	0	0	0	0	0	0	0	0		0	0
779	0	9	0	0	0	0	0	0	0	0	0	0	9	0	10		9	0
780	0	0	0	0	0	0	0	2	0	1	0	0	0	3	3		0	-3
781	0	1	0	0	0	0	0	0	0	0	0	0	1	0	1		1	0
782	0	2	0	0	1	1	0	0	0	0	1	0	4	1	5		4	-1
783	0	0	0	1	3	0	0	0	0	0	0	0	4	0	4		4	0
784	0	1	1	1	7	0	0	0	0	1	0	0	10	1	11		10	-1
785	0	1	0	0	9	0	0	0	0	0	1	0	10	1	11		10	-1
786	0	0	0	0	3	0	0	0	0	0	0	0	3	0	3		3	0
787	0	1	0	0	0	0	0	3	0	0	3	0	1	6	7		1	-6
788	1	15	5	0	0	0	0	1	0	0	0	0	21	1	24		21	-1
789	1	10	0	0	0	0	0	0	1	1	1	0	11	3	17		11	-3
790	1	0	0	1	14	1	0	1	0	3	2	0	17	6	27		17	-6
791	0	0	0	0	0	0	0	2	1	0	0	0	0	3	3		0	-3
792	0	0	0	1	0	1	2	17	0	0	4	0	2	23	47		2	-23
793	0	0	0	0	0	0	2	0	1	0	0	0	0	3	4		0	-3
794	0	0	0	0	0	0	0	0	0	0	0	0	0	0	0		0	0
795	0	1	0	0	0	0	0	0	0	0	0	0	1	0	1		1	0
796	0	0	0	0	0	0	0	0	0	0	0	0	0	0	1		0	0
797	0	0	0	1	11	1	0	0	0	0	10	0	13	10	30		13	-10
798	4	1	2	0	2	0	0	2	2	2	13	0	9	19	31		9	-19
799	0	1	1	0	0	0	0	2	0	0	1	0	2	3	15		2	-3
800	0	0	0	0	72	15	1	31	2	0	2	0	87	36	144		87	-36
801	0	0	0	0	0	0	2	2	1	0	0	0	0	5	6		0	-5
802	2	1	1	1	5	0	0	12	1	0	0	0	10	13	29		10	-13
803	0	0	0	0	0	0	1	0	0	0	0	0	0	1	1		0	-1
804	0	0	0	0	0	0	0	0	0	0	0	0	0	0	1		0	0
805	0	2	0	0	0	0	0	0	0	0	0	0	2	0	2		2	0
806	0	0	0	0	0	0	0	1	0	0	1	1	0	3	3		0	-3
807	0	0	0	0	0	0	0	0	1	0	0	0	0	1	2		0	-1
808	0	0	0	0	0	0	0	1	0	0	0	0	0	1	1		0	-1
809	0	0	0	0	0	0	0	0	0	0	2	0	0	2	2		0	-2
810	0	0	0	0	3	0	0	2	6	16	4	1	3	29	33		3	-29
811	0	0	0	0	4	4	0	17	22	3	8	0	8	50	58		8	-50
812	0	0	0	0	0	0	2	37	0	0	0	0	0	39	39		0	-39
813	0	0	0	0	1	0	17	1	22	4	42	0	1	86	90		1	-86
814	0	0	2	0	0	0	0	13	2	1	3	0	2	19	21		2	-19
815	0	0	0	0	0	0	1	4	9	0	0	0	0	14	18		0	-14
816	0	0	0	0	0	0	4	60	0	1	1	0	0	66	71		0	-66
817	0	0	0	0	0	0	7	2	1	0	0	0	0	10	11		0	-10
818	0	0	0	0	0	0	0	0	0	0	0	0	0	0	2		0	0
819	0	0	0	0	0	0	1	0	0	0	0	0	0	1	5		0	-1
820	0	3	0	0	3	3	0	11	0	0	0	0	9	11	24		9	-11
821	0	0	1	1	430	2	2	1	0	0	0	0	434	3	437		434	-3
822	0	0	0	5	102	0	0	2	0	0	0	0	107	2	111		107	-2
823	5	21	430	13	0	0	1	0	0	0	0	0	469	1	470		469	-1
824	0	441	12	0	0	0	0	0	0	0	0	0	453	0	453		453	0
825	11	59	0	0	0	0	0	0	0	0	0	0	70	0	74		70	0
826	2	0	0	0	0	0	0	0	0	0	0	0	2	0	11		2	0
827	0	0	0	0	0	0	0	0	0	0	0	0	0	0	5		0	0
828	0	0	0	0	0	0	0	0	0	0	0	0	0	0	12		0	0
829	0	0	0	0	0	0	0	0	0	0	0	0	0	0	26		0	0
830	0	0	0	0	0	0	0	0	0	0	0	0	0	0	8		0	0
831	0	0	0	0	0	0	0	1	0	0	0	0	0	1	1		0	-1
832	0	0	0	0	0	0	0	6	4	0	1	0	0	11	11		0	-11
833	0	0	0	0	0	0	0	6	2	0	0	0	0	8	10		0	-8
834	0	0	0	0	0	0	1	4	0	0	0	0	0	5	6		0	-5
835	0	2	0	1	31	1	0	5	0	0	0	0	35	5	40		35	-5
836	0	3	0	1	54	0	0	0	0	0	0	0	58	0	58		58	0
837	1	6	8	7	4	0	0	0	0	0	0	0	26	0	35		26	0
838	1	7	0	0	28	28	0	0	0	0	0	0	64	0	67		64	0
839	9	81	7	6	72	1	0	0	0	0	1	0	176	1	185		176	-1
840	0	0	0	0	0	4	0	3	0	1	3	0	4	7	16		4	-7
841	0	2	9	21	2766	97	1	19	1	4	10	0	2895	35	2940		2895	-35
842	0	0	0	17	688	195	15	2	4	0	10	0	900	31	948		900	-31
843	20	172	276	16	20	0	0	64	3	0	1	0	504	68	604		504	-68
844	10	79	4	3	0	0	31	60	58	1	87	0	96	237	372		96	-237
845	5	18	2	2	0	0	4	59	1	2	13	0	27	79	159		27	-79
846	3	8	0	0	4	0	1	1	1	0	0	0	15	3	29		15	-3
847	0	6	0	0	0	0	0	0	0	0	0	0	6	0	13		6	0
848	0	8	14	2	0	0	0	0	0	0	0	0	24	0	27		24	0
849	2	97	0	0	0	0	0	0	0	0	0	0	99	0	105		99	0
850	3	3	0	0	1	0	0	0	0	0	1	0	7	1	14		7	-1
851	1	0	0	0	0	0	0	17	12	0	0	0	1	29	40		1	-29
852	0	0	0	0	20	0	1	5	1	0	0	0	20	7	28		20	-7
853	0	0	0	1	1	0	8	17	0	0	3	1	2	29	33		2	-29
854	0	0	0	0	0	0	2	4	0	0	20	1	0	27	34		0	-27
855	0	0	1	0	59	2	0	0	0	1	5	0	62	6	68		62	-6
856	1	17	1	7	0	1	0	9	1	5	1	0	27	16	47		27	-16
857	0	0	0	0	6	0	0	13	4	29	163	1	6	210	233		6	-210
858	0	6	2	6	2	0	0	0	0	0	1	0	16	1	45		16	-1
859	2	0	1	1	0	0	0	1	0	0	0	0	4	1	12		4	-1
860	0	0	0	0	5	0	7	1	1	0	12	0	5	21	50		5	-21
861	1	0	0	0	0	0	0	2	3	0	0	0	1	5	18		1	-5
862	0	0	0	0	5	1	2	71	2	2	3	0	6	80	92		6	-80
863	3	0	0	1	612	10	0	13	1	0	0	1	626	15	644		626	-15
864	0	6	0	1	40	0	0	2	2	0	5	0	47	9	61		47	-9
865	0	29	1	1	1	0	0	13	0	0	0	2	32	15	51		32	-15
866	2	44	5	0	0	0	5	0	1	0	0	0	51	6	68		51	-6
867	0	0	0	0	0	0	2	0	0	0	0	0	0	2	8		0	-2
868	0	0	0	0	0	0	0	0	0	0	0	0	0	0	12		0	0
869	0	0	0	0	0	0	0	0	0	0	0	0	0	0	2		0	0
870	0	0	0	0	0	0	0	0	0	0	0	0	0	0	0		0	0
871	0	0	0	0	0	0	0	0	0	0	0	0	0	0	0		0	0
872	0	0	0	0	0	0	0	0	0	0	10	0	0	10	11		0	-10
873	0	0	0	0	0	0	0	0	0	0	81	1	0	82	82		0	-82
874	5	82	69	1	0	0	0	0	0	1	0	0	157	1	165		157	-1
875	4	261	3	0	0	0	0	0	1	0	0	0	268	1	286		268	-1
876	3	7	0	0	1	0	0	0	1	0	2	1	11	4	15		11	-4
877	0	4	0	0	0	0	0	0	0	0	6	0	4	6	16		4	-6
878	0	1	0	0	0	0	0	0	3	3	19	1	1	26	27		1	-26
879	0	0	0	0	1	0	0	7	8	1	2	0	1	18	26		1	-18
880	0	1	2	1	0	0	0	3	16	2	0	0	4	21	25		4	-21
881	0	0	0	0	64	0	3	14	10	0	0	0	64	27	91		64	-27
882	0	1	2	0	25	0	4	25	0	0	0	0	28	29	57		28	-29
883	0	0	0	0	0	0	7	36	3	0	0	0	0	46	52		0	-46
884	0	0	0	0	0	0	2	7	0	0	0	0	0	9	47		0	-9
885	0	0	0	0	0	0	0	0	0	0	0	0	0	0	3		0	0
886	0	0	0	0	0	0	0	0	0	0	0	0	0	0	0		0	0
887	0	0	0	0	0	0	0	0	0	0	0	0	0	0	1		0	0
888	0	0	0	0	0	0	0	0	0	0	0	0	0	0	0		0	0
889	0	0	0	0	0	0	0	0	0	0	0	0	0	0	0		0	0
890	0	0	0	0	0	0	0	0	0	0	0	0	0	0	0		0	0
891	0	0	0	0	0	0	0	0	0	0	0	0	0	0	0		0	0
892	0	0	0	0	0	0	0	0	0	1	0	0	0	1	1		0	-1
893	0	0	0	0	0	0	0	1	1	0	0	0	0	2	2		0	-2
894	0	0	0	0	0	0	0	7	0	1	6	0	0	14	15		0	-14
895	1	1	1	0	0	0	1	1	0	0	1	0	3	3	11		3	-3
896	0	2	0	0	0	0	0	1	0	1	0	0	2	2	8		2	-2
897	0	3	2	0	0	0	0	3	0	0	0	0	5	3	8		5	-3
898	4	1	0	0	0	0	0	0	0	0	0	0	5	0	40		5	0
899	0	0	0	0	0	0	0	0	0	1	0	0	0	1	3		0	-1
900	0	0	0	0	25	0	0	0	0	0	0	0	25	0	25		25	0
901	0	0	0	0	0	0	0	3	0	0	0	0	0	3	7		0	-3
902	0	1	0	0	0	0	0	1	0	0	0	0	1	1	4		1	-1
903	0	0	0	0	0	0	1	0	0	0	0	0	0	1	1		0	-1
904	0	0	0	0	0	0	0	0	0	0	0	0	0	0	0		0	0
905	0	0	0	0	0	0	0	0	0	0	2	0	0	2	3		0	-2
906	0	0	0	0	0	0	0	0	0	0	0	0	0	0	0		0	0
907	0	0	0	0	0	0	0	3	0	0	0	0	0	3	3		0	-3
908	0	0	0	0	0	0	4	0	0	0	0	0	0	4	11		0	-4
909	0	0	0	0	0	0	1	13	1	0	0	0	0	15	21		0	-15
910	0	0	0	0	0	0	1	8	1	0	0	0	0	10	13		0	-10
911	0	0	0	0	0	0	0	4	7	0	7	0	0	18	24		0	-18
912	0	3	0	0	0	0	0	12	0	1	54	0	3	67	72		3	-67
913	1	7	9	1	3	2	1	1	4	7	13	5	23	31	57		23	-31
914	1	36	2	2	40	0	2	1	3	1	30	35	81	72	158		81	-72
915	15	11	6	5	3	0	7	153	46	22	3426	34	40	3688	3748		40	-3688
916	11	2	10	0	2	0	3	10	1	14	32	0	25	60	106		25	-60
917	13	413	11	4	0	0	0	0	0	0	1	0	441	1	467		441	-1
918	18	2	0	0	0	0	3	1	0	0	4	0	20	8	39		20	-8
919	0	0	0	0	0	0	2	17	5	0	3	0	0	27	33		0	-27
920	2	0	0	0	0	0	0	25	0	0	10	0	2	35	48		2	-35
921	0	3	0	0	0	0	0	1	0	0	0	0	3	1	22		3	-1
922	7	15	0	6	192	0	0	0	1	0	0	0	220	1	223		220	-1
923	11	13	23	20	2	0	0	1	3	0	2	0	69	6	95		69	-6
924	1	10	30	0	2	0	0	0	0	0	0	0	43	0	64		43	0
925	0	25	0	1	2	0	0	0	0	0	0	0	28	0	43		28	0
926	8	4	1	2	3	0	0	0	0	0	0	0	18	0	20		18	0
927	0	14	0	0	9	0	0	0	0	0	0	0	23	0	66		23	0
928	1	12	10	10	1	0	0	0	0	0	0	0	34	0	49		34	0
929	1	5	2	1	9	0	0	0	0	0	0	0	18	0	31		18	0
930	0	0	0	0	4	0	0	0	0	0	0	0	4	0	4		4	0
931	1	0	0	0	7	0	0	5	0	0	0	0	8	5	17		8	-5
932	0	0	1	1	2	0	0	0	0	0	0	0	4	0	17		4	0
933	0	0	22	2	0	0	0	0	0	0	0	0	24	0	25		24	0
934	0	0	0	0	0	0	0	0	0	0	0	0	0	0	0		0	0
935	0	0	0	0	0	0	0	0	0	0	0	0	0	0	1		0	0
936	0	0	0	0	0	0	0	0	0	0	0	0	0	0	0		0	0
937	0	0	0	0	2	0	0	0	0	0	0	0	2	0	5		2	0
938	0	0	0	0	0	0	0	0	0	0	0	0	0	0	0		0	0
939	0	0	0	0	0	0	0	0	0	0	2	0	0	2	2		0	-2
940	0	2	0	0	0	0	0	0	0	0	0	0	2	0	2		2	0
941	7	7	2	0	1	0	0	1	0	1	0	0	17	2	19		17	-2
942	0	2	2	1	0	0	0	0	0	0	0	0	5	0	9		5	0
943	0	0	0	0	0	0	0	1	0	0	0	0	0	1	35		0	-1
944	10	30	6	0	0	0	0	0	0	0	0	0	46	0	142		46	0
945	2	2	0	0	0	0	0	0	0	0	0	0	4	0	5		4	0
946	0	0	0	0	0	0	1	2	0	0	0	0	0	3	5		0	-3
947	0	0	0	0	4	0	0	0	3	0	0	0	4	3	10		4	-3
948	0	0	0	1	3	0	0	3	0	0	0	0	4	3	7		4	-3
949	0	4	1	3	0	0	2	0	10	0	0	0	8	12	20		8	-12
950	0	0	0	0	2	0	1	37	1	2	0	0	2	41	52		2	-41
951	1	0	0	1	6	0	8	0	3	0	2	0	8	13	27		8	-13
952	0	0	0	0	0	0	0	0	1	0	0	0	0	1	1		0	-1
953	1	46	9	3	5	0	0	0	0	0	0	0	64	0	66		64	0
954	0	13	0	0	2	0	0	0	0	0	0	0	15	0	18		15	0
955	0	4	0	2	4	3	0	0	0	0	2	0	13	2	17		13	-2
956	0	3	0	1	2	0	2	0	24	0	0	0	6	26	43		6	-26
957	0	0	0	0	0	0	1	22	59	0	1	0	0	83	89		0	-83
958	0	0	0	0	0	0	0	2	0	0	0	0	0	2	3		0	-2
959	0	32	1	0	0	0	0	0	0	0	1	0	33	1	34		33	-1
960	0	3	0	0	0	0	0	1	0	0	0	0	3	1	4		3	-1
961	0	0	0	0	27	0	0	5	0	1	0	0	27	6	34		27	-6
962	0	0	0	0	0	0	0	13	1	0	0	0	0	14	16		0	-14
963	0	0	0	0	0	0	0	8	3	1	0	0	0	12	16		0	-12
964	0	13	1	0	0	0	2	3	0	0	0	0	14	5	25		14	-5
965	0	0	0	0	0	1	0	0	1	0	7	0	1	8	14		1	-8
966	0	0	0	0	0	0	0	2	0	0	0	0	0	2	4		0	-2
967	0	0	0	0	2	1	0	0	0	0	0	0	3	0	5		3	0
968	0	0	0	0	0	0	0	0	0	0	0	0	0	0	0		0	0
969	0	1	2	0	1	0	0	1	0	0	9	0	4	10	17		4	-10
970	0	0	0	0	0	0	0	0	1	0	10	0	0	11	11		0	-11
971	0	0	0	0	0	0	0	4	1	0	0	0	0	5	9		0	-5
972	0	0	0	0	0	0	5	7	2	1	0	0	0	15	20		0	-15
973	2	4	8	4	11	0	2	1	2	0	0	0	29	5	44		29	-5
974	1	2	0	1	0	0	1	22	0	0	0	0	4	23	29		4	-23
975	0	7	6	2	9	0	0	0	0	0	0	0	24	0	29		24	0
976	0	9	1	2	6	0	0	0	1	2	1	0	18	4	22		18	-4
977	1	0	1	0	0	1	0	17	5	2	0	0	3	24	27		3	-24
978	0	0	0	0	5	0	0	16	0	3	2	0	5	21	26		5	-21
979	0	0	12	0	0	0	0	7	1	0	0	0	12	8	21		12	-8
980	0	1	0	0	1	2	0	1	0	0	0	0	4	1	5		4	-1
981	0	0	0	0	2	0	7	3	0	0	0	0	2	10	16		2	-10
982	0	0	0	0	14	0	2	30	0	0	0	0	14	32	56		14	-32
983	0	0	4	0	42	1	1	0	1	0	0	0	47	2	70		47	-2
984	0	0	0	0	0	0	0	0	0	0	0	0	0	0	0		0	0
985	0	25	4	1	0	0	0	0	0	0	0	0	30	0	30		30	0
986	0	0	1	0	0	0	0	1	0	0	0	0	1	1	4		1	-1
987	2	3	1	0	0	0	3	1	2	0	3	0	6	9	20		6	-9
988	0	1	0	0	0	0	0	0	0	0	1	0	1	1	3		1	-1
989	1	4	6	0	0	0	1	2	0	0	0	0	11	3	18		11	-3
990	0	5	0	0	0	0	0	0	0	0	0	0	5	0	5		5	0
991	0	0	0	1	13	3	0	0	0	0	0	0	17	0	17		17	0
992	0	4	2	0	5	0	0	0	0	0	0	0	11	0	13		11	0
993	0	0	0	0	0	0	1	2	0	0	0	0	0	3	10		0	-3
994	0	7	0	0	1	0	0	0	0	0	3	0	8	3	11		8	-3
995	0	9	0	0	0	1	0	1	0	0	0	0	10	1	12		10	-1
996	0	0	1	0	1	0	0	1	2	0	1	0	2	4	7		2	-4
997	0	0	0	0	3	0	0	4	0	0	2	0	3	6	11		3	-6
998	0	0	4	0	3	0	0	0	0	0	4	0	7	4	12		7	-4
999	0	0	5	0	3	0	0	1	0	1	24	0	8	26	35		8	-26
1000	0	10	2	0	1	0	0	1	0	2	0	0	13	3	36		13	-3
1001	84	69	47	24	3	0	0	8	1	0	0	1	227	10	286		227	-10
1002	0	3	4	1	17	0	1	5	0	1	8	0	25	15	42		25	-15
1003	4	86	0	1	0	0	0	0	0	0	2	0	91	2	109		91	-2
1004	1	0	0	0	0	0	0	0	0	0	1	0	1	1	4		1	-1
1005	0	0	0	0	0	0	0	0	0	0	0	0	0	0	7		0	0
1006	0	2	0	0	0	0	0	0	0	0	0	0	2	0	7		2	0
1007	0	2	0	6	2	0	0	0	0	0	0	0	10	0	10		10	0
1008	0	0	0	0	5	0	0	0	0	0	0	0	5	0	7		5	0
1009	0	3	0	39	1	0	0	0	0	0	0	0	43	0	44		43	0
1010	0	2	11	0	0	0	0	0	0	0	0	0	13	0	13		13	0
1011	0	5	0	0	0	0	0	0	0	0	0	0	5	0	8		5	0
1012	0	0	0	0	0	0	0	0	0	0	3	0	0	3	6		0	-3
1013	0	0	0	0	0	0	0	0	0	0	0	1	0	1	2		0	-1
1014	0	0	0	0	0	1	0	0	0	1	2	0	1	3	4		1	-3
1015	0	0	0	0	0	0	0	0	1	0	0	0	0	1	2		0	-1
1016	0	0	1	0	6	0	0	1	5	0	1	3	7	10	17		7	-10
1017	0	1	1	7	7	0	0	13	6	1	157	6	16	183	199		16	-183
1018	0	37	170	21	8	0	2	2	3	24	92	1	236	124	360		236	-124
1019	5	2128	30	0	2	0	1	7	110	8	22	1	2165	149	2319		2165	-149
1020	238	351	61	4	7	3	14	488	2	15	5	5	664	529	1260		664	-529
1021	7	36	0	1	82	40	91	43	350	0	103	0	166	587	895		166	-587
1022	9	38	4	0	0	0	3	49	7	5	2	0	51	66	444		51	-66
1023	0	5	7	0	4	8	3	19	35	0	0	0	24	57	242		24	-57
1024	6	128	28	11	568	3	2	21	0	0	0	0	744	23	839		744	-23
1025	6	88	35	10	3	4	13	0	0	0	0	0	146	13	175		146	-13
1026	2	54	1	2	52	6	0	0	0	0	0	0	117	0	131		117	0
1027	0	0	0	0	0	0	0	0	0	0	0	0	0	0	27		0	0
1028	0	1	0	0	1	0	0	0	0	0	0	0	2	0	6		2	0
1029	0	0	0	0	0	0	0	0	0	0	0	0	0	0	0		0	0
1030	0	0	0	1	0	0	0	0	0	0	0	0	1	0	1		1	0
1031	0	0	0	1	0	0	0	0	0	0	0	0	1	0	3		1	0
1032	0	0	0	0	0	0	0	0	0	0	0	0	0	0	0		0	0
1033	0	0	1	0	0	0	0	0	0	0	0	0	1	0	3		1	0
1034	0	0	0	0	0	0	0	0	0	0	0	0	0	0	0		0	0
1035	0	0	0	0	0	0	0	3	0	1	0	0	0	4	4		0	-4
1036	0	0	0	0	0	0	3	10	1	1	1	0	0	16	16		0	-16
1037	0	0	0	0	1	0	0	6	0	2	1	0	1	9	10		1	-9
1038	7	105	28	11	2	0	0	1	0	0	0	0	153	1	156		153	-1
1039	5	426	54	23	23	0	0	0	0	0	0	0	531	0	532		531	0
1040	10	64	15	23	272	0	0	0	0	0	0	0	384	0	389		384	0
1041	36	367	202	8	3	1	0	0	1	0	0	0	617	1	636		617	-1
1042	4	39	6	0	3	0	1	5	0	0	14	0	52	20	76		52	-20
1043	0	1	0	0	0	0	2	2	1	1	0	0	1	6	12		1	-6
1044	0	0	0	0	0	0	1	8	2	6	2	1	0	20	30		0	-20
1045	1	6	7	0	1	0	0	0	2	0	10	0	15	12	226		15	-12
1046	0	19	8	2	0	0	0	44	21	2	0	0	29	67	124		29	-67
1047	0	82	4	0	0	0	1	57	1	0	2	0	86	61	163		86	-61
1048	2	0	0	0	0	0	1	2	0	0	0	0	2	3	8		2	-3
1049	0	11	0	3	0	0	3	0	5	0	11	0	14	19	35		14	-19
1050	0	0	0	0	0	0	0	21	2	19	1	0	0	43	47		0	-43
1051	2	0	0	0	8	0	6	38	104	0	25	0	10	173	201		10	-173
1052	0	0	0	0	0	0	0	16	0	0	0	0	0	16	22		0	-16
1053	3	34	1	6	21	2	9	0	1	0	0	0	67	10	89		67	-10
1054	1	0	0	0	2	0	4	189	5	0	0	0	3	198	218		3	-198
1055	0	9	2	8	190	0	1	19	0	0	0	0	209	20	233		209	-20
1056	2	109	50	5	0	0	4	0	0	0	2	0	166	6	178		166	-6
1057	0	2	0	0	0	0	0	0	0	1	0	0	2	1	7		2	-1
1058	0	13	0	0	11	6	0	0	1	0	0	0	30	1	38		30	-1
1059	0	0	0	0	6	0	0	4	0	0	1	1	6	6	15		6	-6
1060	1	0	2	0	0	0	0	5	2	0	1	0	3	8	22		3	-8
1061	0	0	0	0	0	0	0	7	0	0	1	0	0	8	19		0	-8
1062	0	1	0	0	0	0	1	0	0	0	0	0	1	1	5		1	-1
1063	0	3	0	0	0	0	0	2	4	5	0	0	3	11	15		3	-11
1064	0	0	0	0	0	0	1	23	10	0	0	0	0	34	41		0	-34
1065	0	4	0	0	0	0	6	152	0	2	4	0	4	164	200		4	-164
1066	0	0	0	0	0	0	12	4	18	1	27	1	0	63	103		0	-63
1067	0	0	0	0	7	0	1	34	0	30	1	1	7	67	82		7	-67
1068	0	4	6	0	4	0	2	5	96	0	1	0	14	104	120		14	-104
1069	2	53	1	4	1	0	0	47	0	0	1	0	61	48	110		61	-48
1070	0	0	1	3	8	2	14	0	3	21	0	2	14	40	61		14	-40
1071	0	7	0	0	0	0	1	0	213	0	6	0	7	220	242		7	-220
1072	0	5	0	0	0	0	0	53	0	6	3	0	5	62	67		5	-62
1073	0	2	3	0	1	0	66	5	255	1	44	0	6	371	380		6	-371
1074	0	0	0	0	0	0	0	180	1	17	28	0	0	226	235		0	-226
1075	0	2	4	0	0	0	1	0	4	2	2	0	6	9	17		6	-9
1076	0	0	0	0	0	0	0	67	28	5	0	0	0	100	105		0	-100
1077	0	4	1	0	0	0	3	40	12	0	0	0	5	55	60		5	-55
1078	0	0	0	0	0	0	1	6	0	0	0	0	0	7	7		0	-7
1079	0	0	0	0	0	0	1	0	0	0	0	0	0	1	6		0	-1
1080	0	0	0	0	0	0	0	0	0	0	0	0	0	0	5		0	0
1081	0	0	0	0	0	0	0	0	0	0	0	0	0	0	1		0	0
1082	0	1	0	0	0	0	0	0	0	0	0	0	1	0	3		1	0
1083	0	0	0	0	0	2	0	0	0	0	0	0	2	0	5		2	0
1084	0	0	0	0	3	2	0	0	0	0	0	0	5	0	7		5	0
1085	0	0	0	0	1	0	0	0	0	0	0	0	1	0	1		1	0
1086	0	0	1	4	0	1	0	0	0	0	0	0	6	0	6		6	0
1087	0	0	0	0	0	0	0	0	0	0	0	0	0	0	0		0	0
1088	0	3	0	0	0	0	0	0	0	0	0	0	3	0	3		3	0
1089	1	0	0	0	0	0	0	0	0	0	0	0	1	0	1		1	0
1090	0	4	0	0	0	0	0	0	0	0	0	0	4	0	6		4	0
1091	0	1	0	0	0	0	0	0	0	0	0	0	1	0	2		1	0
1092	0	0	0	0	0	0	0	0	0	0	0	0	0	0	2		0	0
1093	0	0	0	0	0	0	0	0	0	0	0	0	0	0	10		0	0
1094	0	0	0	0	0	0	0	0	0	0	0	0	0	0	0		0	0
1095	0	0	0	0	1	0	0	0	0	0	0	0	1	0	2		1	0
1096	0	0	0	0	0	0	0	0	0	0	0	0	0	0	0		0	0
1097	0	0	0	0	0	0	0	0	0	0	0	0	0	0	0		0	0
1098	0	0	0	0	0	0	0	0	0	0	0	0	0	0	0		0	0
1099	1	15	0	0	0	0	0	0	0	0	0	0	16	0	16		16	0
1100	0	0	0	0	0	0	0	0	0	0	0	0	0	0	0		0	0
1101	1	0	0	0	0	0	0	0	0	0	0	0	1	0	1		1	0
1102	0	0	0	0	0	0	0	0	0	0	0	0	0	0	0		0	0
1103	0	0	0	0	0	0	0	1	0	0	0	0	0	1	1		0	-1
1104	0	0	0	0	0	0	0	0	0	0	0	0	0	0	0		0	0
1105	0	0	0	0	0	0	0	0	0	0	0	0	0	0	2		0	0
1106	0	0	0	0	0	0	0	0	0	0	0	0	0	0	0		0	0
1107	0	3	0	0	0	0	0	0	0	0	0	0	3	0	4		3	0
1108	0	0	0	0	0	0	0	0	0	0	0	0	0	0	0		0	0
1109	0	0	0	0	0	0	0	0	0	0	0	0	0	0	0		0	0
1110	0	0	0	0	6	0	1	1	0	0	0	0	6	2	8		6	-2
1111	0	7	2	3	0	0	0	0	0	0	0	0	12	0	13		12	0
1112	0	0	0	0	0	0	0	0	0	0	0	0	0	0	0
1113	0	2	0	0	0	0	0	0	0	0	0	0	2	0	2
1114	0	0	0	0	0	0	0	0	0	0	0	0	0	0	0
1115	0	0	0	0	0	0	0	0	0	0	0	0	0	0	0
1116	0	0	0	0	0	0	0	0	0	0	0	0	0	0	1
1117	0	0	0	0	0	0	0	0	0	0	3	1	0	4	5
1118	0	1	0	0	0	0	0	0	0	1	1	0	1	2	3
1119	0	2	0	0	0	0	0	0	0	0	0	0	2	0	2
1120	0	0	0	0	0	0	0	0	0	0	0	0	0	0	0
1121	0	0	0	0	0	0	0	2	0	1	0	0	0	3	3
1122	0	0	0	1	0	0	0	0	2	0	0	0	1	2	5
1123	0	0	0	0	0	0	0	3	0	0	0	0	0	3	4
1124	0	4	0	0	0	0	0	0	0	0	0	0	4	0	5
1125	0	0	0	0	0	0	0	0	0	0	0	0	0	0	2
1126	0	0	0	0	0	0	0	0	0	0	0	0	0	0	2
1127	0	0	0	0	0	0	0	0	0	0	0	0	0	0	0
1128	0	0	0	0	0	0	0	0	0	0	0	0	0	0	3
1129	0	0	0	0	0	0	0	0	0	0	0	0	0	0	0
1130	0	0	0	0	0	0	0	0	0	0	0	0	0	0	0
1131	0	0	0	0	0	0	0	0	0	0	0	0	0	0	0
1132	0	0	0	0	0	0	0	0	0	0	0	0	0	0	0
1133	0	0	0	0	0	0	0	0	0	0	0	0	0	0	0
1134	0	0	0	0	0	0	0	0	0	0	0	0	0	0	0
1135	0	0	0	0	0	0	0	0	0	0	0	0	0	0	0
1136	0	0	0	0	0	0	0	0	0	0	0	0	0	0	0
1137	0	0	0	0	0	0	0	0	0	0	0	0	0	0	0
1138	0	0	0	0	0	0	0	0	0	0	0	0	0	0	0
1139	0	0	0	0	0	0	0	0	0	0	0	0	0	0	0
1140	0	0	0	0	0	0	0	0	0	0	0	0	0	0	0
1141	0	0	0	0	0	0	0	0	0	0	0	0	0	0	0
1142	0	0	0	0	0	0	0	0	0	0	0	0	0	0	0
1143	0	0	0	0	0	0	0	0	0	0	0	0	0	0	0
1144	0	0	0	0	0	0	0	0	0	0	0	0	0	0	0

## Sheet: S BBTV
position	20	21	22	23	24	25	20_rev	21_rev	22_rev	23_rev	24_rev	25_rev	fwd_total	rev_total	total		fwd_total	rev_total
1	0	1	0	0	0	0	0	0	0	0	0	0	1	0	1		2	0
2	0	0	0	0	0	0	0	0	0	0	0	0	0	0	0		1	0
3	0	2	0	0	0	0	0	0	0	0	0	0	2	0	2		2	0
4	0	0	0	0	0	0	0	0	0	0	0	0	0	0	0		0	0
5	0	0	0	0	0	0	0	0	0	0	0	0	0	0	0		0	0
6	1	0	0	0	0	0	0	0	0	0	3	0	1	3	5		2	-7
7	0	0	0	0	0	0	0	0	0	0	0	0	0	0	0		0	0
8	0	0	0	0	0	0	0	0	0	0	0	0	0	0	0		0	0
9	0	0	0	0	0	0	0	0	0	0	0	0	0	0	1		2	0
10	0	0	0	0	0	0	0	0	0	0	0	0	0	0	0		1	0
11	0	0	0	0	30	2	0	3	0	0	0	0	32	3	36		32	-6
12	0	0	1	0	0	0	0	0	0	0	0	0	1	0	1		6	-1
13	0	0	0	0	0	0	0	0	0	0	2	0	0	2	3		0	-2
14	1	0	0	0	0	0	2	1	0	0	8	0	1	11	12		1	-15
15	8	11	8	0	1	0	0	0	2	0	1	0	28	3	32		28	-3
16	3	12	3	0	1	0	0	0	0	0	0	0	19	0	27		19	0
17	0	1	0	2	2	0	0	0	0	1	0	0	5	1	10		5	-1
18	0	0	0	0	0	0	0	0	0	0	0	0	0	0	2		0	0
19	0	0	0	0	2	0	0	1	0	0	0	0	2	1	3		2	-1
20	0	0	0	1	0	0	0	2	0	0	0	0	1	2	3		1	-2
21	0	0	0	0	0	0	0	0	0	0	0	0	0	0	0		0	0
22	0	1	7	0	0	0	0	0	0	0	0	0	8	0	8		8	0
23	0	0	0	0	0	0	0	0	0	0	0	0	0	0	0		0	0
24	0	2	0	0	0	0	0	0	3	0	0	0	2	3	5		2	-3
25	0	0	0	0	0	0	0	6	0	0	0	0	0	6	6		0	-6
26	0	0	0	0	0	3	0	0	0	0	0	0	3	0	3		3	0
27	0	16	1	0	0	0	0	5	0	0	5	0	17	10	31		17	-10
28	0	1	0	0	3	0	0	0	0	0	0	0	4	0	9		4	0
29	0	12	4	0	0	0	0	0	0	0	0	0	16	0	23		16	0
30	0	1	0	0	0	0	0	0	0	0	0	0	1	0	4		1	0
31	1	1	1	0	0	0	0	0	0	0	0	0	3	0	9		3	0
32	0	0	0	0	0	0	0	0	0	0	0	0	0	0	6		0	0
33	0	27	0	0	2	1	0	0	0	0	0	0	30	0	30		30	0
34	1	22	0	45	100	0	0	0	0	0	0	0	168	0	168		168	0
35	0	0	6	12	32	0	0	0	0	0	0	0	50	0	54		50	0
36	0	114	8	4	0	1	0	0	0	0	0	0	127	0	130		127	0
37	12	27	0	0	0	0	0	0	0	0	1	0	39	1	40		39	-1
38	0	0	0	0	0	0	0	0	0	0	0	0	0	0	0		0	0
39	0	0	0	0	0	0	0	0	0	0	0	0	0	0	7		0	0
40	0	0	0	0	1	23	0	0	0	0	0	0	24	0	26		24	0
41	0	1	0	0	0	0	0	1	0	0	0	0	1	1	3		1	-1
42	0	0	0	0	0	0	0	0	0	0	0	0	0	0	0		0	0
43	0	0	0	0	0	0	0	0	0	0	0	0	0	0	0		0	0
44	0	0	0	0	0	0	0	0	0	0	0	0	0	0	0		0	0
45	0	0	0	0	0	0	0	0	0	0	0	0	0	0	0		0	0
46	0	0	0	0	0	0	0	0	0	0	0	0	0	0	0		0	0
47	0	0	0	0	0	0	0	0	0	0	0	0	0	0	0		0	0
48	0	0	0	0	0	0	0	0	0	0	0	0	0	0	0		0	0
49	0	0	0	0	0	0	0	0	0	0	0	0	0	0	0		0	0
50	0	0	0	0	0	0	0	0	0	0	0	0	0	0	0		0	0
51	0	0	0	0	0	0	0	0	0	0	0	0	0	0	0		0	0
52	0	0	0	0	0	0	0	0	0	0	0	0	0	0	0		0	0
53	0	0	0	0	0	0	0	0	0	0	0	0	0	0	0		0	0
54	0	0	0	0	0	0	0	0	0	0	0	0	0	0	0		0	0
55	0	0	0	0	0	0	0	0	0	0	0	0	0	0	0		0	0
56	0	0	0	0	0	0	0	0	0	0	0	0	0	0	0		0	0
57	0	0	0	0	0	0	0	0	0	0	0	0	0	0	0		0	0
58	0	0	0	0	0	0	0	0	0	0	0	0	0	0	0		0	0
59	0	0	0	0	0	0	0	0	0	0	0	0	0	0	2		0	0
60	0	0	0	0	0	0	0	0	0	0	0	0	0	0	2		0	0
61	0	0	0	0	0	5	0	0	0	0	0	0	5	0	9		5	0
62	0	0	0	0	1	5	0	0	0	0	0	0	6	0	6		6	0
63	0	0	0	4	6	0	0	0	0	0	0	0	10	0	10		10	0
64	0	0	1	3	0	0	0	0	0	0	0	0	4	0	4		4	0
65	0	2	3	0	0	0	0	0	0	0	0	0	5	0	5		5	0
66	0	5	0	0	0	0	0	0	0	0	0	0	5	0	5		5	0
67	1	0	0	0	0	0	0	0	0	0	0	0	1	0	1		1	0
68	8	2	0	0	0	0	0	0	0	0	0	0	10	0	11		10	0
69	0	0	0	0	0	0	0	0	0	0	0	0	0	0	8		0	0
70	1	0	0	0	0	1	0	0	0	0	0	0	2	0	3		2	0
71	0	0	0	0	27	0	0	2	0	0	0	0	27	2	30		27	-2
72	0	0	4	11	3	0	0	1	0	0	0	0	18	1	23		18	-1
73	0	11	7	0	1	0	0	0	0	0	0	0	19	0	19		19	0
74	0	3	0	0	0	0	0	0	0	0	0	0	3	0	3		3	0
75	4	0	0	0	0	0	0	0	0	0	0	0	4	0	4		4	0
76	0	0	0	0	0	0	0	0	0	0	0	0	0	0	2		0	0
77	0	0	0	0	0	0	0	0	0	0	0	0	0	0	0		0	0
78	0	0	0	0	0	0	0	0	0	0	0	0	0	0	2		0	0
79	0	0	0	0	0	0	0	0	0	0	0	1	0	1	1		0	-1
80	0	0	0	0	0	0	0	0	0	0	0	0	0	0	0		0	0
81	0	0	0	0	0	0	0	0	2	1	0	0	0	3	3		0	-3
82	0	0	0	0	0	0	0	1	14	0	0	0	0	15	15		0	-15
83	0	0	0	0	0	0	0	2	0	0	0	0	0	2	2		0	-2
84	0	0	0	0	0	0	0	0	0	0	0	0	0	0	0		0	0
85	0	0	0	0	0	0	0	0	0	0	0	0	0	0	0		0	0
86	0	0	0	0	0	0	0	0	0	0	0	0	0	0	0		0	0
87	0	0	0	0	0	0	0	0	0	0	0	0	0	0	0		0	0
88	0	0	0	0	0	0	0	0	0	0	0	0	0	0	0		0	0
89	0	0	0	0	0	0	0	0	0	0	0	0	0	0	1		0	0
90	0	0	0	0	0	0	0	11	3	0	2	0	0	16	16		0	-16
91	0	0	0	0	0	0	2	8	2	0	0	0	0	12	13		0	-12
92	0	0	0	0	0	0	1	2	0	0	0	0	0	3	3		0	-3
93	0	0	0	0	0	0	0	2	0	0	2	0	0	4	4		0	-4
94	0	3	0	0	0	0	0	0	1	0	0	0	3	1	4		3	-1
95	0	0	0	0	0	0	0	0	0	0	0	0	0	0	0		0	0
96	0	0	7	0	1	0	1	15	5	1	1	0	8	23	36		8	-23
97	0	0	0	0	2	0	1	2	0	0	0	0	2	3	12		2	-3
98	0	9	0	0	0	0	0	0	0	0	0	0	9	0	10		9	0
99	0	0	0	0	0	0	0	1	0	0	0	0	0	1	1		0	-1
100	0	1	0	0	4	0	0	0	0	0	0	0	5	0	11		5	0
101	0	0	0	0	4	2	0	0	0	0	0	0	6	0	7		6	0
102	0	0	0	0	0	0	0	0	0	0	0	0	0	0	1		0	0
103	0	0	0	1	4	0	0	0	0	0	0	0	5	0	5		5	0
104	0	0	0	0	0	0	0	0	0	0	0	0	0	0	1		0	0
105	0	0	0	0	0	0	0	0	1	0	0	0	0	1	1		0	-1
106	0	0	0	0	0	0	0	0	0	0	0	0	0	0	0		0	0
107	0	0	1	0	0	0	0	0	0	0	0	0	1	0	2		1	0
108	0	0	0	0	0	0	0	0	0	0	0	0	0	0	0		0	0
109	0	0	0	0	0	0	0	0	0	0	0	0	0	0	0		0	0
110	0	2	0	0	0	0	0	0	0	0	0	0	2	0	5		2	0
111	0	0	0	0	0	0	0	0	0	0	0	0	0	0	0		0	0
112	0	0	0	0	0	0	0	0	0	0	0	0	0	0	5		0	0
113	0	0	0	0	0	0	0	1	0	0	0	0	0	1	6		0	-1
114	0	0	0	0	0	0	0	0	0	0	0	0	0	0	1		0	0
115	0	0	0	0	0	0	0	0	0	0	0	0	0	0	1		0	0
116	0	0	0	0	0	0	0	0	0	0	4	0	0	4	4		0	-4
117	0	0	0	0	0	0	0	0	0	0	0	0	0	0	0		0	0
118	0	0	0	0	0	0	0	0	0	0	0	0	0	0	0		0	0
119	0	0	0	0	0	0	0	15	0	1	0	0	0	16	16		0	-16
120	0	0	0	0	0	0	7	10	1	0	0	0	0	18	18		0	-18
121	0	0	0	0	0	0	0	0	0	0	0	0	0	0	17		0	0
122	0	2	0	0	8	0	1	0	0	0	0	0	10	1	18		10	-1
123	0	0	0	0	0	0	0	0	0	0	8	0	0	8	14		0	-8
124	0	0	0	0	0	0	5	7	0	0	4	0	0	16	4115		0	-16
125	0	0	0	0	0	0	13	2	1	1	0	0	0	17	1064		0	-17
126	0	0	0	0	0	0	7	2	0	2	0	8	0	19	589		0	-19
127	0	0	5	0	1	0	0	0	0	0	14	1	6	15	43		6	-15
128	0	14	0	0	0	0	0	0	0	0	1	0	14	1	18		14	-1
129	0	1	2	0	0	0	0	0	0	0	0	0	3	0	4		3	0
130	0	3	0	0	0	0	0	1	0	0	0	0	3	1	4		3	-1
131	1	0	0	0	0	0	0	0	0	0	0	0	1	0	1		1	0
132	0	1	0	0	3	0	0	0	0	0	0	0	4	0	5		4	0
133	0	0	0	1	8	0	0	0	0	0	0	0	9	0	10		9	0
134	0	24	8	2	7	2	0	0	0	0	1	0	43	1	44		43	-1
135	0	25	3	0	7	0	0	0	0	0	0	0	35	0	35		35	0
136	6	8	5	2	3	0	0	0	4	0	0	0	24	4	29		24	-4
137	1	0	0	0	1	1	0	4	0	0	0	0	3	4	7		3	-4
138	0	1	0	0	0	0	3	0	0	0	0	0	1	3	4		1	-3
139	0	0	0	0	0	0	0	0	0	1	0	0	0	1	12		0	-1
140	0	2	1	0	0	0	0	0	0	0	0	0	3	0	6		3	0
141	4	0	0	0	0	0	0	0	0	0	0	0	4	0	4		4	0
142	1	0	0	0	0	0	0	0	0	0	0	0	1	0	1		1	0
143	0	0	0	0	0	0	0	0	0	0	0	0	0	0	0		0	0
144	0	0	0	0	0	0	0	0	0	0	0	0	0	0	0		0	0
145	0	0	0	0	0	0	0	0	0	0	0	0	0	0	0		0	0
146	0	0	0	0	0	0	0	0	0	0	0	0	0	0	1		0	0
147	0	0	0	0	0	0	0	0	0	0	0	0	0	0	0		0	0
148	0	0	0	0	0	0	0	0	0	0	0	0	0	0	0		0	0
149	0	0	0	0	0	0	0	0	0	0	0	1	0	1	1		0	-1
150	0	0	0	0	0	0	0	2	2	0	4	0	0	8	8		0	-8
151	0	0	0	0	0	0	0	1	0	2	0	4	0	7	7		0	-7
152	0	0	0	0	0	0	4	2	0	0	117	0	0	123	123		0	-123
153	0	0	0	0	0	0	0	0	0	1	0	2	0	3	3		0	-3
154	0	0	0	0	0	0	0	0	0	2	44	0	0	46	46		0	-46
155	0	67	0	0	0	0	0	0	6	0	1	0	67	7	74		67	-7
156	1	1	0	0	0	0	0	8	0	0	0	0	2	8	11		2	-8
157	0	0	0	0	0	0	0	0	0	1	4	0	0	5	7		0	-5
158	0	6	0	0	3	0	0	1	0	0	3	0	9	4	13		9	-4
159	0	0	0	0	0	0	2	18	11	0	15	0	0	46	46		0	-46
160	0	0	0	0	1	0	8	241	2	8	0	0	1	259	263		1	-259
161	0	0	0	0	0	0	7	1	6	0	0	0	0	14	16		0	-14
162	0	0	0	0	0	3	0	0	0	0	0	0	3	0	3		3	0
163	0	1	7	0	8	0	1	1	0	0	0	0	16	2	20		16	-2
164	0	3	0	0	9	0	0	0	1	3	2	0	12	6	19		12	-6
165	1	0	1	0	1	0	0	0	0	0	0	0	3	0	3		3	0
166	0	3	0	1	15	0	0	1	0	0	1	0	19	2	21		19	-2
167	1	0	0	0	0	0	0	0	0	0	0	0	1	0	1		1	0
168	0	0	0	0	0	0	0	13	0	4	19	0	0	36	37		0	-36
169	0	0	0	0	0	0	0	0	0	0	6	0	0	6	6		0	-6
170	0	0	0	0	0	0	0	10	0	1	1	0	0	12	12		0	-12
171	0	0	0	0	0	0	4	0	15	1	14	0	0	34	34		0	-34
172	0	0	0	0	0	0	0	5	0	0	4	0	0	9	10		0	-9
173	0	0	0	0	0	0	0	0	0	0	0	0	0	0	0		0	0
174	0	0	0	0	0	0	0	0	0	0	0	0	0	0	0		0	0
175	0	0	0	0	0	0	0	0	0	0	0	0	0	0	0		0	0
176	0	0	0	0	0	0	0	0	0	0	0	0	0	0	0		0	0
177	0	0	0	0	0	0	0	0	0	0	0	0	0	0	0		0	0
178	0	0	0	0	0	0	0	0	0	0	0	0	0	0	0		0	0
179	0	0	0	0	0	0	0	0	1	0	0	0	0	1	1		0	-1
180	0	0	0	0	1	0	0	0	0	0	0	2	1	2	3		1	-2
181	0	1	0	0	0	0	4	0	0	0	1	0	1	5	8		1	-5
182	0	0	0	1	0	2	0	0	1	5	40	0	3	46	50		3	-46
183	4	36	5	2	35	2	0	1	38	8	5	0	84	52	138		84	-52
184	1	7	0	0	10	0	0	4	0	0	0	0	18	4	22		18	-4
185	0	0	0	0	87	0	11	38	55	0	49	0	87	153	240		87	-153
186	0	1	0	3	0	0	1	5	0	0	0	0	4	6	12		4	-6
187	0	3	1	0	0	0	0	0	0	0	0	0	4	0	5		4	0
188	0	2	0	0	0	0	0	0	0	0	0	0	2	0	3		2	0
189	15	8	6	3	0	0	0	1	0	0	1	0	32	2	34		32	-2
190	0	0	0	0	0	0	0	0	0	1	1	0	0	2	3		0	-2
191	2	4	0	0	0	0	0	0	0	0	0	0	6	0	7		6	0
192	3	0	0	0	1	0	0	0	0	0	0	0	4	0	9		4	0
193	0	0	0	0	0	0	0	2	0	0	0	0	0	2	2		0	-2
194	0	0	0	0	12	0	0	0	0	0	0	0	12	0	13		12	0
195	0	1	0	0	8	0	4	0	3	0	53	0	9	60	69		9	-60
196	0	0	0	0	0	0	0	7	0	3	37	0	0	47	47		0	-47
197	0	0	0	0	0	0	3	0	0	14	65	0	0	82	82		0	-82
198	0	0	0	0	0	0	0	0	4	0	2	0	0	6	8		0	-6
199	0	0	0	0	0	0	0	11	0	0	39	0	0	50	55		0	-50
200	0	1	1	0	0	0	1	0	0	0	0	0	2	1	3		2	-1
201	0	8	3	2	0	0	0	8	0	0	3	0	13	11	29		13	-11
202	0	6	0	0	9	0	3	1	2	0	0	0	15	6	22		15	-6
203	0	0	0	0	0	0	0	14	2	0	1	0	0	17	17		0	-17
204	0	0	1	0	2	0	0	0	0	0	0	1	3	1	4		3	-1
205	0	0	0	0	0	0	0	0	0	0	26	1	0	27	28		0	-27
206	0	0	0	0	0	0	0	0	0	9	16	0	0	25	25		0	-25
207	0	8	4	2	10	0	0	1	33	33	0	0	24	67	93		24	-67
208	2	2	0	0	29	4	0	18	23	0	9	0	37	50	90		37	-50
209	0	2	0	0	16	0	3	3	1	0	2	0	18	9	29		18	-9
210	1	5	2	0	9	0	0	0	1	1	0	0	17	2	25		17	-2
211	0	0	0	0	0	0	0	0	0	0	0	0	0	0	0		0	0
212	0	0	0	0	2	0	0	1	6	1	0	0	2	8	13		2	-8
213	0	0	0	0	0	1	2	0	0	0	0	0	1	2	3		1	-2
214	0	0	0	0	0	0	4	31	0	0	1	0	0	36	36		0	-36
215	0	0	0	0	0	0	0	0	0	0	2	0	0	2	4		0	-2
216	0	0	0	0	0	0	0	0	0	0	0	0	0	0	0		0	0
217	2	4	0	0	2	0	0	0	0	0	0	0	8	0	8		8	0
218	0	0	1	0	3	0	0	0	0	0	0	0	4	0	4		4	0
219	0	0	0	0	6	0	0	0	0	1	0	0	6	1	7		6	-1
220	0	0	0	0	0	0	0	3	6	1	5	0	0	15	15		0	-15
221	0	0	0	0	0	0	5	0	0	0	0	0	0	5	5		0	-5
222	0	1	0	0	0	0	1	9	0	0	0	0	1	10	13		1	-10
223	0	0	0	0	0	0	0	3	0	0	2	0	0	5	11		0	-5
224	0	0	0	0	0	0	4	36	13	3	8	0	0	64	69		0	-64
225	0	2	0	0	0	0	0	4	2	0	0	0	2	6	8		2	-6
226	0	13	0	3	5	0	0	2	0	0	0	0	21	2	23		21	-2
227	0	2	0	0	0	0	2	8	0	0	0	0	2	10	13		2	-10
228	0	0	3	0	20	4	0	0	0	0	0	0	27	0	27		27	0
229	0	0	0	0	2	1	0	0	3	0	0	0	3	3	9		3	-3
230	1	0	0	0	0	0	0	0	0	0	1	0	1	1	5		1	-1
231	0	4	0	0	12	0	0	0	0	0	0	0	16	0	19		16	0
232	1	1	0	1	0	0	0	3	0	0	1	0	3	4	16		3	-4
233	0	3	0	0	12	0	0	0	0	0	0	0	15	0	37		15	0
234	2	20	2	0	0	2	0	0	1	0	0	0	26	1	39		26	-1
235	3	0	0	0	8	0	0	5	2	0	0	0	11	7	26		11	-7
236	0	2	0	0	0	0	0	0	0	0	0	0	2	0	8		2	0
237	0	0	0	1	128	1	0	0	0	0	0	0	130	0	133		130	0
238	2	6	0	2	0	7	0	0	0	0	0	0	17	0	25		17	0
239	2	3	1	2	2	0	0	3	0	0	0	0	10	3	17		10	-3
240	3	18	2	2	0	0	0	0	0	0	0	0	25	0	26		25	0
241	9	1	4	0	3	0	0	0	0	0	0	0	17	0	57		17	0
242	0	1	0	1	0	1	0	0	0	0	0	0	3	0	19		3	0
243	0	0	0	0	3	0	0	0	0	0	0	0	3	0	6		3	0
244	1	0	0	0	0	0	0	0	0	0	0	0	1	0	14		1	0
245	0	0	0	0	0	0	0	0	0	0	0	0	0	0	7		0	0
246	0	1	0	0	0	0	0	1	0	0	1	0	1	2	12		1	-2
247	0	2	0	0	0	0	0	0	0	0	0	0	2	0	31		2	0
248	0	2	1	0	0	0	0	6	1	2	5	0	3	14	39		3	-14
249	3	0	6	0	4	5	0	0	2	0	0	0	18	2	36		18	-2
250	0	0	0	0	0	1	0	17	0	0	0	0	1	17	21		1	-17
251	10	0	0	0	0	0	0	0	0	0	0	0	10	0	22		10	0
252	16	9	0	0	3	1	1	0	0	0	0	0	29	1	43		29	-1
253	334	202	150	111	5	0	0	0	0	0	0	0	802	0	851		802	0
254	0	9	0	3	0	0	0	2	0	0	1	0	12	3	18		12	-3
255	0	0	0	0	0	0	0	0	0	0	0	0	0	0	1		0	0
256	0	0	0	0	0	0	0	0	0	0	0	0	0	0	0		0	0
257	0	0	0	0	0	0	0	0	0	0	3	0	0	3	6		0	-3
258	0	0	0	0	0	0	0	1	0	0	1	0	0	2	10		0	-2
259	0	0	0	0	0	0	0	14	0	0	2	0	0	16	18		0	-16
260	1	49	4	0	2	19	1	0	2	0	0	0	75	3	101		75	-3
261	1	2	0	0	5	0	0	0	1	0	0	0	8	1	14		8	-1
262	0	0	1	1	0	3	0	3	0	0	0	0	5	3	10		5	-3
263	0	0	0	0	0	1	0	0	0	0	0	0	1	0	7		1	0
264	2	2	0	0	1	0	0	0	0	0	0	0	5	0	9		5	0
265	1	0	0	7	3	1	0	18	0	0	0	0	12	18	525		12	-18
266	0	0	5	0	2	1	0	0	0	0	0	0	8	0	18		8	0
267	9	30	2	6	9	4	0	0	0	0	0	0	60	0	64		60	0
268	15	6	1	3	12	1	0	0	0	0	0	0	38	0	38		38	0
269	0	1	0	0	0	0	0	3	0	0	0	0	1	3	10		1	-3
270	0	0	0	0	0	0	0	0	0	0	0	0	0	0	5		0	0
271	0	0	0	0	0	0	0	0	0	0	0	0	0	0	7		0	0
272	0	5	0	0	0	0	0	1	0	0	0	0	5	1	14		5	-1
273	0	0	0	0	0	2	0	0	0	0	0	0	2	0	3		2	0
274	0	0	0	0	1	0	0	1	0	0	0	0	1	1	2		1	-1
275	0	0	0	3	0	0	0	0	0	0	0	0	3	0	3		3	0
276	0	0	0	0	0	0	0	0	0	0	0	0	0	0	2		0	0
277	0	0	0	0	1	0	0	0	2	0	509	0	1	511	512		1	-511
278	0	0	0	0	0	0	0	0	0	1	1	0	0	2	4		0	-2
279	0	0	1	0	0	0	0	0	4	0	24	8	1	36	37		1	-36
280	0	2	2	0	0	0	0	10	1	2	154	0	4	167	172		4	-167
281	0	0	0	0	0	0	0	8	15	0	0	0	0	23	23		0	-23
282	0	0	0	0	0	0	0	70	0	0	0	0	0	70	71		0	-70
283	1	1	0	0	0	0	0	0	0	0	0	0	2	0	10		2	0
284	0	0	0	0	0	0	0	0	0	0	1	1	0	2	2		0	-2
285	0	0	0	0	1	0	0	137	0	3	310	0	1	450	453		1	-450
286	0	1	0	0	1	0	5	0	0	1	0	0	2	6	10		2	-6
287	0	0	0	0	0	0	0	0	0	0	0	0	0	0	4		0	0
288	0	0	0	0	0	0	0	0	0	0	0	0	0	0	6		0	0
289	0	0	0	0	0	0	0	0	0	0	0	0	0	0	0		0	0
290	0	0	0	0	0	0	0	0	0	0	0	0	0	0	0		0	0
291	0	0	0	0	0	0	0	0	0	0	0	0	0	0	0		0	0
292	0	0	0	0	1	0	0	0	0	0	0	0	1	0	1		1	0
293	3	1	0	0	0	0	0	0	0	0	6	0	4	6	13		4	-6
294	0	1	0	0	0	0	0	2	4	0	25	0	1	31	33		1	-31
295	2	0	0	0	0	0	0	203	4	5	1182	33	2	1427	1444		2	-1427
296	0	5	1	0	2	0	0	31	2	8	87	0	8	128	137		8	-128
297	8	2	0	0	0	0	0	8	0	0	0	0	10	8	19		10	-8
298	0	4	0	0	0	1	1	79	12	2	21	4	5	119	129		5	-119
299	0	0	4	0	1	0	6	8	2	2	315	14	5	347	372		5	-347
300	0	1	0	0	0	0	0	3	0	0	7	0	1	10	16		1	-10
301	0	5	3	1	0	1	0	13	1	8	0	6	10	28	45		10	-28
302	0	0	0	0	0	0	4	0	0	0	3	0	0	7	11		0	-7
303	8	9	14	0	1	0	0	0	0	0	0	0	32	0	48		32	0
304	1	10	1	1	1	0	0	0	0	0	0	0	14	0	15		14	0
305	0	21	0	0	0	0	0	0	0	0	0	0	21	0	21		21	0
306	0	0	0	0	0	0	0	0	0	1	4	1	0	6	13		0	-6
307	0	0	0	0	0	0	0	0	0	0	1	0	0	1	1		0	-1
308	0	0	0	0	0	0	5	110	58	14	194	0	0	381	384		0	-381
309	0	0	0	0	0	0	6	308	11	8	0	0	0	333	333		0	-333
310	0	0	0	0	0	0	25	18	10	0	0	0	0	53	54		0	-53
311	0	0	1	0	0	1	0	3	0	0	0	0	2	3	17		2	-3
312	0	4	1	0	9	1	2	0	0	0	0	0	15	2	18		15	-2
313	0	3	0	2	0	0	0	0	0	0	0	0	5	0	6		5	0
314	0	0	3	0	0	0	0	0	0	0	0	0	3	0	3		3	0
315	0	0	0	0	0	0	0	0	0	0	0	0	0	0	0		0	0
316	1	1	0	0	0	0	0	0	0	0	0	0	2	0	2		2	0
317	0	0	0	0	0	0	0	0	0	0	1	0	0	1	1		0	-1
318	1	3	0	0	18	0	0	0	0	0	0	0	22	0	24		22	0
319	0	2	0	0	0	0	0	1	2	0	0	0	2	3	5		2	-3
320	0	0	0	0	0	0	15	2994	2	1	6	0	0	3018	3021		0	-3018
321	0	3	0	0	0	0	37	0	0	0	0	0	3	37	46		3	-37
322	10	5	3	0	0	0	0	0	0	0	0	0	18	0	21		18	0
323	0	3	0	0	0	0	0	0	0	0	1	0	3	1	6		3	-1
324	0	2	0	0	0	0	0	0	0	0	0	0	2	0	6		2	0
325	0	0	0	0	0	0	0	0	0	0	0	0	0	0	5		0	0
326	0	0	0	0	0	0	0	0	0	0	0	0	0	0	0		0	0
327	0	0	0	0	0	0	0	0	0	0	0	0	0	0	0		0	0
328	0	0	0	0	10	0	0	0	0	0	0	0	10	0	10		10	0
329	0	0	0	0	13	1	0	0	0	0	0	0	14	0	22		14	0
330	0	0	1	0	4	0	0	0	0	0	0	0	5	0	17		5	0
331	0	0	0	0	0	0	2	0	0	0	0	0	0	2	25		0	-2
332	0	0	0	0	3	0	0	0	0	0	0	0	3	0	65		3	0
333	0	0	0	0	0	2	0	0	0	0	3	0	2	3	16		2	-3
334	1	0	11	0	3	4	0	47	1	14	0	0	19	62	121		19	-62
335	0	244	0	0	1	2	0	1	7	0	0	1	247	9	259		247	-9
336	1	0	0	0	67	0	0	35	0	0	1	0	68	36	108		68	-36
337	1	14	113	20	0	0	0	0	0	0	0	0	148	0	153		148	0
338	28	713	47	0	0	2	0	0	0	0	0	0	790	0	793		790	0
339	9	19	0	0	314	1	0	0	0	0	1	0	343	1	352		343	-1
340	14	0	4	18	1	0	0	0	5	0	0	2	37	7	71		37	-7
341	1	1	28	0	0	0	0	0	0	0	1	0	30	1	80		30	-1
342	0	20	1	1	1	18	0	0	0	0	6	0	41	6	57		41	-6
343	21	23	7	1	4	0	0	0	0	1	0	0	56	1	68		56	-1
344	1	3	0	17	4	2	0	5	0	0	2	0	27	7	46		27	-7
345	16	57	78	3	6	0	2	0	10	1	11	0	160	24	212		160	-24
346	4	57	0	0	2	0	0	6	12	0	0	0	63	18	94		63	-18
347	4	5	4	2	4	4	7	29	2	1	0	0	23	39	74		23	-39
348	0	5	0	1	5	0	15	12	13	0	3	0	11	43	77		11	-43
349	0	0	0	0	0	2	9	252	0	3	68	3	2	335	362		2	-335
350	1	0	0	0	9	0	9	1	1	2	106	1	10	120	149		10	-120
351	0	5	3	22	34	0	0	9	0	0	11	0	64	20	113		64	-20
352	19	120	174	14	7	20	0	0	0	1	0	0	354	1	402		354	-1
353	1	105	7	1	36	1	0	1	10	0	0	0	151	11	192		151	-11
354	1	0	0	0	0	0	4	63	22	0	0	0	1	89	95		1	-89
355	0	0	0	0	26	0	11	514	0	2	16	0	26	543	588		26	-543
356	0	0	0	1	0	0	8	0	0	0	9	0	1	17	27		1	-17
357	1	12	8	13	30	9	0	0	0	0	0	0	73	0	77		73	0
358	2	3	5	5	5	0	0	0	0	0	0	0	20	0	21		20	0
359	2	5	13	2	0	0	0	0	0	0	0	0	22	0	22		22	0
360	0	0	0	0	0	0	0	0	0	0	0	0	0	0	0		0	0
361	0	1	0	0	0	0	0	0	0	0	0	0	1	0	1		1	0
362	0	0	0	0	0	0	0	0	0	0	0	0	0	0	0		0	0
363	0	0	0	0	0	0	0	2	0	0	0	0	0	2	3		0	-2
364	0	0	0	0	0	0	0	0	0	0	0	0	0	0	0		0	0
365	0	1	0	0	0	0	0	0	0	0	0	0	1	0	1		1	0
366	0	0	0	0	0	0	0	0	0	0	0	0	0	0	0		0	0
367	0	0	0	0	0	0	0	0	0	0	0	0	0	0	0		0	0
368	0	0	0	0	0	0	0	0	0	0	0	0	0	0	0		0	0
369	0	0	0	0	0	0	0	0	0	0	0	0	0	0	0		0	0
370	0	0	0	0	0	0	0	0	0	0	0	0	0	0	0		0	0
371	0	0	0	0	0	0	0	0	0	0	0	0	0	0	0		0	0
372	0	0	0	0	0	0	0	0	0	0	0	0	0	0	0		0	0
373	0	0	0	0	0	0	0	0	0	0	0	0	0	0	0		0	0
374	0	0	0	0	0	0	0	0	0	0	0	0	0	0	0		0	0
[truncated: 734 more rows]

[truncated: 4 more sheets: S BBTVa, U3 BBTV, U3 BBTVa, alpha BBTVa]
